# Supplementary material for: Lowering the upper limit of serum alanine aminotransferase levels may reveal significant liver disease in the elderly
Source: PLoS One. 2019 Apr 11;14(4):e0212737. doi: 10.1371/journal.pone.0212737 (PMC6459546; doi:10.1371/journal.pone.0212737)
Supplement: S1 Dataset — (XLSX) [file pone.0212737.s001.xlsx]

## Sheet: ALT_data
S1 Basic characteristics of the study cohort
Gender	Age	Survival	Charlson score	Year ALT	Death year	Death	Year ALT	Followup year	ALT	Chronic rena l failure	y_F	CHF	Year CHF	Diabetes	Year Diabetes	Hypertension	Year Hypertension	IHD MI	Year IHD MI	Malignancy	Year malignancy	CVA TIA	Year CVA TIA	ALT norm	pre IHD	pre CHF	pre CRF	pre diabetes	pre hypertension	pre malignancy	pre CVA TIA	pre CLD	Alcoholic cirrhosis	Cirrhosis liver nonalcoholic	Hepatic dysfunction	Encephalopathy hepatic	Fatty liver	Chornic active hepatitis	Hepatitis unspecified	Portal hypertension	Wilson's disease	Hepatitis B carrier	Hepatitis C carrier	NAFLD	Cirrhosis etiology	Other_CLD	Livertransplant	Other liver disease	CLD
0	80	2	2	1949	2004	1	2002	2012	14	0	#NULL!	0	#NULL!	0	#NULL!	1	#NULL!	1	2001	1	2004	0	#NULL!	1	1	0	0	0	0	0	0	0	#NULL!	#NULL!	#NULL!	#NULL!	#NULL!	#NULL!	#NULL!	#NULL!	0	0	0	#NULL!	0	#NULL!	0	0	0
0	79	4	2	1949	2006	1	2002	2012	66	0	#NULL!	0	#NULL!	0	#NULL!	0	#NULL!	0	#NULL!	0	#NULL!	1	2006	0	0	0	0	0	0	0	0	0	#NULL!	#NULL!	#NULL!	#NULL!	#NULL!	#NULL!	#NULL!	#NULL!	0	0	0	#NULL!	0	#NULL!	0	0	0
0	85	10	2	1949	#NULL!	0	2002	2012	17	0	#NULL!	0	#NULL!	0	#NULL!	1	#NULL!	0	#NULL!	0	#NULL!	0	#NULL!	1	0	0	0	0	0	0	0	0	#NULL!	#NULL!	#NULL!	#NULL!	#NULL!	#NULL!	#NULL!	#NULL!	0	0	0	#NULL!	0	#NULL!	0	0	0
0	77	1	2	1948	2003	1	2002	2012	15	0	#NULL!	0	#NULL!	1	2003	1	#NULL!	0	#NULL!	0	#NULL!	0	#NULL!	1	0	0	0	0	0	0	0	0	#NULL!	#NULL!	#NULL!	#NULL!	#NULL!	#NULL!	#NULL!	#NULL!	0	0	0	#NULL!	0	#NULL!	0	0	0
0	89	10	2	1947	#NULL!	0	2002	2012	31	0	#NULL!	0	#NULL!	0	#NULL!	1	2003	1	2001	0	#NULL!	0	#NULL!	1	1	0	0	0	0	0	0	0	#NULL!	#NULL!	#NULL!	#NULL!	#NULL!	#NULL!	#NULL!	#NULL!	0	0	0	#NULL!	0	#NULL!	0	0	0
0	86	10	5	#NULL!	#NULL!	0	2002	2012	13	0	#NULL!	0	#NULL!	0	#NULL!	0	#NULL!	1	2001	0	#NULL!	0	#NULL!	1	1	0	0	0	0	0	0	0	#NULL!	#NULL!	#NULL!	#NULL!	#NULL!	#NULL!	#NULL!	#NULL!	0	0	0	#NULL!	0	#NULL!	0	0	0
0	88	10	1	1931	#NULL!	0	2002	2012	3	0	#NULL!	0	#NULL!	0	#NULL!	0	#NULL!	1	#NULL!	0	#NULL!	0	#NULL!	1	0	0	0	0	0	0	0	0	#NULL!	#NULL!	#NULL!	#NULL!	#NULL!	#NULL!	#NULL!	#NULL!	0	0	0	#NULL!	0	#NULL!	0	0	0
0	84	10	2	1933	#NULL!	0	2002	2012	15	0	#NULL!	0	#NULL!	0	#NULL!	1	#NULL!	1	1999	0	#NULL!	0	#NULL!	1	1	0	0	0	0	0	0	0	#NULL!	#NULL!	#NULL!	#NULL!	#NULL!	#NULL!	#NULL!	#NULL!	0	0	0	#NULL!	0	#NULL!	0	0	0
0	85	10	2	1945	#NULL!	0	2002	2012	15	0	#NULL!	0	#NULL!	0	#NULL!	1	#NULL!	0	#NULL!	0	#NULL!	0	#NULL!	1	0	0	0	0	0	0	0	0	0	0	0	0	1	0	0	0	0	0	0	1	0	0	0	0	0
0	82	10	0	#NULL!	#NULL!	0	2002	2012	14	0	#NULL!	0	#NULL!	0	#NULL!	0	#NULL!	0	#NULL!	0	#NULL!	0	#NULL!	1	0	0	0	0	0	0	0	0	#NULL!	#NULL!	#NULL!	#NULL!	#NULL!	#NULL!	#NULL!	#NULL!	0	0	0	#NULL!	0	#NULL!	0	0	0
0	81	8	7	1936	#NULL!	0	2004	2012	19	0	#NULL!	1	2010	1	1999	1	1999	0	#NULL!	0	#NULL!	0	#NULL!	1	0	0	0	1	1	0	0	0	#NULL!	#NULL!	#NULL!	#NULL!	#NULL!	#NULL!	#NULL!	#NULL!	0	0	0	#NULL!	0	#NULL!	0	0	0
0	94	10	5	1938	#NULL!	0	2002	2012	20	1	#NULL!	1	#NULL!	0	#NULL!	1	1999	1	2004	0	#NULL!	0	#NULL!	1	0	0	0	0	1	0	0	0	#NULL!	#NULL!	#NULL!	#NULL!	#NULL!	#NULL!	#NULL!	#NULL!	0	0	0	#NULL!	0	#NULL!	0	0	0
0	90	10	6	1944	2012	1	2002	2012	18	0	#NULL!	0	#NULL!	0	#NULL!	1	2000	1	2007	0	#NULL!	0	#NULL!	1	0	0	0	0	1	0	0	0	#NULL!	#NULL!	#NULL!	#NULL!	#NULL!	#NULL!	#NULL!	#NULL!	0	0	0	#NULL!	0	#NULL!	0	0	0
0	76	9	2	#NULL!	#NULL!	0	2003	2012	15	0	#NULL!	0	#NULL!	0	#NULL!	1	#NULL!	0	#NULL!	0	#NULL!	1	2012	1	0	0	0	0	0	0	0	0	#NULL!	#NULL!	#NULL!	#NULL!	#NULL!	#NULL!	#NULL!	#NULL!	0	0	0	#NULL!	0	#NULL!	0	0	0
0	78	1	4	1944	2003	1	2002	2012	11	0	#NULL!	0	#NULL!	0	#NULL!	1	1999	0	#NULL!	0	#NULL!	1	2000	1	0	0	0	0	1	0	1	0	#NULL!	#NULL!	#NULL!	#NULL!	#NULL!	#NULL!	#NULL!	#NULL!	0	0	0	#NULL!	0	#NULL!	0	0	0
0	77	10	2	#NULL!	#NULL!	0	2002	2012	11	1	2011	0	#NULL!	0	#NULL!	1	#NULL!	0	#NULL!	0	#NULL!	0	#NULL!	1	0	0	0	0	0	0	0	0	#NULL!	#NULL!	#NULL!	#NULL!	#NULL!	#NULL!	#NULL!	#NULL!	0	0	0	#NULL!	0	#NULL!	0	0	0
0	77	9	2	#NULL!	#NULL!	0	2003	2012	40	0	#NULL!	0	#NULL!	0	#NULL!	1	#NULL!	0	#NULL!	1	2012	0	#NULL!	0	0	0	0	0	0	0	0	0	#NULL!	#NULL!	#NULL!	#NULL!	#NULL!	#NULL!	#NULL!	#NULL!	0	0	0	#NULL!	0	#NULL!	0	0	0
0	78	10	5	1947	#NULL!	0	2002	2012	16	0	#NULL!	0	#NULL!	1	1999	1	1999	1	#NULL!	0	#NULL!	1	1999	1	0	0	0	1	1	0	1	0	#NULL!	#NULL!	#NULL!	#NULL!	#NULL!	#NULL!	#NULL!	#NULL!	0	0	0	#NULL!	0	#NULL!	0	0	0
0	82	10	3	1947	#NULL!	0	2002	2012	100	0	#NULL!	1	2002	0	#NULL!	1	#NULL!	1	2002	0	#NULL!	0	#NULL!	0	1	1	0	0	0	0	0	0	#NULL!	#NULL!	#NULL!	#NULL!	#NULL!	#NULL!	#NULL!	#NULL!	0	0	0	#NULL!	0	#NULL!	0	0	0
0	81	10	2	1947	#NULL!	0	2002	2012	13	0	#NULL!	0	#NULL!	0	#NULL!	1	#NULL!	0	#NULL!	0	#NULL!	0	#NULL!	1	0	0	0	0	0	0	0	0	#NULL!	#NULL!	#NULL!	#NULL!	#NULL!	#NULL!	#NULL!	#NULL!	0	0	0	#NULL!	0	#NULL!	0	0	0
0	78	3	9	1949	2005	1	2002	2012	143	1	#NULL!	1	2003	0	#NULL!	1	#NULL!	1	2001	0	#NULL!	1	2001	0	1	0	0	0	0	0	1	0	#NULL!	#NULL!	#NULL!	#NULL!	#NULL!	#NULL!	#NULL!	#NULL!	0	0	0	#NULL!	0	#NULL!	0	0	0
0	79	10	1	1949	#NULL!	0	2002	2012	26	0	#NULL!	0	#NULL!	0	#NULL!	1	2001	1	2011	0	#NULL!	0	#NULL!	1	0	0	0	0	1	0	0	0	#NULL!	#NULL!	#NULL!	#NULL!	#NULL!	#NULL!	#NULL!	#NULL!	0	0	0	#NULL!	0	#NULL!	0	0	0
0	79	10	1	1949	#NULL!	0	2002	2012	16	0	#NULL!	0	#NULL!	1	2001	0	2011	0	#NULL!	0	#NULL!	0	#NULL!	1	0	0	0	1	0	0	0	0	#NULL!	#NULL!	#NULL!	#NULL!	#NULL!	#NULL!	#NULL!	#NULL!	0	0	0	#NULL!	0	#NULL!	0	0	0
0	83	8	1	#NULL!	2010	1	2002	2012	21	1	2010	1	2010	0	#NULL!	1	2000	0	#NULL!	0	#NULL!	0	#NULL!	1	0	0	0	0	1	0	0	0	#NULL!	#NULL!	#NULL!	#NULL!	#NULL!	#NULL!	#NULL!	#NULL!	0	0	0	#NULL!	0	#NULL!	0	0	0
0	80	8	7	1948	#NULL!	0	2004	2012	20	1	2009	0	#NULL!	1	#NULL!	1	2007	0	#NULL!	0	#NULL!	0	#NULL!	1	0	0	0	0	0	0	0	1	0	0	0	0	1	0	0	0	0	0	0	1	0	0	0	0	0
0	90	2	0	#NULL!	2004	1	2002	2012	8	0	#NULL!	0	#NULL!	0	#NULL!	1	2000	1	2001	0	#NULL!	1	2004	1	1	0	0	0	1	0	0	0	#NULL!	#NULL!	#NULL!	#NULL!	#NULL!	#NULL!	#NULL!	#NULL!	0	0	0	#NULL!	0	#NULL!	0	0	0
0	78	10	1	#NULL!	#NULL!	0	2002	2012	36	0	#NULL!	0	#NULL!	0	#NULL!	1	#NULL!	1	#NULL!	0	#NULL!	1	2002	0	0	0	0	0	0	0	1	0	#NULL!	#NULL!	#NULL!	#NULL!	#NULL!	#NULL!	#NULL!	#NULL!	0	0	0	#NULL!	0	#NULL!	0	0	0
0	78	10	1	#NULL!	#NULL!	0	2002	2012	13	0	#NULL!	0	#NULL!	0	#NULL!	0	#NULL!	0	#NULL!	0	#NULL!	0	#NULL!	1	0	0	0	0	0	0	0	0	#NULL!	#NULL!	#NULL!	#NULL!	#NULL!	#NULL!	#NULL!	#NULL!	0	0	0	#NULL!	0	#NULL!	0	0	0
0	96	4	0	#NULL!	2006	1	2002	2012	19	0	#NULL!	0	#NULL!	0	#NULL!	0	#NULL!	0	#NULL!	0	#NULL!	1	2006	1	0	0	0	0	0	0	0	0	#NULL!	#NULL!	#NULL!	#NULL!	#NULL!	#NULL!	#NULL!	#NULL!	0	0	0	#NULL!	0	#NULL!	0	0	0
0	88	1	0	#NULL!	2003	1	2002	2012	11	0	#NULL!	0	#NULL!	0	#NULL!	1	2003	0	#NULL!	0	#NULL!	0	#NULL!	1	0	0	0	0	0	0	0	0	#NULL!	#NULL!	#NULL!	#NULL!	#NULL!	#NULL!	#NULL!	#NULL!	0	0	0	#NULL!	0	#NULL!	0	0	0
0	75	9	2	#NULL!	#NULL!	0	2003	2012	25	0	#NULL!	0	#NULL!	0	#NULL!	1	2010	0	#NULL!	0	#NULL!	0	#NULL!	1	0	0	0	0	0	0	0	0	#NULL!	#NULL!	#NULL!	#NULL!	#NULL!	#NULL!	#NULL!	#NULL!	0	0	0	#NULL!	0	#NULL!	0	0	0
0	78	9	2	1935	#NULL!	0	2003	2012	17	0	#NULL!	0	#NULL!	0	#NULL!	1	2010	0	#NULL!	0	#NULL!	0	#NULL!	1	0	0	0	0	0	0	0	0	#NULL!	#NULL!	#NULL!	#NULL!	#NULL!	#NULL!	#NULL!	#NULL!	0	0	0	#NULL!	0	#NULL!	0	0	0
0	94	6	11	1927	2008	1	2002	2012	12	1	#NULL!	1	2003	0	#NULL!	1	2006	1	#NULL!	0	#NULL!	1	2000	1	0	0	0	0	0	0	1	0	#NULL!	#NULL!	#NULL!	#NULL!	#NULL!	#NULL!	#NULL!	#NULL!	0	0	0	#NULL!	0	#NULL!	0	0	0
0	78	10	0	1941	#NULL!	0	2002	2012	65	0	#NULL!	0	#NULL!	0	#NULL!	1	#NULL!	0	#NULL!	0	#NULL!	0	#NULL!	0	0	0	0	0	0	0	0	0	#NULL!	#NULL!	#NULL!	#NULL!	#NULL!	#NULL!	#NULL!	#NULL!	0	0	0	#NULL!	0	#NULL!	0	0	0
0	76	10	3	1942	#NULL!	0	2002	2012	11	0	#NULL!	0	#NULL!	0	#NULL!	1	2000	1	#NULL!	1	2009	0	#NULL!	1	0	0	0	0	1	0	0	0	#NULL!	#NULL!	#NULL!	#NULL!	#NULL!	#NULL!	#NULL!	#NULL!	0	0	0	#NULL!	0	#NULL!	0	0	0
0	76	10	4	#NULL!	#NULL!	0	2002	2012	18	0	#NULL!	0	#NULL!	1	2011	0	#NULL!	0	#NULL!	0	#NULL!	0	#NULL!	1	0	0	0	0	0	0	0	0	#NULL!	#NULL!	#NULL!	#NULL!	#NULL!	#NULL!	#NULL!	#NULL!	0	0	0	#NULL!	0	#NULL!	0	0	0
0	71	3	0	#NULL!	2006	1	2003	2012	28	0	#NULL!	0	#NULL!	0	#NULL!	0	#NULL!	0	#NULL!	1	2006	0	#NULL!	1	0	0	0	0	0	0	0	0	#NULL!	#NULL!	#NULL!	#NULL!	#NULL!	#NULL!	#NULL!	#NULL!	0	0	0	#NULL!	0	#NULL!	0	0	0
0	79	10	1	1949	#NULL!	0	2002	2012	19	0	#NULL!	0	#NULL!	0	#NULL!	1	2001	0	#NULL!	0	#NULL!	0	#NULL!	1	0	0	0	0	1	0	0	0	#NULL!	#NULL!	#NULL!	#NULL!	#NULL!	#NULL!	#NULL!	#NULL!	0	0	0	#NULL!	0	#NULL!	0	0	0
0	76	9	1	1949	#NULL!	0	2003	2012	38	0	#NULL!	0	#NULL!	1	2011	0	#NULL!	0	#NULL!	0	#NULL!	0	#NULL!	0	0	0	0	0	0	0	0	0	#NULL!	#NULL!	#NULL!	#NULL!	#NULL!	#NULL!	#NULL!	#NULL!	0	0	0	#NULL!	0	#NULL!	0	0	0
0	77	9	0	1949	#NULL!	0	2003	2012	9	0	#NULL!	0	#NULL!	0	#NULL!	0	#NULL!	0	#NULL!	0	#NULL!	0	#NULL!	1	0	0	0	0	0	0	0	0	#NULL!	#NULL!	#NULL!	#NULL!	#NULL!	#NULL!	#NULL!	#NULL!	0	0	0	#NULL!	0	#NULL!	0	0	0
0	76	10	2	#NULL!	#NULL!	0	2002	2012	12	0	#NULL!	0	#NULL!	0	#NULL!	0	#NULL!	1	1920	0	#NULL!	0	#NULL!	1	1	0	0	0	0	0	0	0	#NULL!	#NULL!	#NULL!	#NULL!	#NULL!	#NULL!	#NULL!	#NULL!	0	0	0	#NULL!	0	#NULL!	0	0	0
0	87	4	2	1934	2006	1	2002	2012	13	0	#NULL!	1	2006	1	2001	1	2001	1	2001	0	#NULL!	1	2006	1	1	0	0	1	1	0	0	0	#NULL!	#NULL!	#NULL!	#NULL!	#NULL!	#NULL!	#NULL!	#NULL!	0	0	0	#NULL!	0	#NULL!	0	0	0
0	79	9	0	#NULL!	#NULL!	0	2003	2012	14	0	#NULL!	0	#NULL!	0	#NULL!	1	2010	0	#NULL!	0	#NULL!	0	#NULL!	1	0	0	0	0	0	0	0	1	0	0	0	0	1	0	0	0	0	0	0	1	0	0	0	0	0
0	69	2	0	#NULL!	2004	1	2002	2012	12	0	#NULL!	0	#NULL!	0	#NULL!	1	1998	1	2003	1	2004	0	#NULL!	1	0	0	0	0	1	0	0	0	#NULL!	#NULL!	#NULL!	#NULL!	#NULL!	#NULL!	#NULL!	#NULL!	0	0	0	#NULL!	0	#NULL!	0	0	0
0	80	10	4	1948	#NULL!	0	2002	2012	12	0	#NULL!	0	#NULL!	0	#NULL!	0	#NULL!	0	#NULL!	0	#NULL!	1	2008	1	0	0	0	0	0	0	0	0	#NULL!	#NULL!	#NULL!	#NULL!	#NULL!	#NULL!	#NULL!	#NULL!	0	0	0	#NULL!	0	#NULL!	0	0	0
0	69	0	4	#NULL!	2002	1	2002	2012	14	0	#NULL!	1	2000	1	#NULL!	0	#NULL!	1	2001	0	#NULL!	0	#NULL!	1	1	1	0	0	0	0	0	0	#NULL!	#NULL!	#NULL!	#NULL!	#NULL!	#NULL!	#NULL!	#NULL!	0	0	0	#NULL!	0	#NULL!	0	0	0
0	78	8	2	1935	2010	1	2002	2012	19	0	#NULL!	0	#NULL!	0	#NULL!	1	#NULL!	1	#NULL!	0	#NULL!	0	#NULL!	1	0	0	0	0	0	0	0	0	#NULL!	#NULL!	#NULL!	#NULL!	#NULL!	#NULL!	#NULL!	#NULL!	0	0	0	#NULL!	0	#NULL!	0	0	0
0	78	10	1	1949	#NULL!	0	2002	2012	14	0	#NULL!	0	#NULL!	0	#NULL!	1	1975	0	#NULL!	0	#NULL!	0	#NULL!	1	0	0	0	0	1	0	0	0	#NULL!	#NULL!	#NULL!	#NULL!	#NULL!	#NULL!	#NULL!	#NULL!	0	0	0	#NULL!	0	#NULL!	0	0	0
0	77	10	4	#NULL!	#NULL!	0	2002	2012	16	0	#NULL!	0	#NULL!	0	#NULL!	0	#NULL!	1	2009	0	#NULL!	1	2005	1	0	0	0	0	0	0	0	1	0	0	0	0	1	0	0	0	0	0	0	1	0	0	0	0	0
0	87	9	4	#NULL!	2011	1	2002	2012	9	0	#NULL!	1	2010	1	2007	1	2006	1	#NULL!	0	#NULL!	0	#NULL!	1	0	0	0	0	0	0	0	0	#NULL!	#NULL!	#NULL!	#NULL!	#NULL!	#NULL!	#NULL!	#NULL!	0	0	0	#NULL!	0	#NULL!	0	0	0
0	91	9	8	#NULL!	2011	1	2002	2012	12	0	#NULL!	0	#NULL!	0	#NULL!	1	1999	1	2009	0	#NULL!	1	2010	1	0	0	0	0	1	0	0	0	#NULL!	#NULL!	#NULL!	#NULL!	#NULL!	#NULL!	#NULL!	#NULL!	0	0	0	#NULL!	0	#NULL!	0	0	0
0	82	8	4	#NULL!	#NULL!	0	2004	2012	12	0	#NULL!	0	#NULL!	0	#NULL!	1	#NULL!	0	#NULL!	0	#NULL!	0	#NULL!	1	0	0	0	0	0	0	0	0	#NULL!	#NULL!	#NULL!	#NULL!	#NULL!	#NULL!	#NULL!	#NULL!	0	0	0	#NULL!	0	#NULL!	0	0	0
0	80	7	1	1949	#NULL!	0	2005	2012	10	0	#NULL!	0	#NULL!	1	2001	1	#NULL!	0	#NULL!	0	#NULL!	0	#NULL!	1	0	0	0	1	0	0	0	0	#NULL!	#NULL!	#NULL!	#NULL!	#NULL!	#NULL!	#NULL!	#NULL!	0	0	0	#NULL!	0	#NULL!	0	0	0
0	78	10	1	#NULL!	#NULL!	0	2002	2012	24	0	#NULL!	0	#NULL!	0	#NULL!	1	2006	0	#NULL!	0	#NULL!	0	#NULL!	1	0	0	0	0	0	0	0	0	#NULL!	#NULL!	#NULL!	#NULL!	#NULL!	#NULL!	#NULL!	#NULL!	0	0	0	#NULL!	0	#NULL!	0	0	0
0	77	10	3	#NULL!	#NULL!	0	2002	2012	10	0	#NULL!	0	#NULL!	0	#NULL!	0	#NULL!	0	#NULL!	0	#NULL!	0	#NULL!	1	0	0	0	0	0	0	0	0	#NULL!	#NULL!	#NULL!	#NULL!	#NULL!	#NULL!	#NULL!	#NULL!	0	0	0	#NULL!	0	#NULL!	0	0	0
0	96	6	1	1921	2008	1	2002	2012	13	0	#NULL!	0	#NULL!	0	#NULL!	0	#NULL!	0	#NULL!	0	#NULL!	0	#NULL!	1	0	0	0	0	0	0	0	0	#NULL!	#NULL!	#NULL!	#NULL!	#NULL!	#NULL!	#NULL!	#NULL!	0	0	0	#NULL!	0	#NULL!	0	0	0
0	75	10	0	#NULL!	#NULL!	0	2002	2012	13	0	#NULL!	0	#NULL!	0	#NULL!	1	#NULL!	0	#NULL!	0	#NULL!	0	#NULL!	1	0	0	0	0	0	0	0	0	#NULL!	#NULL!	#NULL!	#NULL!	#NULL!	#NULL!	#NULL!	#NULL!	0	0	0	#NULL!	0	#NULL!	0	0	0
0	77	2	0	#NULL!	2006	1	2004	2012	16	0	#NULL!	0	#NULL!	0	#NULL!	0	#NULL!	1	2004	0	#NULL!	0	#NULL!	1	1	0	0	0	0	0	0	0	#NULL!	#NULL!	#NULL!	#NULL!	#NULL!	#NULL!	#NULL!	#NULL!	0	0	0	#NULL!	0	#NULL!	0	0	0
0	76	9	1	#NULL!	#NULL!	0	2003	2012	15	0	#NULL!	0	#NULL!	0	#NULL!	0	#NULL!	0	#NULL!	0	#NULL!	0	#NULL!	1	0	0	0	0	0	0	0	0	#NULL!	#NULL!	#NULL!	#NULL!	#NULL!	#NULL!	#NULL!	#NULL!	0	0	0	#NULL!	0	#NULL!	0	0	0
0	83	10	1	#NULL!	#NULL!	0	2002	2012	19	0	#NULL!	0	#NULL!	0	#NULL!	1	#NULL!	1	2001	0	#NULL!	0	#NULL!	1	1	0	0	0	0	0	0	0	#NULL!	#NULL!	#NULL!	#NULL!	#NULL!	#NULL!	#NULL!	#NULL!	0	0	0	#NULL!	0	#NULL!	0	0	0
0	78	8	5	#NULL!	2010	1	2002	2012	23	1	#NULL!	1	2010	1	2000	1	2001	1	2001	0	#NULL!	0	#NULL!	1	1	0	0	1	1	0	0	0	#NULL!	#NULL!	#NULL!	#NULL!	#NULL!	#NULL!	#NULL!	#NULL!	0	0	0	#NULL!	0	#NULL!	0	0	0
0	85	5	1	1947	2007	1	2002	2012	25	0	#NULL!	0	#NULL!	0	#NULL!	1	#NULL!	0	#NULL!	0	#NULL!	1	2002	1	0	0	0	0	0	0	1	0	#NULL!	#NULL!	#NULL!	#NULL!	#NULL!	#NULL!	#NULL!	#NULL!	0	0	0	#NULL!	0	#NULL!	0	0	0
0	86	9	2	#NULL!	2012	1	2003	2012	37	0	#NULL!	0	#NULL!	0	#NULL!	1	#NULL!	1	#NULL!	0	#NULL!	0	#NULL!	0	0	0	0	0	0	0	0	0	0	0	0	0	1	0	0	0	0	0	0	1	0	0	0	0	0
0	77	2	6	1934	2004	1	2002	2012	16	0	#NULL!	1	2000	1	#NULL!	1	#NULL!	1	2000	0	#NULL!	0	#NULL!	1	1	1	0	0	0	0	0	0	#NULL!	#NULL!	#NULL!	#NULL!	#NULL!	#NULL!	#NULL!	#NULL!	0	0	0	#NULL!	0	#NULL!	0	0	0
0	86	10	1	#NULL!	2012	1	2002	2012	9	0	#NULL!	1	2012	0	#NULL!	0	#NULL!	0	#NULL!	0	#NULL!	0	#NULL!	1	0	0	0	0	0	0	0	0	#NULL!	#NULL!	#NULL!	#NULL!	#NULL!	#NULL!	#NULL!	#NULL!	0	0	0	#NULL!	0	#NULL!	0	0	0
0	72	7	2	#NULL!	2009	1	2002	2012	29	1	2009	1	2009	1	2009	1	#NULL!	0	#NULL!	0	#NULL!	0	#NULL!	1	0	0	0	0	0	0	0	0	#NULL!	#NULL!	#NULL!	#NULL!	#NULL!	#NULL!	#NULL!	#NULL!	0	0	0	#NULL!	0	#NULL!	0	0	0
0	76	7	1	#NULL!	2009	1	2002	2012	9	0	#NULL!	0	#NULL!	0	#NULL!	1	#NULL!	0	#NULL!	0	#NULL!	1	2001	1	0	0	0	0	0	0	1	0	#NULL!	#NULL!	#NULL!	#NULL!	#NULL!	#NULL!	#NULL!	#NULL!	0	0	0	#NULL!	0	#NULL!	0	0	0
0	80	10	2	#NULL!	#NULL!	0	2002	2012	29	0	#NULL!	0	#NULL!	1	2011	1	2001	1	2001	0	#NULL!	0	#NULL!	1	1	0	0	0	1	0	0	0	#NULL!	#NULL!	#NULL!	#NULL!	#NULL!	#NULL!	#NULL!	#NULL!	0	0	0	#NULL!	0	#NULL!	0	0	0
0	76	10	3	#NULL!	#NULL!	0	2002	2012	8	0	#NULL!	0	#NULL!	0	#NULL!	0	#NULL!	1	2002	0	#NULL!	0	#NULL!	1	1	0	0	0	0	0	0	0	#NULL!	#NULL!	#NULL!	#NULL!	#NULL!	#NULL!	#NULL!	#NULL!	0	0	0	#NULL!	0	#NULL!	0	0	0
0	79	1	0	1949	2003	1	2002	2012	9	0	#NULL!	0	#NULL!	0	#NULL!	1	2001	1	2001	0	#NULL!	0	#NULL!	1	1	0	0	0	1	0	0	0	#NULL!	#NULL!	#NULL!	#NULL!	#NULL!	#NULL!	#NULL!	#NULL!	0	0	0	#NULL!	0	#NULL!	0	0	0
0	80	10	4	1943	#NULL!	0	2002	2012	22	0	#NULL!	0	#NULL!	1	1989	1	#NULL!	0	#NULL!	0	#NULL!	0	#NULL!	1	0	0	0	1	0	0	0	0	#NULL!	#NULL!	#NULL!	#NULL!	#NULL!	#NULL!	#NULL!	#NULL!	0	0	0	#NULL!	0	#NULL!	0	0	0
0	76	10	8	#NULL!	#NULL!	0	2002	2012	40	0	2014	0	#NULL!	1	#NULL!	1	#NULL!	1	2009	0	#NULL!	1	1999	0	0	0	0	0	0	0	1	0	#NULL!	#NULL!	#NULL!	#NULL!	#NULL!	#NULL!	#NULL!	#NULL!	0	0	0	#NULL!	0	#NULL!	0	0	0
0	84	8	0	1949	#NULL!	0	2004	2012	14	0	#NULL!	0	#NULL!	0	#NULL!	1	#NULL!	0	#NULL!	0	#NULL!	0	#NULL!	1	0	0	0	0	0	0	0	0	#NULL!	#NULL!	#NULL!	#NULL!	#NULL!	#NULL!	#NULL!	#NULL!	0	0	0	#NULL!	0	#NULL!	0	0	0
0	87	6	1	1949	2008	1	2002	2012	13	0	#NULL!	0	#NULL!	1	2001	1	#NULL!	0	#NULL!	0	#NULL!	0	#NULL!	1	0	0	0	1	0	0	0	0	#NULL!	#NULL!	#NULL!	#NULL!	#NULL!	#NULL!	#NULL!	#NULL!	0	0	0	#NULL!	0	#NULL!	0	0	0
0	79	10	3	1949	#NULL!	0	2002	2012	16	0	#NULL!	0	#NULL!	1	2009	1	#NULL!	0	#NULL!	0	#NULL!	0	#NULL!	1	0	0	0	0	0	0	0	0	#NULL!	#NULL!	#NULL!	#NULL!	#NULL!	#NULL!	#NULL!	#NULL!	0	0	0	#NULL!	0	#NULL!	0	0	0
0	81	10	3	#NULL!	#NULL!	0	2002	2012	16	0	#NULL!	0	#NULL!	0	#NULL!	1	#NULL!	1	2009	0	#NULL!	0	#NULL!	1	0	0	0	0	0	0	0	0	#NULL!	#NULL!	#NULL!	#NULL!	#NULL!	#NULL!	#NULL!	#NULL!	0	0	0	#NULL!	0	#NULL!	0	0	0
0	85	9	3	1935	2011	1	2002	2012	118	0	#NULL!	0	#NULL!	0	#NULL!	0	#NULL!	0	#NULL!	0	#NULL!	1	2007	0	0	0	0	0	0	0	0	0	#NULL!	#NULL!	#NULL!	#NULL!	#NULL!	#NULL!	#NULL!	#NULL!	0	0	0	#NULL!	0	#NULL!	0	0	0
0	99	10	4	1949	#NULL!	0	2002	2012	2	0	#NULL!	1	2012	0	#NULL!	0	#NULL!	0	#NULL!	0	#NULL!	0	#NULL!	1	0	0	0	0	0	0	0	0	#NULL!	#NULL!	#NULL!	#NULL!	#NULL!	#NULL!	#NULL!	#NULL!	0	0	0	#NULL!	0	#NULL!	0	0	0
0	81	9	3	1936	#NULL!	0	2003	2012	14	0	#NULL!	0	#NULL!	0	#NULL!	0	#NULL!	0	#NULL!	1	2005	0	#NULL!	1	0	0	0	0	0	0	0	0	#NULL!	#NULL!	#NULL!	#NULL!	#NULL!	#NULL!	#NULL!	#NULL!	0	0	0	#NULL!	0	#NULL!	0	0	0
0	90	9	0	#NULL!	2011	1	2002	2012	16	1	2011	0	#NULL!	0	#NULL!	1	#NULL!	1	2000	0	#NULL!	0	#NULL!	1	1	0	0	0	0	0	0	0	#NULL!	#NULL!	#NULL!	#NULL!	#NULL!	#NULL!	#NULL!	#NULL!	0	0	0	#NULL!	0	#NULL!	0	0	0
0	80	6	1	#NULL!	#NULL!	0	2006	2012	14	0	#NULL!	0	#NULL!	0	#NULL!	0	#NULL!	0	#NULL!	0	#NULL!	0	#NULL!	1	0	0	0	0	0	0	0	0	#NULL!	#NULL!	#NULL!	#NULL!	#NULL!	#NULL!	#NULL!	#NULL!	0	0	0	#NULL!	0	#NULL!	0	0	0
0	94	3	#NULL!	1935	2007	1	2004	2012	18	0	#NULL!	0	#NULL!	0	#NULL!	1	#NULL!	1	2007	0	#NULL!	0	#NULL!	1	0	0	0	0	0	0	0	0	#NULL!	#NULL!	#NULL!	#NULL!	#NULL!	#NULL!	#NULL!	#NULL!	0	0	0	#NULL!	0	#NULL!	0	0	0
0	96	4	0	1931	2006	1	2002	2012	21	0	#NULL!	0	#NULL!	0	#NULL!	0	#NULL!	1	2001	0	#NULL!	0	#NULL!	1	1	0	0	0	0	0	0	0	#NULL!	#NULL!	#NULL!	#NULL!	#NULL!	#NULL!	#NULL!	#NULL!	0	0	0	#NULL!	0	#NULL!	0	0	0
0	90	2	0	1933	2004	1	2002	2012	12	0	#NULL!	0	#NULL!	0	#NULL!	0	#NULL!	0	#NULL!	0	#NULL!	0	#NULL!	1	0	0	0	0	0	0	0	0	#NULL!	#NULL!	#NULL!	#NULL!	#NULL!	#NULL!	#NULL!	#NULL!	0	0	0	#NULL!	0	#NULL!	0	0	0
0	93	5	1	1935	2007	1	2002	2012	17	1	2007	0	#NULL!	0	#NULL!	1	1999	0	#NULL!	0	#NULL!	0	#NULL!	1	0	0	0	0	1	0	0	0	#NULL!	#NULL!	#NULL!	#NULL!	#NULL!	#NULL!	#NULL!	#NULL!	0	0	0	#NULL!	0	#NULL!	0	0	0
0	86	3	1	1935	2005	1	2002	2012	21	0	#NULL!	0	#NULL!	0	#NULL!	0	#NULL!	0	#NULL!	0	#NULL!	0	#NULL!	1	0	0	0	0	0	0	0	0	#NULL!	#NULL!	#NULL!	#NULL!	#NULL!	#NULL!	#NULL!	#NULL!	0	0	0	#NULL!	0	#NULL!	0	0	0
0	79	10	1	#NULL!	#NULL!	0	2002	2012	13	0	#NULL!	0	#NULL!	1	2011	0	#NULL!	0	#NULL!	0	#NULL!	0	#NULL!	1	0	0	0	0	0	0	0	0	#NULL!	#NULL!	#NULL!	#NULL!	#NULL!	#NULL!	#NULL!	#NULL!	0	0	0	#NULL!	0	#NULL!	0	0	0
0	76	9	1	#NULL!	#NULL!	0	2003	2012	16	0	#NULL!	0	#NULL!	0	#NULL!	1	2012	0	#NULL!	0	#NULL!	0	#NULL!	1	0	0	0	0	0	0	0	0	#NULL!	#NULL!	#NULL!	#NULL!	#NULL!	#NULL!	#NULL!	#NULL!	0	0	0	#NULL!	0	#NULL!	0	0	0
0	87	7	6	1940	2009	1	2002	2012	8	0	#NULL!	0	#NULL!	0	#NULL!	1	#NULL!	1	2006	1	2006	0	#NULL!	1	0	0	0	0	0	0	0	0	#NULL!	#NULL!	#NULL!	#NULL!	#NULL!	#NULL!	#NULL!	#NULL!	0	0	0	#NULL!	0	#NULL!	0	0	0
0	86	8	5	#NULL!	#NULL!	0	2004	2012	22	1	#NULL!	1	2011	0	#NULL!	1	#NULL!	1	#NULL!	0	#NULL!	0	#NULL!	1	0	0	0	0	0	0	0	0	#NULL!	#NULL!	#NULL!	#NULL!	#NULL!	#NULL!	#NULL!	#NULL!	0	0	0	#NULL!	0	#NULL!	0	0	0
0	76	8	4	#NULL!	2010	1	2002	2012	11	0	#NULL!	0	#NULL!	0	#NULL!	0	#NULL!	0	#NULL!	1	2003	0	#NULL!	1	0	0	0	0	0	0	0	0	#NULL!	#NULL!	#NULL!	#NULL!	#NULL!	#NULL!	#NULL!	#NULL!	0	0	0	#NULL!	0	#NULL!	0	0	0
0	78	10	1	#NULL!	#NULL!	0	2002	2012	19	0	#NULL!	0	#NULL!	1	2006	0	#NULL!	0	#NULL!	0	#NULL!	0	#NULL!	1	0	0	0	0	0	0	0	0	#NULL!	#NULL!	#NULL!	#NULL!	#NULL!	#NULL!	#NULL!	#NULL!	0	0	0	#NULL!	0	#NULL!	0	0	0
0	88	10	0	#NULL!	#NULL!	0	2002	2012	21	0	#NULL!	0	#NULL!	0	#NULL!	0	#NULL!	0	#NULL!	0	#NULL!	0	#NULL!	1	0	0	0	0	0	0	0	0	#NULL!	#NULL!	#NULL!	#NULL!	#NULL!	#NULL!	#NULL!	#NULL!	0	0	0	#NULL!	0	#NULL!	0	0	0
0	78	10	1	1949	#NULL!	0	2002	2012	8	0	#NULL!	0	#NULL!	1	2012	1	#NULL!	0	#NULL!	0	#NULL!	0	#NULL!	1	0	0	0	0	0	0	0	0	#NULL!	#NULL!	#NULL!	#NULL!	#NULL!	#NULL!	#NULL!	#NULL!	0	0	0	#NULL!	0	#NULL!	0	0	0
0	76	9	3	#NULL!	#NULL!	0	2003	2012	39	0	#NULL!	0	#NULL!	0	#NULL!	1	2008	0	#NULL!	1	2007	0	#NULL!	0	0	0	0	0	0	0	0	0	#NULL!	#NULL!	#NULL!	#NULL!	#NULL!	#NULL!	#NULL!	#NULL!	0	0	0	#NULL!	0	#NULL!	0	0	0
0	99	9	1	1949	2011	1	2002	2012	5	0	#NULL!	0	#NULL!	0	#NULL!	1	2006	0	#NULL!	0	#NULL!	0	#NULL!	1	0	0	0	0	0	0	0	0	#NULL!	#NULL!	#NULL!	#NULL!	#NULL!	#NULL!	#NULL!	#NULL!	0	0	0	#NULL!	0	#NULL!	0	0	0
0	83	4	4	#NULL!	2006	1	2002	2012	19	0	#NULL!	1	2000	1	#NULL!	1	#NULL!	1	#NULL!	0	#NULL!	1	1999	1	0	1	0	0	0	0	1	0	#NULL!	#NULL!	#NULL!	#NULL!	#NULL!	#NULL!	#NULL!	#NULL!	0	0	0	#NULL!	0	#NULL!	0	0	0
0	91	3	4	#NULL!	2005	1	2002	2012	14	0	#NULL!	1	2001	0	#NULL!	1	#NULL!	1	2002	0	#NULL!	1	2002	1	1	1	0	0	0	0	1	0	#NULL!	#NULL!	#NULL!	#NULL!	#NULL!	#NULL!	#NULL!	#NULL!	0	0	0	#NULL!	0	#NULL!	0	0	0
0	85	2	2	1924	2004	1	2002	2012	12	0	#NULL!	1	2004	0	#NULL!	0	#NULL!	0	#NULL!	0	#NULL!	0	#NULL!	1	0	0	0	0	0	0	0	0	#NULL!	#NULL!	#NULL!	#NULL!	#NULL!	#NULL!	#NULL!	#NULL!	0	0	0	#NULL!	0	#NULL!	0	0	0
0	80	10	0	#NULL!	#NULL!	0	2002	2012	19	0	#NULL!	0	#NULL!	0	#NULL!	1	2007	1	2011	0	#NULL!	0	#NULL!	1	0	0	0	0	0	0	0	0	#NULL!	#NULL!	#NULL!	#NULL!	#NULL!	#NULL!	#NULL!	#NULL!	0	0	0	#NULL!	0	#NULL!	0	0	0
0	77	10	0	1941	#NULL!	0	2002	2012	24	0	#NULL!	0	#NULL!	0	#NULL!	1	#NULL!	0	#NULL!	0	#NULL!	0	#NULL!	1	0	0	0	0	0	0	0	0	#NULL!	#NULL!	#NULL!	#NULL!	#NULL!	#NULL!	#NULL!	#NULL!	0	0	0	#NULL!	0	#NULL!	0	0	0
0	81	2	4	1949	2004	1	2002	2012	9	0	#NULL!	0	#NULL!	0	#NULL!	1	1999	1	1999	0	#NULL!	0	#NULL!	1	1	0	0	0	1	0	0	0	#NULL!	#NULL!	#NULL!	#NULL!	#NULL!	#NULL!	#NULL!	#NULL!	0	0	0	#NULL!	0	#NULL!	0	0	0
0	76	10	1	#NULL!	#NULL!	0	2002	2012	20	0	#NULL!	0	#NULL!	0	#NULL!	1	#NULL!	0	#NULL!	0	#NULL!	0	#NULL!	1	0	0	0	0	0	0	0	0	0	0	0	0	1	0	0	0	0	0	0	1	0	0	0	0	0
0	82	9	2	#NULL!	#NULL!	0	2003	2012	13	0	#NULL!	0	#NULL!	1	1999	1	1994	1	2006	0	#NULL!	0	#NULL!	1	0	0	0	1	1	0	0	0	#NULL!	#NULL!	#NULL!	#NULL!	#NULL!	#NULL!	#NULL!	#NULL!	0	0	0	#NULL!	0	#NULL!	0	0	0
0	79	10	0	#NULL!	#NULL!	0	2002	2012	15	0	#NULL!	0	#NULL!	0	#NULL!	1	2004	0	#NULL!	0	#NULL!	0	#NULL!	1	0	0	0	0	0	0	0	0	#NULL!	#NULL!	#NULL!	#NULL!	#NULL!	#NULL!	#NULL!	#NULL!	0	0	0	#NULL!	0	#NULL!	0	0	0
0	82	10	3	1933	#NULL!	0	2002	2012	10	0	#NULL!	0	#NULL!	0	#NULL!	1	#NULL!	1	2011	0	#NULL!	0	#NULL!	1	0	0	0	0	0	0	0	0	#NULL!	#NULL!	#NULL!	#NULL!	#NULL!	#NULL!	#NULL!	#NULL!	0	0	0	#NULL!	0	#NULL!	0	0	0
0	77	6	2	1933	2008	1	2002	2012	33	0	#NULL!	1	2007	1	1998	1	2000	1	2007	0	#NULL!	0	#NULL!	1	0	0	0	1	1	0	0	1	1	0	0	0	0	0	0	0	0	0	0	0	1	0	0	0	0
0	83	10	3	#NULL!	#NULL!	0	2002	2012	14	1	#NULL!	0	#NULL!	1	#NULL!	1	#NULL!	0	#NULL!	0	#NULL!	0	#NULL!	1	0	0	0	0	0	0	0	0	#NULL!	#NULL!	#NULL!	#NULL!	#NULL!	#NULL!	#NULL!	#NULL!	0	0	0	#NULL!	0	#NULL!	0	0	0
0	83	5	1	1943	2007	1	2002	2012	36	0	#NULL!	0	#NULL!	1	2001	0	#NULL!	0	#NULL!	0	#NULL!	0	#NULL!	0	0	0	0	1	0	0	0	0	#NULL!	#NULL!	#NULL!	#NULL!	#NULL!	#NULL!	#NULL!	#NULL!	0	0	0	#NULL!	0	#NULL!	0	0	0
0	75	10	0	#NULL!	#NULL!	0	2002	2012	12	0	#NULL!	0	#NULL!	0	#NULL!	0	#NULL!	0	#NULL!	0	#NULL!	0	#NULL!	1	0	0	0	0	0	0	0	0	#NULL!	#NULL!	#NULL!	#NULL!	#NULL!	#NULL!	#NULL!	#NULL!	0	0	0	#NULL!	0	#NULL!	0	0	0
0	75	7	3	#NULL!	2009	1	2002	2012	18	0	#NULL!	0	#NULL!	1	#NULL!	1	2007	0	#NULL!	1	2009	0	#NULL!	1	0	0	0	0	0	0	0	0	#NULL!	#NULL!	#NULL!	#NULL!	#NULL!	#NULL!	#NULL!	#NULL!	0	0	0	#NULL!	0	#NULL!	0	0	0
0	81	4	1	#NULL!	#NULL!	0	2008	2012	12	0	#NULL!	0	#NULL!	0	#NULL!	1	2009	0	#NULL!	0	#NULL!	0	#NULL!	1	0	0	0	0	0	0	0	0	#NULL!	#NULL!	#NULL!	#NULL!	#NULL!	#NULL!	#NULL!	#NULL!	0	0	0	#NULL!	0	#NULL!	0	0	0
0	87	10	5	#NULL!	#NULL!	0	2002	2012	11	0	#NULL!	0	#NULL!	0	#NULL!	1	2001	1	#NULL!	0	#NULL!	1	2001	1	0	0	0	0	1	0	1	0	#NULL!	#NULL!	#NULL!	#NULL!	#NULL!	#NULL!	#NULL!	#NULL!	0	0	0	#NULL!	0	#NULL!	0	0	0
0	77	1	4	#NULL!	2003	1	2002	2012	23	0	#NULL!	1	1999	1	1999	1	1999	1	1999	0	#NULL!	1	2003	1	1	1	0	1	1	0	0	0	#NULL!	#NULL!	#NULL!	#NULL!	#NULL!	#NULL!	#NULL!	#NULL!	0	0	0	#NULL!	0	#NULL!	0	0	0
0	82	7	7	1949	2009	1	2002	2012	15	1	#NULL!	1	2001	0	#NULL!	0	#NULL!	1	2004	0	#NULL!	1	2001	1	0	1	0	0	0	0	1	0	#NULL!	#NULL!	#NULL!	#NULL!	#NULL!	#NULL!	#NULL!	#NULL!	0	0	0	#NULL!	0	#NULL!	0	0	0
0	75	10	1	1949	#NULL!	0	2002	2012	19	0	#NULL!	0	#NULL!	0	#NULL!	1	2006	0	#NULL!	0	#NULL!	0	#NULL!	1	0	0	0	0	0	0	0	0	#NULL!	#NULL!	#NULL!	#NULL!	#NULL!	#NULL!	#NULL!	#NULL!	0	0	0	#NULL!	0	#NULL!	0	0	0
0	76	10	1	#NULL!	#NULL!	0	2002	2012	25	0	#NULL!	0	#NULL!	0	#NULL!	0	#NULL!	0	#NULL!	0	#NULL!	0	#NULL!	1	0	0	0	0	0	0	0	0	#NULL!	#NULL!	#NULL!	#NULL!	#NULL!	#NULL!	#NULL!	#NULL!	0	0	0	#NULL!	0	#NULL!	0	0	0
0	83	8	3	1949	#NULL!	0	2004	2012	23	0	#NULL!	0	#NULL!	1	#NULL!	0	#NULL!	0	#NULL!	0	#NULL!	0	#NULL!	1	0	0	0	0	0	0	0	0	#NULL!	#NULL!	#NULL!	#NULL!	#NULL!	#NULL!	#NULL!	#NULL!	0	0	0	#NULL!	0	#NULL!	0	0	0
0	80	6	#NULL!	#NULL!	#NULL!	0	2006	2012	14	0	#NULL!	0	#NULL!	0	#NULL!	1	2002	0	#NULL!	0	#NULL!	1	2003	1	0	0	0	0	1	0	1	0	#NULL!	#NULL!	#NULL!	#NULL!	#NULL!	#NULL!	#NULL!	#NULL!	0	0	0	#NULL!	0	#NULL!	0	0	0
0	85	7	#NULL!	#NULL!	2009	1	2002	2012	15	0	#NULL!	0	#NULL!	0	#NULL!	1	#NULL!	0	#NULL!	0	#NULL!	0	#NULL!	1	0	0	0	0	0	0	0	0	#NULL!	#NULL!	#NULL!	#NULL!	#NULL!	#NULL!	#NULL!	#NULL!	0	0	0	#NULL!	0	#NULL!	0	0	0
0	90	6	3	1934	2008	1	2002	2012	11	0	#NULL!	0	#NULL!	0	#NULL!	1	2001	1	2002	0	#NULL!	0	#NULL!	1	1	0	0	0	1	0	0	0	#NULL!	#NULL!	#NULL!	#NULL!	#NULL!	#NULL!	#NULL!	#NULL!	0	0	0	#NULL!	0	#NULL!	0	0	0
0	91	0	1	1938	2002	1	2002	2012	10	0	#NULL!	0	#NULL!	0	#NULL!	0	#NULL!	0	#NULL!	0	#NULL!	0	#NULL!	1	0	0	0	0	0	0	0	0	#NULL!	#NULL!	#NULL!	#NULL!	#NULL!	#NULL!	#NULL!	#NULL!	0	0	0	#NULL!	0	#NULL!	0	0	0
0	83	4	2	#NULL!	2006	1	2002	2012	15	1	#NULL!	1	2006	0	#NULL!	1	#NULL!	0	#NULL!	0	#NULL!	0	#NULL!	1	0	0	0	0	0	0	0	0	#NULL!	#NULL!	#NULL!	#NULL!	#NULL!	#NULL!	#NULL!	#NULL!	0	0	0	#NULL!	0	#NULL!	0	0	0
0	92	3	6	1949	2005	1	2002	2012	24	0	#NULL!	0	#NULL!	1	2001	0	#NULL!	0	#NULL!	0	#NULL!	0	#NULL!	1	0	0	0	1	0	0	0	0	#NULL!	#NULL!	#NULL!	#NULL!	#NULL!	#NULL!	#NULL!	#NULL!	0	0	0	#NULL!	0	#NULL!	0	0	0
0	76	8	2	#NULL!	#NULL!	0	2004	2012	21	0	#NULL!	0	#NULL!	0	#NULL!	0	#NULL!	0	#NULL!	0	#NULL!	0	#NULL!	1	0	0	0	0	0	0	0	0	#NULL!	#NULL!	#NULL!	#NULL!	#NULL!	#NULL!	#NULL!	#NULL!	0	0	0	#NULL!	0	#NULL!	0	0	0
0	79	10	0	#NULL!	#NULL!	0	2002	2012	14	0	#NULL!	0	#NULL!	0	#NULL!	1	2012	0	#NULL!	0	#NULL!	0	#NULL!	1	0	0	0	0	0	0	0	0	#NULL!	#NULL!	#NULL!	#NULL!	#NULL!	#NULL!	#NULL!	#NULL!	0	0	0	#NULL!	0	#NULL!	0	0	0
0	81	10	5	#NULL!	#NULL!	0	2002	2012	12	1	2008	1	2005	0	#NULL!	1	#NULL!	1	2010	0	#NULL!	0	#NULL!	1	0	0	0	0	0	0	0	0	#NULL!	#NULL!	#NULL!	#NULL!	#NULL!	#NULL!	#NULL!	#NULL!	0	0	0	#NULL!	0	#NULL!	0	0	0
0	86	4	#NULL!	1949	2006	1	2002	2012	12	0	#NULL!	0	#NULL!	1	#NULL!	1	#NULL!	0	#NULL!	0	#NULL!	1	2004	1	0	0	0	0	0	0	0	0	#NULL!	#NULL!	#NULL!	#NULL!	#NULL!	#NULL!	#NULL!	#NULL!	0	0	0	#NULL!	0	#NULL!	0	0	0
0	82	5	2	1939	2007	1	2002	2012	23	0	#NULL!	0	#NULL!	1	2001	1	2001	1	2001	0	#NULL!	1	2005	1	1	0	0	1	1	0	0	0	#NULL!	#NULL!	#NULL!	#NULL!	#NULL!	#NULL!	#NULL!	#NULL!	0	0	0	#NULL!	0	#NULL!	0	0	0
0	84	4	2	1945	2006	1	2002	2012	10	0	#NULL!	0	#NULL!	0	#NULL!	1	#NULL!	0	#NULL!	0	#NULL!	0	#NULL!	1	0	0	0	0	0	0	0	0	#NULL!	#NULL!	#NULL!	#NULL!	#NULL!	#NULL!	#NULL!	#NULL!	0	0	0	#NULL!	0	#NULL!	0	0	0
0	80	9	5	#NULL!	2011	1	2002	2012	16	0	#NULL!	0	#NULL!	0	#NULL!	1	#NULL!	1	2001	0	#NULL!	1	2010	1	1	0	0	0	0	0	0	0	#NULL!	#NULL!	#NULL!	#NULL!	#NULL!	#NULL!	#NULL!	#NULL!	0	0	0	#NULL!	0	#NULL!	0	0	0
0	78	10	0	#NULL!	#NULL!	0	2002	2012	16	0	#NULL!	0	#NULL!	0	#NULL!	0	#NULL!	0	#NULL!	0	#NULL!	0	#NULL!	1	0	0	0	0	0	0	0	0	#NULL!	#NULL!	#NULL!	#NULL!	#NULL!	#NULL!	#NULL!	#NULL!	0	0	0	#NULL!	0	#NULL!	0	0	0
0	78	8	#NULL!	#NULL!	2010	1	2002	2012	19	1	2001	1	2001	1	1999	0	#NULL!	1	2003	0	#NULL!	0	#NULL!	1	0	1	1	1	0	0	0	0	#NULL!	#NULL!	#NULL!	#NULL!	#NULL!	#NULL!	#NULL!	#NULL!	0	0	0	#NULL!	0	#NULL!	0	0	0
0	83	10	3	#NULL!	#NULL!	0	2002	2012	43	0	#NULL!	1	2011	0	#NULL!	1	1995	1	1975	0	#NULL!	0	#NULL!	0	1	0	0	0	1	0	0	0	#NULL!	#NULL!	#NULL!	#NULL!	#NULL!	#NULL!	#NULL!	#NULL!	0	0	0	#NULL!	0	#NULL!	0	0	0
0	79	4	0	#NULL!	#NULL!	0	2008	2012	17	0	#NULL!	0	#NULL!	0	#NULL!	1	2009	0	#NULL!	0	#NULL!	0	#NULL!	1	0	0	0	0	0	0	0	0	#NULL!	#NULL!	#NULL!	#NULL!	#NULL!	#NULL!	#NULL!	#NULL!	0	0	0	#NULL!	0	#NULL!	0	0	0
0	75	10	5	#NULL!	#NULL!	0	2002	2012	21	0	#NULL!	0	#NULL!	0	#NULL!	1	2003	0	#NULL!	1	2005	0	#NULL!	1	0	0	0	0	0	0	0	0	#NULL!	#NULL!	#NULL!	#NULL!	#NULL!	#NULL!	#NULL!	#NULL!	0	0	0	#NULL!	0	#NULL!	0	0	0
0	75	8	2	#NULL!	#NULL!	0	2004	2012	13	0	#NULL!	0	#NULL!	0	#NULL!	1	#NULL!	1	2008	0	#NULL!	1	2006	1	0	0	0	0	0	0	0	0	#NULL!	#NULL!	#NULL!	#NULL!	#NULL!	#NULL!	#NULL!	#NULL!	0	0	0	#NULL!	0	#NULL!	0	0	0
0	79	10	2	#NULL!	#NULL!	0	2002	2012	16	0	#NULL!	1	2007	0	#NULL!	1	2007	1	2007	0	#NULL!	0	#NULL!	1	0	0	0	0	0	0	0	0	#NULL!	#NULL!	#NULL!	#NULL!	#NULL!	#NULL!	#NULL!	#NULL!	0	0	0	#NULL!	0	#NULL!	0	0	0
0	86	10	1	#NULL!	#NULL!	0	2002	2012	21	0	#NULL!	0	#NULL!	0	#NULL!	1	#NULL!	0	#NULL!	0	#NULL!	0	#NULL!	1	0	0	0	0	0	0	0	0	#NULL!	#NULL!	#NULL!	#NULL!	#NULL!	#NULL!	#NULL!	#NULL!	0	0	0	#NULL!	0	#NULL!	0	0	0
0	90	9	3	#NULL!	#NULL!	0	2003	2012	10	0	#NULL!	0	#NULL!	0	#NULL!	1	#NULL!	1	2003	0	#NULL!	0	#NULL!	1	1	0	0	0	0	0	0	0	#NULL!	#NULL!	#NULL!	#NULL!	#NULL!	#NULL!	#NULL!	#NULL!	0	0	0	#NULL!	0	#NULL!	0	0	0
0	84	8	1	1949	#NULL!	0	2004	2012	12	0	#NULL!	0	#NULL!	0	#NULL!	1	#NULL!	0	#NULL!	0	#NULL!	0	#NULL!	1	0	0	0	0	0	0	0	0	#NULL!	#NULL!	#NULL!	#NULL!	#NULL!	#NULL!	#NULL!	#NULL!	0	0	0	#NULL!	0	#NULL!	0	0	0
0	70	1	1	1949	2003	1	2002	2012	13	0	#NULL!	0	#NULL!	0	#NULL!	0	#NULL!	0	#NULL!	0	#NULL!	0	#NULL!	1	0	0	0	0	0	0	0	0	#NULL!	#NULL!	#NULL!	#NULL!	#NULL!	#NULL!	#NULL!	#NULL!	0	0	0	#NULL!	0	#NULL!	0	0	0
0	76	10	2	#NULL!	#NULL!	0	2002	2012	24	0	#NULL!	0	#NULL!	0	#NULL!	1	2004	0	#NULL!	0	#NULL!	0	#NULL!	1	0	0	0	0	0	0	0	0	#NULL!	#NULL!	#NULL!	#NULL!	#NULL!	#NULL!	#NULL!	#NULL!	0	0	0	#NULL!	0	#NULL!	0	0	0
0	86	10	0	1928	#NULL!	0	2002	2012	19	0	#NULL!	0	#NULL!	0	#NULL!	0	#NULL!	0	#NULL!	0	#NULL!	0	#NULL!	1	0	0	0	0	0	0	0	0	#NULL!	#NULL!	#NULL!	#NULL!	#NULL!	#NULL!	#NULL!	#NULL!	0	0	0	#NULL!	0	#NULL!	0	0	0
0	83	7	3	1932	2010	1	2003	2012	14	0	#NULL!	0	#NULL!	1	#NULL!	0	#NULL!	0	#NULL!	0	#NULL!	0	#NULL!	1	0	0	0	0	0	0	0	0	#NULL!	#NULL!	#NULL!	#NULL!	#NULL!	#NULL!	#NULL!	#NULL!	0	0	0	#NULL!	0	#NULL!	0	0	0
0	79	10	3	1949	#NULL!	0	2002	2012	15	0	#NULL!	0	#NULL!	0	#NULL!	1	1998	1	1999	0	#NULL!	0	#NULL!	1	1	0	0	0	1	0	0	0	#NULL!	#NULL!	#NULL!	#NULL!	#NULL!	#NULL!	#NULL!	#NULL!	0	0	0	#NULL!	0	#NULL!	0	0	0
0	78	10	3	1942	#NULL!	0	2002	2012	13	0	#NULL!	0	#NULL!	0	#NULL!	0	2013	0	#NULL!	0	#NULL!	1	1999	1	0	0	0	0	0	0	1	0	#NULL!	#NULL!	#NULL!	#NULL!	#NULL!	#NULL!	#NULL!	#NULL!	0	0	0	#NULL!	0	#NULL!	0	0	0
0	84	9	3	1949	#NULL!	0	2003	2012	14	0	#NULL!	1	#NULL!	1	2006	1	2001	1	2004	0	#NULL!	0	#NULL!	1	0	0	0	0	1	0	0	0	#NULL!	#NULL!	#NULL!	#NULL!	#NULL!	#NULL!	#NULL!	#NULL!	0	0	0	#NULL!	0	#NULL!	0	0	0
0	76	10	3	#NULL!	#NULL!	0	2002	2012	16	0	#NULL!	0	#NULL!	0	#NULL!	1	2007	1	#NULL!	0	#NULL!	1	1998	1	0	0	0	0	0	0	1	0	#NULL!	#NULL!	#NULL!	#NULL!	#NULL!	#NULL!	#NULL!	#NULL!	0	0	0	#NULL!	0	#NULL!	0	0	0
0	82	10	2	#NULL!	#NULL!	0	2002	2012	15	0	#NULL!	0	#NULL!	0	#NULL!	1	#NULL!	1	1999	0	#NULL!	0	#NULL!	1	1	0	0	0	0	0	0	0	#NULL!	#NULL!	#NULL!	#NULL!	#NULL!	#NULL!	#NULL!	#NULL!	0	0	0	#NULL!	0	#NULL!	0	0	0
0	76	10	6	#NULL!	#NULL!	0	2002	2012	36	0	#NULL!	1	#NULL!	0	#NULL!	1	#NULL!	0	#NULL!	0	#NULL!	1	2008	0	0	0	0	0	0	0	0	0	#NULL!	#NULL!	#NULL!	#NULL!	#NULL!	#NULL!	#NULL!	#NULL!	0	1	0	#NULL!	0	#NULL!	0	0	1
0	92	1	8	1949	2005	1	2004	2012	5	1	#NULL!	1	2002	0	#NULL!	1	2003	1	#NULL!	0	#NULL!	0	#NULL!	1	0	1	0	0	1	0	0	0	#NULL!	#NULL!	#NULL!	#NULL!	#NULL!	#NULL!	#NULL!	#NULL!	0	0	0	#NULL!	0	#NULL!	0	0	0
0	76	9	0	#NULL!	#NULL!	0	2003	2012	20	0	#NULL!	0	#NULL!	0	#NULL!	1	2002	0	#NULL!	0	#NULL!	0	#NULL!	1	0	0	0	0	1	0	0	0	#NULL!	#NULL!	#NULL!	#NULL!	#NULL!	#NULL!	#NULL!	#NULL!	0	0	0	#NULL!	0	#NULL!	0	0	0
0	78	10	4	1947	#NULL!	0	2002	2012	25	0	#NULL!	0	#NULL!	1	2006	1	#NULL!	0	#NULL!	0	#NULL!	0	#NULL!	1	0	0	0	0	0	0	0	0	#NULL!	#NULL!	#NULL!	#NULL!	#NULL!	#NULL!	#NULL!	#NULL!	0	0	0	#NULL!	0	#NULL!	0	0	0
0	79	9	2	#NULL!	#NULL!	0	2003	2012	15	0	#NULL!	0	#NULL!	0	#NULL!	1	2002	0	#NULL!	0	#NULL!	0	#NULL!	1	0	0	0	0	1	0	0	0	#NULL!	#NULL!	#NULL!	#NULL!	#NULL!	#NULL!	#NULL!	#NULL!	0	0	0	#NULL!	0	#NULL!	0	0	0
0	81	9	1	#NULL!	#NULL!	0	2003	2012	17	0	#NULL!	0	#NULL!	0	#NULL!	0	#NULL!	0	#NULL!	0	#NULL!	0	#NULL!	1	0	0	0	0	0	0	0	0	#NULL!	#NULL!	#NULL!	#NULL!	#NULL!	#NULL!	#NULL!	#NULL!	0	0	0	#NULL!	0	#NULL!	0	0	0
0	77	10	8	#NULL!	#NULL!	0	2002	2012	29	0	#NULL!	1	2000	1	2000	1	2009	1	1987	0	#NULL!	0	#NULL!	1	1	1	0	1	0	0	0	0	0	0	0	0	1	0	0	0	0	0	0	1	0	0	0	0	0
0	92	10	4	1932	2012	1	2002	2012	11	0	#NULL!	1	2003	0	#NULL!	1	1999	1	1999	0	#NULL!	1	1999	1	1	0	0	0	1	0	1	0	#NULL!	#NULL!	#NULL!	#NULL!	#NULL!	#NULL!	#NULL!	#NULL!	0	0	0	#NULL!	0	#NULL!	0	0	0
0	80	10	4	#NULL!	#NULL!	0	2002	2012	14	0	#NULL!	0	#NULL!	0	#NULL!	1	#NULL!	1	#NULL!	0	#NULL!	0	#NULL!	1	0	0	0	0	0	0	0	0	#NULL!	#NULL!	#NULL!	#NULL!	#NULL!	#NULL!	#NULL!	#NULL!	0	0	0	#NULL!	0	#NULL!	0	0	0
0	76	10	0	1949	#NULL!	0	2002	2012	22	0	#NULL!	0	#NULL!	0	#NULL!	0	2013	1	2001	0	#NULL!	0	#NULL!	1	1	0	0	0	0	0	0	0	#NULL!	#NULL!	#NULL!	#NULL!	#NULL!	#NULL!	#NULL!	#NULL!	0	0	0	#NULL!	0	#NULL!	0	0	0
0	72	6	2	#NULL!	2008	1	2002	2012	24	0	#NULL!	1	2008	1	#NULL!	1	#NULL!	0	#NULL!	1	2008	0	#NULL!	1	0	0	0	0	0	0	0	0	#NULL!	#NULL!	#NULL!	#NULL!	#NULL!	#NULL!	#NULL!	#NULL!	0	0	0	#NULL!	0	#NULL!	0	0	0
0	79	4	3	1949	2006	1	2002	2012	18	0	#NULL!	0	#NULL!	0	#NULL!	1	#NULL!	0	#NULL!	0	#NULL!	0	#NULL!	1	0	0	0	0	0	0	0	0	#NULL!	#NULL!	#NULL!	#NULL!	#NULL!	#NULL!	#NULL!	#NULL!	0	0	0	#NULL!	0	#NULL!	0	0	0
0	89	10	5	1949	#NULL!	0	2002	2012	13	0	#NULL!	0	#NULL!	1	2001	1	2005	1	#NULL!	0	#NULL!	1	2001	1	0	0	0	1	0	0	1	0	#NULL!	#NULL!	#NULL!	#NULL!	#NULL!	#NULL!	#NULL!	#NULL!	0	0	0	#NULL!	0	#NULL!	0	0	0
0	92	1	2	#NULL!	2003	1	2002	2012	16	0	#NULL!	0	#NULL!	0	#NULL!	1	2003	0	#NULL!	0	#NULL!	0	#NULL!	1	0	0	0	0	0	0	0	0	#NULL!	#NULL!	#NULL!	#NULL!	#NULL!	#NULL!	#NULL!	#NULL!	0	0	0	#NULL!	0	#NULL!	0	0	0
0	80	2	1	#NULL!	2004	1	2002	2012	11	0	#NULL!	0	#NULL!	1	2001	0	#NULL!	1	2002	0	#NULL!	0	#NULL!	1	1	0	0	1	0	0	0	0	#NULL!	#NULL!	#NULL!	#NULL!	#NULL!	#NULL!	#NULL!	#NULL!	0	0	0	#NULL!	0	#NULL!	0	0	0
0	79	9	5	#NULL!	#NULL!	0	2003	2012	11	0	#NULL!	0	#NULL!	0	#NULL!	1	2006	0	#NULL!	1	2009	0	#NULL!	1	0	0	0	0	0	0	0	0	#NULL!	#NULL!	#NULL!	#NULL!	#NULL!	#NULL!	#NULL!	#NULL!	0	0	0	#NULL!	0	#NULL!	0	0	0
0	91	3	6	#NULL!	2005	1	2002	2012	10	1	#NULL!	0	#NULL!	0	#NULL!	0	#NULL!	0	#NULL!	0	#NULL!	1	1999	1	0	0	0	0	0	0	1	0	#NULL!	#NULL!	#NULL!	#NULL!	#NULL!	#NULL!	#NULL!	#NULL!	0	0	0	#NULL!	0	#NULL!	0	0	0
0	82	10	5	1949	#NULL!	0	2002	2012	11	1	2011	0	#NULL!	0	#NULL!	1	#NULL!	0	#NULL!	1	2011	0	#NULL!	1	0	0	0	0	0	0	0	0	#NULL!	#NULL!	#NULL!	#NULL!	#NULL!	#NULL!	#NULL!	#NULL!	0	0	0	#NULL!	0	#NULL!	0	0	0
0	80	10	0	1949	#NULL!	0	2002	2012	13	0	#NULL!	0	#NULL!	0	#NULL!	0	#NULL!	0	#NULL!	0	#NULL!	0	#NULL!	1	0	0	0	0	0	0	0	0	#NULL!	#NULL!	#NULL!	#NULL!	#NULL!	#NULL!	#NULL!	#NULL!	0	0	0	#NULL!	0	#NULL!	0	0	0
0	80	8	2	1949	#NULL!	0	2004	2012	17	0	#NULL!	0	#NULL!	0	#NULL!	0	#NULL!	1	2009	0	#NULL!	0	#NULL!	1	0	0	0	0	0	0	0	0	#NULL!	#NULL!	#NULL!	#NULL!	#NULL!	#NULL!	#NULL!	#NULL!	0	0	0	#NULL!	0	#NULL!	0	0	0
0	77	10	1	#NULL!	#NULL!	0	2002	2012	17	0	#NULL!	0	#NULL!	0	#NULL!	0	#NULL!	0	#NULL!	0	#NULL!	0	#NULL!	1	0	0	0	0	0	0	0	0	0	0	0	0	1	0	0	0	0	0	0	1	0	0	0	0	0
0	80	10	4	#NULL!	#NULL!	0	2002	2012	50	0	#NULL!	0	#NULL!	0	#NULL!	1	#NULL!	0	#NULL!	0	#NULL!	0	#NULL!	0	0	0	0	0	0	0	0	0	#NULL!	#NULL!	#NULL!	#NULL!	#NULL!	#NULL!	#NULL!	#NULL!	0	0	0	#NULL!	0	#NULL!	0	0	0
0	87	10	2	1949	#NULL!	0	2002	2012	15	0	#NULL!	0	#NULL!	0	#NULL!	1	2010	0	#NULL!	0	#NULL!	0	#NULL!	1	0	0	0	0	0	0	0	0	#NULL!	#NULL!	#NULL!	#NULL!	#NULL!	#NULL!	#NULL!	#NULL!	0	0	0	#NULL!	0	#NULL!	0	0	0
0	99	6	2	1949	2008	1	2002	2012	9	1	2008	0	#NULL!	0	#NULL!	0	#NULL!	1	2001	0	#NULL!	0	#NULL!	1	1	0	0	0	0	0	0	0	#NULL!	#NULL!	#NULL!	#NULL!	#NULL!	#NULL!	#NULL!	#NULL!	0	0	0	#NULL!	0	#NULL!	0	0	0
0	75	10	2	1949	#NULL!	0	2002	2012	18	0	#NULL!	0	#NULL!	0	#NULL!	0	#NULL!	1	2002	0	#NULL!	0	#NULL!	1	1	0	0	0	0	0	0	0	#NULL!	#NULL!	#NULL!	#NULL!	#NULL!	#NULL!	#NULL!	#NULL!	0	0	0	#NULL!	0	#NULL!	0	0	0
0	84	4	2	1947	2006	1	2002	2012	5	0	#NULL!	0	#NULL!	0	#NULL!	1	#NULL!	1	#NULL!	0	#NULL!	0	#NULL!	1	0	0	0	0	0	0	0	0	#NULL!	#NULL!	#NULL!	#NULL!	#NULL!	#NULL!	#NULL!	#NULL!	0	0	0	#NULL!	0	#NULL!	0	0	0
0	83	10	#NULL!	#NULL!	2012	1	2002	2012	11	0	#NULL!	0	#NULL!	0	#NULL!	0	2012	0	#NULL!	0	#NULL!	0	#NULL!	1	0	0	0	0	0	0	0	0	#NULL!	#NULL!	#NULL!	#NULL!	#NULL!	#NULL!	#NULL!	#NULL!	0	0	0	#NULL!	0	#NULL!	0	0	0
0	96	4	#NULL!	1949	2007	1	2003	2012	22	0	#NULL!	0	#NULL!	0	#NULL!	1	#NULL!	0	#NULL!	0	#NULL!	1	2006	1	0	0	0	0	0	0	0	0	#NULL!	#NULL!	#NULL!	#NULL!	#NULL!	#NULL!	#NULL!	#NULL!	0	0	0	#NULL!	0	#NULL!	0	0	0
0	93	4	2	1949	2008	1	2004	2012	12	0	#NULL!	0	#NULL!	0	#NULL!	1	2003	0	#NULL!	0	#NULL!	0	#NULL!	1	0	0	0	0	1	0	0	0	#NULL!	#NULL!	#NULL!	#NULL!	#NULL!	#NULL!	#NULL!	#NULL!	0	0	0	#NULL!	0	#NULL!	0	0	0
0	79	10	1	#NULL!	#NULL!	0	2002	2012	20	0	#NULL!	0	#NULL!	0	#NULL!	1	2003	1	#NULL!	0	#NULL!	0	#NULL!	1	0	0	0	0	0	0	0	0	#NULL!	#NULL!	#NULL!	#NULL!	#NULL!	#NULL!	#NULL!	#NULL!	0	0	0	#NULL!	0	#NULL!	0	0	0
0	94	4	3	1923	2007	1	2003	2012	12	0	#NULL!	1	2001	0	#NULL!	1	#NULL!	1	2001	0	#NULL!	0	#NULL!	1	1	1	0	0	0	0	0	0	#NULL!	#NULL!	#NULL!	#NULL!	#NULL!	#NULL!	#NULL!	#NULL!	0	0	0	#NULL!	0	#NULL!	0	0	0
0	77	10	5	#NULL!	#NULL!	0	2002	2012	13	0	#NULL!	1	2002	1	#NULL!	1	2002	0	#NULL!	0	#NULL!	0	#NULL!	1	0	1	0	0	1	0	0	0	#NULL!	#NULL!	#NULL!	#NULL!	#NULL!	#NULL!	#NULL!	#NULL!	0	0	0	#NULL!	0	#NULL!	0	0	0
0	77	9	2	#NULL!	#NULL!	0	2003	2012	36	0	#NULL!	0	#NULL!	1	#NULL!	0	#NULL!	0	#NULL!	0	#NULL!	0	#NULL!	0	0	0	0	0	0	0	0	0	#NULL!	#NULL!	#NULL!	#NULL!	#NULL!	#NULL!	#NULL!	#NULL!	0	0	0	#NULL!	0	#NULL!	0	0	0
0	76	9	0	#NULL!	#NULL!	0	2003	2012	23	0	#NULL!	0	#NULL!	0	#NULL!	1	#NULL!	0	#NULL!	0	#NULL!	0	#NULL!	1	0	0	0	0	0	0	0	0	#NULL!	#NULL!	#NULL!	#NULL!	#NULL!	#NULL!	#NULL!	#NULL!	0	0	0	#NULL!	0	#NULL!	0	0	0
0	84	10	6	1949	#NULL!	0	2002	2012	22	0	#NULL!	1	2007	0	#NULL!	1	#NULL!	1	2001	0	#NULL!	1	2004	1	1	0	0	0	0	0	0	0	0	0	0	0	1	0	0	0	0	0	0	1	0	0	0	0	0
0	73	0	2	#NULL!	2002	1	2002	2012	12	0	#NULL!	0	#NULL!	1	2000	0	#NULL!	0	#NULL!	0	#NULL!	0	#NULL!	1	0	0	0	1	0	0	0	0	#NULL!	#NULL!	#NULL!	#NULL!	#NULL!	#NULL!	#NULL!	#NULL!	0	0	0	#NULL!	0	#NULL!	0	0	0
0	75	10	4	1949	2012	1	2002	2012	15	1	#NULL!	0	#NULL!	0	#NULL!	1	1999	1	1999	1	2008	0	#NULL!	1	1	0	0	0	1	0	0	0	#NULL!	#NULL!	#NULL!	#NULL!	#NULL!	#NULL!	#NULL!	#NULL!	0	0	0	#NULL!	0	#NULL!	0	0	0
0	78	9	2	1950	#NULL!	0	2003	2012	24	0	#NULL!	0	#NULL!	1	2002	1	2002	0	#NULL!	0	#NULL!	0	#NULL!	1	0	0	0	1	1	0	0	0	#NULL!	#NULL!	#NULL!	#NULL!	#NULL!	#NULL!	#NULL!	#NULL!	0	0	0	#NULL!	0	#NULL!	0	0	0
0	78	7	0	1949	#NULL!	0	2005	2012	13	0	#NULL!	0	#NULL!	0	#NULL!	0	#NULL!	0	#NULL!	0	#NULL!	0	#NULL!	1	0	0	0	0	0	0	0	0	#NULL!	#NULL!	#NULL!	#NULL!	#NULL!	#NULL!	#NULL!	#NULL!	0	0	0	#NULL!	0	#NULL!	0	0	0
0	89	10	11	1926	#NULL!	0	2002	2012	10	1	2010	1	1975	1	2001	1	#NULL!	1	1975	1	2004	0	#NULL!	1	1	1	0	1	0	0	0	0	#NULL!	#NULL!	#NULL!	#NULL!	#NULL!	#NULL!	#NULL!	#NULL!	0	0	0	#NULL!	0	#NULL!	0	0	0
0	75	10	3	#NULL!	#NULL!	0	2002	2012	37	1	2010	0	#NULL!	1	#NULL!	1	2002	0	#NULL!	0	#NULL!	0	#NULL!	0	0	0	0	0	1	0	0	0	#NULL!	#NULL!	#NULL!	#NULL!	#NULL!	#NULL!	#NULL!	#NULL!	0	0	0	#NULL!	0	#NULL!	0	0	0
0	88	10	4	#NULL!	#NULL!	0	2002	2012	14	1	#NULL!	0	#NULL!	0	#NULL!	1	2001	0	#NULL!	0	#NULL!	1	2007	1	0	0	0	0	1	0	0	0	#NULL!	#NULL!	#NULL!	#NULL!	#NULL!	#NULL!	#NULL!	#NULL!	0	0	0	#NULL!	0	#NULL!	0	0	0
0	69	2	11	#NULL!	2004	1	2002	2012	12	0	#NULL!	1	2003	1	2003	1	#NULL!	1	2000	0	#NULL!	0	#NULL!	1	1	0	0	0	0	0	0	0	#NULL!	#NULL!	#NULL!	#NULL!	#NULL!	#NULL!	#NULL!	#NULL!	0	0	0	#NULL!	0	#NULL!	0	0	0
0	80	10	1	1949	#NULL!	0	2002	2012	14	0	#NULL!	0	#NULL!	1	2006	0	#NULL!	0	#NULL!	0	#NULL!	0	#NULL!	1	0	0	0	0	0	0	0	0	#NULL!	#NULL!	#NULL!	#NULL!	#NULL!	#NULL!	#NULL!	#NULL!	0	0	0	#NULL!	0	#NULL!	0	0	0
0	91	0	1	#NULL!	2002	1	2002	2012	7	0	#NULL!	1	2002	0	#NULL!	1	#NULL!	0	#NULL!	0	#NULL!	0	#NULL!	1	0	1	0	0	0	0	0	0	#NULL!	#NULL!	#NULL!	#NULL!	#NULL!	#NULL!	#NULL!	#NULL!	0	0	0	#NULL!	0	#NULL!	0	0	0
0	78	10	0	#NULL!	#NULL!	0	2002	2012	23	0	#NULL!	0	#NULL!	0	#NULL!	0	#NULL!	0	#NULL!	0	#NULL!	0	#NULL!	1	0	0	0	0	0	0	0	0	0	1	1	0	1	0	0	0	0	0	0	1	1	0	0	0	0
0	75	2	2	1942	2005	1	2003	2012	20	0	#NULL!	1	1999	0	#NULL!	1	1999	1	1999	0	#NULL!	0	#NULL!	1	1	1	0	0	1	0	0	0	#NULL!	#NULL!	#NULL!	#NULL!	#NULL!	#NULL!	#NULL!	#NULL!	0	0	0	#NULL!	0	#NULL!	0	0	0
0	75	0	#NULL!	1947	2005	1	2005	2012	32	0	#NULL!	0	#NULL!	0	#NULL!	0	#NULL!	0	#NULL!	0	#NULL!	0	#NULL!	1	0	0	0	0	0	0	0	0	#NULL!	#NULL!	#NULL!	#NULL!	#NULL!	#NULL!	#NULL!	#NULL!	0	0	0	#NULL!	0	#NULL!	0	0	0
0	97	10	5	1920	2012	1	2002	2012	13	1	#NULL!	1	2004	0	#NULL!	1	#NULL!	0	#NULL!	0	#NULL!	0	#NULL!	1	0	0	0	0	0	0	0	0	#NULL!	#NULL!	#NULL!	#NULL!	#NULL!	#NULL!	#NULL!	#NULL!	0	0	0	#NULL!	0	#NULL!	0	0	0
0	78	10	9	1946	#NULL!	0	2002	2012	20	1	#NULL!	1	2004	1	1999	1	2010	1	1999	1	2011	0	#NULL!	1	1	0	0	1	0	0	0	0	#NULL!	#NULL!	#NULL!	#NULL!	#NULL!	#NULL!	#NULL!	#NULL!	0	0	0	#NULL!	0	#NULL!	0	0	0
0	67	1	#NULL!	#NULL!	2003	1	2002	2012	16	0	#NULL!	0	#NULL!	1	1999	1	#NULL!	1	1999	0	#NULL!	1	2001	1	1	0	0	1	0	0	1	0	#NULL!	#NULL!	#NULL!	#NULL!	#NULL!	#NULL!	#NULL!	#NULL!	0	0	0	#NULL!	0	#NULL!	0	0	0
0	78	9	3	1935	#NULL!	0	2003	2012	15	0	#NULL!	0	#NULL!	0	#NULL!	1	2009	0	#NULL!	0	#NULL!	0	#NULL!	1	0	0	0	0	0	0	0	0	#NULL!	#NULL!	#NULL!	#NULL!	#NULL!	#NULL!	#NULL!	#NULL!	0	0	0	#NULL!	0	#NULL!	0	0	0
0	83	5	0	1948	2007	1	2002	2012	16	0	#NULL!	0	#NULL!	0	#NULL!	1	1999	0	#NULL!	0	#NULL!	0	#NULL!	1	0	0	0	0	1	0	0	0	#NULL!	#NULL!	#NULL!	#NULL!	#NULL!	#NULL!	#NULL!	#NULL!	0	0	0	#NULL!	0	#NULL!	0	0	0
0	83	2	2	1949	2006	1	2004	2012	11	0	#NULL!	1	2001	0	#NULL!	1	2000	1	2001	0	#NULL!	0	#NULL!	1	1	1	0	0	1	0	0	0	#NULL!	#NULL!	#NULL!	#NULL!	#NULL!	#NULL!	#NULL!	#NULL!	0	0	0	#NULL!	0	#NULL!	0	0	0
0	80	5	5	1949	2007	1	2002	2012	10	0	#NULL!	0	#NULL!	0	#NULL!	1	#NULL!	1	2007	1	2004	1	2005	1	0	0	0	0	0	0	0	0	#NULL!	#NULL!	#NULL!	#NULL!	#NULL!	#NULL!	#NULL!	#NULL!	0	0	0	#NULL!	0	#NULL!	0	0	0
0	88	10	7	1949	#NULL!	0	2002	2012	17	0	#NULL!	0	#NULL!	0	#NULL!	1	2002	1	#NULL!	0	#NULL!	1	2004	1	0	0	0	0	1	0	0	0	#NULL!	#NULL!	#NULL!	#NULL!	#NULL!	#NULL!	#NULL!	#NULL!	0	0	0	#NULL!	0	#NULL!	0	0	0
0	80	10	4	#NULL!	#NULL!	0	2002	2012	17	1	#NULL!	1	2011	1	#NULL!	1	2000	0	#NULL!	0	#NULL!	0	#NULL!	1	0	0	0	0	1	0	0	0	#NULL!	#NULL!	#NULL!	#NULL!	#NULL!	#NULL!	#NULL!	#NULL!	0	0	0	#NULL!	0	#NULL!	0	0	0
0	76	0	0	1935	2003	1	2003	2012	10	0	#NULL!	0	#NULL!	0	#NULL!	1	2003	0	#NULL!	0	#NULL!	0	#NULL!	1	0	0	0	0	1	0	0	0	#NULL!	#NULL!	#NULL!	#NULL!	#NULL!	#NULL!	#NULL!	#NULL!	0	0	0	#NULL!	0	#NULL!	0	0	0
0	89	1	2	1947	2005	1	2004	2012	17	0	#NULL!	1	2004	0	#NULL!	1	#NULL!	1	2001	0	#NULL!	0	#NULL!	1	1	1	0	0	0	0	0	0	#NULL!	#NULL!	#NULL!	#NULL!	#NULL!	#NULL!	#NULL!	#NULL!	0	0	0	#NULL!	0	#NULL!	0	0	0
0	80	10	3	1936	#NULL!	0	2002	2012	26	0	#NULL!	0	#NULL!	0	#NULL!	0	#NULL!	0	#NULL!	0	#NULL!	0	#NULL!	1	0	0	0	0	0	0	0	0	#NULL!	#NULL!	#NULL!	#NULL!	#NULL!	#NULL!	#NULL!	#NULL!	0	0	0	#NULL!	0	#NULL!	0	0	0
0	87	8	5	1946	2010	1	2002	2012	19	0	#NULL!	0	#NULL!	0	#NULL!	0	#NULL!	0	#NULL!	1	2010	0	#NULL!	1	0	0	0	0	0	0	0	0	#NULL!	#NULL!	#NULL!	#NULL!	#NULL!	#NULL!	#NULL!	#NULL!	0	0	0	#NULL!	0	#NULL!	0	0	0
0	78	3	4	1949	2005	1	2002	2012	14	0	#NULL!	0	#NULL!	0	#NULL!	1	2000	0	#NULL!	0	#NULL!	1	2002	1	0	0	0	0	1	0	1	0	#NULL!	#NULL!	#NULL!	#NULL!	#NULL!	#NULL!	#NULL!	#NULL!	0	0	0	#NULL!	0	#NULL!	0	0	0
0	86	10	6	1949	#NULL!	0	2002	2012	29	0	#NULL!	0	#NULL!	0	#NULL!	1	#NULL!	1	#NULL!	0	#NULL!	0	#NULL!	1	0	0	0	0	0	0	0	0	#NULL!	#NULL!	#NULL!	#NULL!	#NULL!	#NULL!	#NULL!	#NULL!	0	0	0	#NULL!	0	#NULL!	0	0	0
0	89	8	1	1949	2010	1	2002	2012	10	1	#NULL!	1	2000	0	#NULL!	1	2000	1	1999	0	#NULL!	0	#NULL!	1	1	1	0	0	1	0	0	0	#NULL!	#NULL!	#NULL!	#NULL!	#NULL!	#NULL!	#NULL!	#NULL!	0	0	0	#NULL!	0	#NULL!	0	0	0
0	79	9	6	1949	#NULL!	0	2003	2012	5	1	2003	1	2003	1	2002	1	#NULL!	1	#NULL!	0	#NULL!	0	#NULL!	1	0	1	1	1	0	0	0	0	#NULL!	#NULL!	#NULL!	#NULL!	#NULL!	#NULL!	#NULL!	#NULL!	0	0	0	#NULL!	0	#NULL!	0	0	0
0	88	10	1	1945	#NULL!	0	2002	2012	10	0	#NULL!	0	#NULL!	1	2005	1	#NULL!	0	#NULL!	0	#NULL!	0	#NULL!	1	0	0	0	0	0	0	0	0	#NULL!	#NULL!	#NULL!	#NULL!	#NULL!	#NULL!	#NULL!	#NULL!	0	0	0	#NULL!	0	#NULL!	0	0	0
0	88	9	2	1949	#NULL!	0	2003	2012	21	0	#NULL!	1	2011	0	#NULL!	1	1999	0	#NULL!	0	#NULL!	0	#NULL!	1	0	0	0	0	1	0	0	0	#NULL!	#NULL!	#NULL!	#NULL!	#NULL!	#NULL!	#NULL!	#NULL!	0	0	0	#NULL!	0	#NULL!	0	0	0
0	94	9	1	1935	2011	1	2002	2012	13	0	#NULL!	0	#NULL!	0	#NULL!	0	#NULL!	0	#NULL!	0	#NULL!	0	#NULL!	1	0	0	0	0	0	0	0	0	#NULL!	#NULL!	#NULL!	#NULL!	#NULL!	#NULL!	#NULL!	#NULL!	0	0	0	#NULL!	0	#NULL!	0	0	0
0	76	10	4	1937	#NULL!	0	2002	2012	16	1	1999	0	#NULL!	0	#NULL!	1	2007	0	#NULL!	0	#NULL!	0	#NULL!	1	0	0	1	0	0	0	0	0	#NULL!	#NULL!	#NULL!	#NULL!	#NULL!	#NULL!	#NULL!	#NULL!	0	0	0	#NULL!	0	#NULL!	0	0	0
0	91	4	4	1936	2006	1	2002	2012	13	0	#NULL!	0	#NULL!	0	#NULL!	1	#NULL!	0	#NULL!	0	#NULL!	1	1987	1	0	0	0	0	0	0	1	0	#NULL!	#NULL!	#NULL!	#NULL!	#NULL!	#NULL!	#NULL!	#NULL!	0	0	0	#NULL!	0	#NULL!	0	0	0
0	76	10	2	#NULL!	#NULL!	0	2002	2012	9	0	#NULL!	0	#NULL!	0	#NULL!	0	#NULL!	0	#NULL!	0	#NULL!	1	2010	1	0	0	0	0	0	0	0	0	#NULL!	#NULL!	#NULL!	#NULL!	#NULL!	#NULL!	#NULL!	#NULL!	0	0	0	#NULL!	0	#NULL!	0	0	0
0	91	10	6	#NULL!	2012	1	2002	2012	22	0	#NULL!	1	2000	0	#NULL!	1	#NULL!	1	2000	0	#NULL!	0	#NULL!	1	1	1	0	0	0	0	0	0	#NULL!	#NULL!	#NULL!	#NULL!	#NULL!	#NULL!	#NULL!	#NULL!	0	0	0	#NULL!	0	#NULL!	0	0	0
0	81	10	5	1949	#NULL!	0	2002	2012	14	1	#NULL!	0	#NULL!	0	#NULL!	1	#NULL!	0	#NULL!	1	2005	0	#NULL!	1	0	0	0	0	0	0	0	0	#NULL!	#NULL!	#NULL!	#NULL!	#NULL!	#NULL!	#NULL!	#NULL!	0	0	0	#NULL!	0	#NULL!	0	0	0
0	76	4	1	1949	#NULL!	0	2008	2012	12	0	#NULL!	0	#NULL!	0	#NULL!	0	#NULL!	0	#NULL!	0	#NULL!	0	#NULL!	1	0	0	0	0	0	0	0	0	#NULL!	#NULL!	#NULL!	#NULL!	#NULL!	#NULL!	#NULL!	#NULL!	0	0	0	#NULL!	0	#NULL!	0	0	0
0	96	9	5	1949	2012	1	2003	2012	15	1	2011	1	2011	1	2001	0	#NULL!	1	2011	0	#NULL!	0	#NULL!	1	0	0	0	1	0	0	0	0	#NULL!	#NULL!	#NULL!	#NULL!	#NULL!	#NULL!	#NULL!	#NULL!	0	0	0	#NULL!	0	#NULL!	0	0	0
0	84	10	3	1949	#NULL!	0	2002	2012	17	0	#NULL!	0	#NULL!	1	2001	1	#NULL!	0	#NULL!	0	#NULL!	0	#NULL!	1	0	0	0	1	0	0	0	0	#NULL!	#NULL!	#NULL!	#NULL!	#NULL!	#NULL!	#NULL!	#NULL!	0	0	0	#NULL!	0	#NULL!	0	0	0
0	80	10	3	1940	#NULL!	0	2002	2012	76	0	#NULL!	0	#NULL!	0	#NULL!	1	2009	1	#NULL!	0	#NULL!	0	#NULL!	0	0	0	0	0	0	0	0	0	#NULL!	#NULL!	#NULL!	#NULL!	#NULL!	#NULL!	#NULL!	#NULL!	0	0	0	#NULL!	0	#NULL!	0	0	0
0	84	0	0	1949	2002	1	2002	2012	10	0	#NULL!	1	2002	0	#NULL!	1	#NULL!	0	#NULL!	0	#NULL!	0	#NULL!	1	0	1	0	0	0	0	0	0	#NULL!	#NULL!	#NULL!	#NULL!	#NULL!	#NULL!	#NULL!	#NULL!	0	0	0	#NULL!	0	#NULL!	0	0	0
0	71	5	5	1949	2007	1	2002	2012	7	1	#NULL!	0	#NULL!	1	1975	1	#NULL!	0	#NULL!	0	#NULL!	1	2007	1	0	0	0	1	0	0	0	0	#NULL!	#NULL!	#NULL!	#NULL!	#NULL!	#NULL!	#NULL!	#NULL!	0	0	0	#NULL!	0	#NULL!	0	0	0
0	88	10	6	1949	#NULL!	0	2002	2012	9	1	#NULL!	0	#NULL!	1	2001	1	#NULL!	1	1975	0	#NULL!	0	#NULL!	1	1	0	0	1	0	0	0	0	#NULL!	#NULL!	#NULL!	#NULL!	#NULL!	#NULL!	#NULL!	#NULL!	0	0	0	#NULL!	0	#NULL!	0	0	0
0	80	10	3	1949	#NULL!	0	2002	2012	17	0	#NULL!	0	#NULL!	0	#NULL!	0	#NULL!	0	#NULL!	1	2009	0	#NULL!	1	0	0	0	0	0	0	0	0	#NULL!	#NULL!	#NULL!	#NULL!	#NULL!	#NULL!	#NULL!	#NULL!	0	0	0	#NULL!	0	#NULL!	0	0	0
0	78	9	2	1949	#NULL!	0	2003	2012	18	0	#NULL!	0	#NULL!	1	2001	1	#NULL!	1	2000	0	#NULL!	0	#NULL!	1	1	0	0	1	0	0	0	0	#NULL!	#NULL!	#NULL!	#NULL!	#NULL!	#NULL!	#NULL!	#NULL!	0	0	0	#NULL!	0	#NULL!	0	0	0
0	90	8	1	1949	2010	1	2002	2012	10	1	2010	0	#NULL!	0	#NULL!	1	2004	0	#NULL!	0	#NULL!	1	2002	1	0	0	0	0	0	0	1	0	#NULL!	#NULL!	#NULL!	#NULL!	#NULL!	#NULL!	#NULL!	#NULL!	0	0	0	#NULL!	0	#NULL!	0	0	0
0	76	8	1	1949	#NULL!	0	2004	2012	17	0	#NULL!	0	#NULL!	0	#NULL!	0	#NULL!	0	#NULL!	0	#NULL!	0	#NULL!	1	0	0	0	0	0	0	0	0	#NULL!	#NULL!	#NULL!	#NULL!	#NULL!	#NULL!	#NULL!	#NULL!	0	0	0	#NULL!	0	#NULL!	0	0	0
0	76	10	3	1949	#NULL!	0	2002	2012	8	0	#NULL!	0	#NULL!	1	2012	0	#NULL!	0	#NULL!	0	#NULL!	0	#NULL!	1	0	0	0	0	0	0	0	0	#NULL!	#NULL!	#NULL!	#NULL!	#NULL!	#NULL!	#NULL!	#NULL!	0	0	0	#NULL!	0	#NULL!	0	0	0
0	90	10	3	1949	#NULL!	0	2002	2012	14	0	#NULL!	0	#NULL!	0	#NULL!	1	#NULL!	0	#NULL!	0	#NULL!	0	#NULL!	1	0	0	0	0	0	0	0	0	#NULL!	#NULL!	#NULL!	#NULL!	#NULL!	#NULL!	#NULL!	#NULL!	0	0	0	#NULL!	0	#NULL!	0	0	0
0	78	9	3	1949	#NULL!	0	2003	2012	12	0	#NULL!	0	#NULL!	0	#NULL!	1	#NULL!	0	#NULL!	0	#NULL!	0	#NULL!	1	0	0	0	0	0	0	0	0	#NULL!	#NULL!	#NULL!	#NULL!	#NULL!	#NULL!	#NULL!	#NULL!	0	0	0	#NULL!	0	#NULL!	0	0	0
0	78	1	6	1949	2003	1	2002	2012	5	0	#NULL!	0	#NULL!	1	#NULL!	1	#NULL!	0	#NULL!	0	#NULL!	1	2002	1	0	0	0	0	0	0	1	0	#NULL!	#NULL!	#NULL!	#NULL!	#NULL!	#NULL!	#NULL!	#NULL!	0	0	0	#NULL!	0	#NULL!	0	0	0
0	85	10	6	1949	#NULL!	0	2002	2012	25	0	#NULL!	0	#NULL!	1	2007	1	#NULL!	1	1999	0	#NULL!	1	2006	1	1	0	0	0	0	0	0	0	0	0	0	0	1	0	0	0	0	0	0	1	0	0	0	0	0
0	77	10	4	1936	#NULL!	0	2002	2012	18	0	#NULL!	0	#NULL!	1	#NULL!	1	2011	0	#NULL!	0	#NULL!	0	#NULL!	1	0	0	0	0	0	0	0	0	#NULL!	#NULL!	#NULL!	#NULL!	#NULL!	#NULL!	#NULL!	#NULL!	0	0	0	#NULL!	0	#NULL!	0	0	0
0	80	7	4	1950	2009	1	2002	2012	21	0	#NULL!	0	#NULL!	0	#NULL!	1	#NULL!	0	#NULL!	1	2004	0	#NULL!	1	0	0	0	0	0	0	0	0	#NULL!	#NULL!	#NULL!	#NULL!	#NULL!	#NULL!	#NULL!	#NULL!	0	0	0	#NULL!	0	#NULL!	0	0	0
0	89	5	4	1949	2007	1	2002	2012	7	0	#NULL!	1	2005	0	#NULL!	1	1999	0	#NULL!	0	#NULL!	1	2002	1	0	0	0	0	1	0	1	0	#NULL!	#NULL!	#NULL!	#NULL!	#NULL!	#NULL!	#NULL!	#NULL!	0	0	0	#NULL!	0	#NULL!	0	0	0
0	75	10	4	1949	#NULL!	0	2002	2012	19	0	#NULL!	0	#NULL!	1	2003	1	2003	0	#NULL!	0	#NULL!	0	#NULL!	1	0	0	0	0	0	0	0	0	#NULL!	#NULL!	#NULL!	#NULL!	#NULL!	#NULL!	#NULL!	#NULL!	0	0	0	#NULL!	0	#NULL!	0	0	0
0	87	10	1	1950	#NULL!	0	2002	2012	9	0	#NULL!	0	#NULL!	1	2000	1	#NULL!	0	#NULL!	0	#NULL!	0	#NULL!	1	0	0	0	1	0	0	0	0	#NULL!	#NULL!	#NULL!	#NULL!	#NULL!	#NULL!	#NULL!	#NULL!	0	0	0	#NULL!	0	#NULL!	0	0	0
0	75	10	10	1949	#NULL!	0	2002	2012	15	0	2014	1	2014	0	#NULL!	1	#NULL!	1	2004	0	#NULL!	1	2004	1	0	0	0	0	0	0	0	0	#NULL!	#NULL!	#NULL!	#NULL!	#NULL!	#NULL!	#NULL!	#NULL!	0	0	0	#NULL!	0	#NULL!	0	0	0
0	76	8	3	1949	2012	1	2004	2012	11	0	#NULL!	0	#NULL!	1	#NULL!	1	#NULL!	0	#NULL!	0	#NULL!	0	#NULL!	1	0	0	0	0	0	0	0	0	#NULL!	#NULL!	#NULL!	#NULL!	#NULL!	#NULL!	#NULL!	#NULL!	0	0	0	#NULL!	0	#NULL!	0	0	0
0	88	10	6	1949	#NULL!	0	2002	2012	13	1	#NULL!	1	2010	1	2002	1	#NULL!	1	#NULL!	0	#NULL!	0	#NULL!	1	0	0	0	1	0	0	0	0	#NULL!	#NULL!	#NULL!	#NULL!	#NULL!	#NULL!	#NULL!	#NULL!	0	0	0	#NULL!	0	#NULL!	0	0	0
0	84	10	2	#NULL!	2012	1	2002	2012	36	0	#NULL!	0	#NULL!	0	#NULL!	1	2004	0	#NULL!	0	#NULL!	0	#NULL!	0	0	0	0	0	0	0	0	0	#NULL!	#NULL!	#NULL!	#NULL!	#NULL!	#NULL!	#NULL!	#NULL!	0	0	0	#NULL!	0	#NULL!	0	0	0
0	80	10	9	#NULL!	#NULL!	0	2002	2012	29	0	#NULL!	1	2010	1	#NULL!	1	#NULL!	1	#NULL!	1	2010	1	2012	1	0	0	0	0	0	0	0	0	#NULL!	#NULL!	#NULL!	#NULL!	#NULL!	#NULL!	#NULL!	#NULL!	0	0	0	#NULL!	0	#NULL!	0	0	0
0	80	10	10	1949	#NULL!	0	2002	2012	14	0	#NULL!	0	#NULL!	1	#NULL!	1	#NULL!	1	2001	1	2011	1	1975	1	1	0	0	0	0	0	1	0	#NULL!	#NULL!	#NULL!	#NULL!	#NULL!	#NULL!	#NULL!	#NULL!	0	0	0	#NULL!	0	#NULL!	0	0	0
0	84	10	1	#NULL!	#NULL!	0	2002	2012	18	0	#NULL!	0	#NULL!	0	#NULL!	0	#NULL!	0	#NULL!	0	#NULL!	0	#NULL!	1	0	0	0	0	0	0	0	0	#NULL!	#NULL!	#NULL!	#NULL!	#NULL!	#NULL!	#NULL!	#NULL!	0	0	0	#NULL!	0	#NULL!	0	0	0
0	86	2	4	1937	2007	1	2005	2012	22	1	#NULL!	0	#NULL!	0	#NULL!	1	#NULL!	1	#NULL!	0	#NULL!	0	#NULL!	1	0	0	0	0	0	0	0	0	#NULL!	#NULL!	#NULL!	#NULL!	#NULL!	#NULL!	#NULL!	#NULL!	0	0	0	#NULL!	0	#NULL!	0	0	0
0	88	4	1	1937	2009	1	2005	2012	13	0	#NULL!	0	#NULL!	1	#NULL!	1	#NULL!	1	2000	1	2009	0	#NULL!	1	1	0	0	0	0	0	0	0	#NULL!	#NULL!	#NULL!	#NULL!	#NULL!	#NULL!	#NULL!	#NULL!	0	0	0	#NULL!	0	#NULL!	0	0	0
0	78	10	1	1936	#NULL!	0	2002	2012	11	0	#NULL!	0	#NULL!	0	#NULL!	1	#NULL!	0	#NULL!	0	#NULL!	0	#NULL!	1	0	0	0	0	0	0	0	0	0	0	0	0	1	0	0	0	0	0	0	1	0	0	0	0	0
0	77	9	2	1949	#NULL!	0	2003	2012	19	0	#NULL!	0	#NULL!	0	#NULL!	1	#NULL!	0	#NULL!	0	#NULL!	0	#NULL!	1	0	0	0	0	0	0	0	0	#NULL!	#NULL!	#NULL!	#NULL!	#NULL!	#NULL!	#NULL!	#NULL!	0	0	0	#NULL!	0	#NULL!	0	0	0
0	80	10	4	1949	#NULL!	0	2002	2012	72	0	#NULL!	0	#NULL!	1	2009	1	2004	0	#NULL!	0	#NULL!	1	2009	0	0	0	0	0	0	0	0	0	#NULL!	#NULL!	#NULL!	#NULL!	#NULL!	#NULL!	#NULL!	#NULL!	0	0	0	#NULL!	0	#NULL!	0	0	0
0	92	5	2	1949	2007	1	2002	2012	8	0	#NULL!	0	#NULL!	0	#NULL!	1	1988	0	#NULL!	0	#NULL!	1	2003	1	0	0	0	0	1	0	0	0	#NULL!	#NULL!	#NULL!	#NULL!	#NULL!	#NULL!	#NULL!	#NULL!	0	0	0	#NULL!	0	#NULL!	0	0	0
0	81	10	2	1949	#NULL!	0	2002	2012	9	0	#NULL!	0	#NULL!	0	#NULL!	1	2006	0	#NULL!	0	#NULL!	0	#NULL!	1	0	0	0	0	0	0	0	0	#NULL!	#NULL!	#NULL!	#NULL!	#NULL!	#NULL!	#NULL!	#NULL!	0	0	0	#NULL!	0	#NULL!	0	0	0
0	89	9	1	1949	#NULL!	0	2003	2012	22	0	#NULL!	0	#NULL!	0	#NULL!	1	2009	0	#NULL!	0	#NULL!	0	#NULL!	1	0	0	0	0	0	0	0	0	#NULL!	#NULL!	#NULL!	#NULL!	#NULL!	#NULL!	#NULL!	#NULL!	0	0	0	#NULL!	0	#NULL!	0	0	0
0	76	9	1	#NULL!	#NULL!	0	2003	2012	24	0	#NULL!	0	#NULL!	0	#NULL!	0	#NULL!	0	#NULL!	0	#NULL!	0	#NULL!	1	0	0	0	0	0	0	0	0	0	0	0	0	1	0	0	0	0	0	0	1	0	0	0	0	0
0	76	4	1	1949	#NULL!	0	2008	2012	11	0	#NULL!	0	#NULL!	0	#NULL!	0	#NULL!	0	#NULL!	0	#NULL!	0	#NULL!	1	0	0	0	0	0	0	0	0	#NULL!	#NULL!	#NULL!	#NULL!	#NULL!	#NULL!	#NULL!	#NULL!	0	0	0	#NULL!	0	#NULL!	0	0	0
0	81	9	0	#NULL!	#NULL!	0	2003	2012	16	0	#NULL!	0	#NULL!	0	#NULL!	0	#NULL!	0	#NULL!	0	#NULL!	0	#NULL!	1	0	0	0	0	0	0	0	0	#NULL!	#NULL!	#NULL!	#NULL!	#NULL!	#NULL!	#NULL!	#NULL!	0	0	0	#NULL!	0	#NULL!	0	0	0
0	90	10	6	1949	#NULL!	0	2002	2012	14	0	#NULL!	0	#NULL!	0	#NULL!	1	2000	0	#NULL!	0	#NULL!	0	#NULL!	1	0	0	0	0	1	0	0	0	#NULL!	#NULL!	#NULL!	#NULL!	#NULL!	#NULL!	#NULL!	#NULL!	0	0	0	#NULL!	0	#NULL!	0	0	0
0	81	2	7	1949	2004	1	2002	2012	11	1	2004	0	#NULL!	0	#NULL!	1	#NULL!	0	#NULL!	0	#NULL!	1	2001	1	0	0	0	0	0	0	1	0	#NULL!	#NULL!	#NULL!	#NULL!	#NULL!	#NULL!	#NULL!	#NULL!	0	0	0	#NULL!	0	#NULL!	0	0	0
0	81	10	1	1949	#NULL!	0	2002	2012	17	0	#NULL!	0	#NULL!	0	#NULL!	0	2015	0	#NULL!	0	#NULL!	0	#NULL!	1	0	0	0	0	0	0	0	0	#NULL!	#NULL!	#NULL!	#NULL!	#NULL!	#NULL!	#NULL!	#NULL!	0	0	0	#NULL!	0	#NULL!	0	0	0
0	83	10	2	1949	#NULL!	0	2002	2012	13	0	#NULL!	0	#NULL!	0	#NULL!	1	#NULL!	0	2014	0	#NULL!	0	#NULL!	1	0	0	0	0	0	0	0	0	#NULL!	#NULL!	#NULL!	#NULL!	#NULL!	#NULL!	#NULL!	#NULL!	0	0	0	#NULL!	0	#NULL!	0	0	0
0	93	10	7	1949	2012	1	2002	2012	22	1	#NULL!	1	1975	0	#NULL!	1	2004	1	1975	1	2012	0	#NULL!	1	1	1	0	0	0	0	0	0	#NULL!	#NULL!	#NULL!	#NULL!	#NULL!	#NULL!	#NULL!	#NULL!	0	0	0	#NULL!	0	#NULL!	0	0	0
0	88	8	1	1949	#NULL!	0	2004	2012	12	0	#NULL!	0	#NULL!	1	2001	1	#NULL!	0	#NULL!	0	#NULL!	0	#NULL!	1	0	0	0	1	0	0	0	0	#NULL!	#NULL!	#NULL!	#NULL!	#NULL!	#NULL!	#NULL!	#NULL!	0	0	0	#NULL!	0	#NULL!	0	0	0
0	75	6	5	1949	2008	1	2002	2012	21	1	#NULL!	1	1975	1	2002	1	2000	1	1975	0	#NULL!	0	#NULL!	1	1	1	0	1	1	0	0	0	#NULL!	#NULL!	#NULL!	#NULL!	#NULL!	#NULL!	#NULL!	#NULL!	0	0	0	#NULL!	0	#NULL!	0	0	0
0	82	10	0	1949	#NULL!	0	2002	2012	18	0	#NULL!	0	#NULL!	0	#NULL!	0	#NULL!	0	#NULL!	0	#NULL!	0	#NULL!	1	0	0	0	0	0	0	0	0	#NULL!	#NULL!	#NULL!	#NULL!	#NULL!	#NULL!	#NULL!	#NULL!	0	0	0	#NULL!	0	#NULL!	0	0	0
0	78	9	1	1949	#NULL!	0	2003	2012	16	0	#NULL!	0	#NULL!	0	#NULL!	1	2003	0	#NULL!	0	#NULL!	0	#NULL!	1	0	0	0	0	1	0	0	0	#NULL!	#NULL!	#NULL!	#NULL!	#NULL!	#NULL!	#NULL!	#NULL!	0	0	0	#NULL!	0	#NULL!	0	0	0
0	70	3	1	1949	2005	1	2002	2012	16	0	#NULL!	0	#NULL!	1	2005	1	2000	0	#NULL!	0	#NULL!	1	2002	1	0	0	0	0	1	0	1	0	#NULL!	#NULL!	#NULL!	#NULL!	#NULL!	#NULL!	#NULL!	#NULL!	0	0	0	#NULL!	0	#NULL!	0	0	0
0	85	0	2	1949	2002	1	2002	2012	13	0	#NULL!	1	1999	0	#NULL!	1	#NULL!	1	#NULL!	0	#NULL!	0	#NULL!	1	0	1	0	0	0	0	0	0	#NULL!	#NULL!	#NULL!	#NULL!	#NULL!	#NULL!	#NULL!	#NULL!	0	0	0	#NULL!	0	#NULL!	0	0	0
0	87	4	2	1949	2006	1	2002	2012	13	0	#NULL!	0	#NULL!	0	#NULL!	1	2000	1	2003	1	2006	0	#NULL!	1	0	0	0	0	1	0	0	0	#NULL!	#NULL!	#NULL!	#NULL!	#NULL!	#NULL!	#NULL!	#NULL!	0	0	0	#NULL!	0	#NULL!	0	0	0
0	82	10	9	1949	#NULL!	0	2002	2012	27	0	#NULL!	1	2000	0	#NULL!	1	2004	0	#NULL!	0	#NULL!	1	2004	1	0	1	0	0	0	0	0	0	#NULL!	#NULL!	#NULL!	#NULL!	#NULL!	#NULL!	#NULL!	#NULL!	0	0	0	#NULL!	0	#NULL!	0	0	0
0	97	10	6	1949	#NULL!	0	2002	2012	7	1	2005	0	#NULL!	0	#NULL!	1	#NULL!	0	#NULL!	0	#NULL!	1	2001	1	0	0	0	0	0	0	1	0	#NULL!	#NULL!	#NULL!	#NULL!	#NULL!	#NULL!	#NULL!	#NULL!	0	0	0	#NULL!	0	#NULL!	0	0	0
0	92	10	2	1949	#NULL!	0	2002	2012	11	0	#NULL!	0	#NULL!	0	#NULL!	1	2003	1	#NULL!	0	#NULL!	0	#NULL!	1	0	0	0	0	0	0	0	0	#NULL!	#NULL!	#NULL!	#NULL!	#NULL!	#NULL!	#NULL!	#NULL!	0	0	0	#NULL!	0	#NULL!	0	0	0
0	85	7	3	1949	#NULL!	0	2005	2012	13	0	#NULL!	0	#NULL!	0	#NULL!	0	#NULL!	0	#NULL!	0	#NULL!	0	#NULL!	1	0	0	0	0	0	0	0	0	#NULL!	#NULL!	#NULL!	#NULL!	#NULL!	#NULL!	#NULL!	#NULL!	0	0	0	#NULL!	0	#NULL!	0	0	0
0	79	4	5	1949	2006	1	2002	2012	8	0	#NULL!	1	2002	0	#NULL!	1	#NULL!	1	2001	0	#NULL!	0	#NULL!	1	1	1	0	0	0	0	0	0	#NULL!	#NULL!	#NULL!	#NULL!	#NULL!	#NULL!	#NULL!	#NULL!	0	0	0	#NULL!	0	#NULL!	0	0	0
0	79	0	1	1949	2010	1	2010	2012	43	0	#NULL!	0	#NULL!	0	#NULL!	1	2010	0	#NULL!	1	2010	0	#NULL!	0	0	0	0	0	1	1	0	0	#NULL!	#NULL!	#NULL!	#NULL!	#NULL!	#NULL!	#NULL!	#NULL!	0	1	0	#NULL!	0	#NULL!	0	0	1
0	90	1	1	1949	2003	1	2002	2012	7	0	#NULL!	0	#NULL!	0	#NULL!	1	#NULL!	0	#NULL!	0	#NULL!	1	2002	1	0	0	0	0	0	0	1	0	#NULL!	#NULL!	#NULL!	#NULL!	#NULL!	#NULL!	#NULL!	#NULL!	0	0	0	#NULL!	0	#NULL!	0	0	0
0	78	10	1	#NULL!	#NULL!	0	2002	2012	18	0	#NULL!	0	#NULL!	0	#NULL!	0	2013	0	#NULL!	0	#NULL!	0	#NULL!	1	0	0	0	0	0	0	0	0	#NULL!	#NULL!	#NULL!	#NULL!	#NULL!	#NULL!	#NULL!	#NULL!	0	0	0	#NULL!	0	#NULL!	0	0	0
0	85	10	8	1949	2012	1	2002	2012	13	0	#NULL!	0	#NULL!	1	#NULL!	1	2001	1	1999	1	2003	1	2012	1	1	0	0	0	1	0	0	0	#NULL!	#NULL!	#NULL!	#NULL!	#NULL!	#NULL!	#NULL!	#NULL!	0	0	0	#NULL!	0	#NULL!	0	0	0
0	78	9	1	1949	#NULL!	0	2003	2012	24	0	#NULL!	0	#NULL!	0	#NULL!	1	#NULL!	0	#NULL!	0	#NULL!	0	#NULL!	1	0	0	0	0	0	0	0	0	#NULL!	#NULL!	#NULL!	#NULL!	#NULL!	#NULL!	#NULL!	#NULL!	0	0	0	#NULL!	0	#NULL!	0	0	0
0	77	9	3	1949	#NULL!	0	2003	2012	24	0	#NULL!	0	#NULL!	0	#NULL!	1	#NULL!	1	#NULL!	0	#NULL!	1	2010	1	0	0	0	0	0	0	0	0	#NULL!	#NULL!	#NULL!	#NULL!	#NULL!	#NULL!	#NULL!	#NULL!	0	0	0	#NULL!	0	#NULL!	0	0	0
0	81	10	0	#NULL!	#NULL!	0	2002	2012	11	0	#NULL!	0	#NULL!	0	#NULL!	1	2001	0	#NULL!	0	#NULL!	0	#NULL!	1	0	0	0	0	1	0	0	0	#NULL!	#NULL!	#NULL!	#NULL!	#NULL!	#NULL!	#NULL!	#NULL!	0	0	0	#NULL!	0	#NULL!	0	0	0
0	79	10	2	#NULL!	#NULL!	0	2002	2012	20	0	#NULL!	1	#NULL!	1	2001	1	#NULL!	1	2005	0	#NULL!	0	#NULL!	1	0	0	0	1	0	0	0	0	#NULL!	#NULL!	#NULL!	#NULL!	#NULL!	#NULL!	#NULL!	#NULL!	0	0	0	#NULL!	0	#NULL!	0	0	0
0	77	10	2	#NULL!	#NULL!	0	2002	2012	21	0	#NULL!	0	#NULL!	1	2004	0	#NULL!	0	#NULL!	0	#NULL!	0	#NULL!	1	0	0	0	0	0	0	0	0	#NULL!	#NULL!	#NULL!	#NULL!	#NULL!	#NULL!	#NULL!	#NULL!	0	0	0	#NULL!	0	#NULL!	0	0	0
0	77	10	4	#NULL!	#NULL!	0	2002	2012	67	0	#NULL!	0	#NULL!	1	2005	1	2003	0	#NULL!	0	#NULL!	0	#NULL!	0	0	0	0	0	0	0	0	0	0	0	0	0	1	0	0	0	0	0	0	1	0	0	0	0	0
0	70	3	2	#NULL!	2006	1	2003	2012	12	0	#NULL!	0	#NULL!	0	#NULL!	1	2005	0	#NULL!	0	#NULL!	0	#NULL!	1	0	0	0	0	0	0	0	0	#NULL!	#NULL!	#NULL!	#NULL!	#NULL!	#NULL!	#NULL!	#NULL!	0	0	0	#NULL!	0	#NULL!	0	0	0
0	87	5	8	1949	2007	1	2002	2012	15	0	#NULL!	0	#NULL!	1	#NULL!	1	#NULL!	1	2001	0	#NULL!	1	1999	1	1	0	0	0	0	0	1	0	#NULL!	#NULL!	#NULL!	#NULL!	#NULL!	#NULL!	#NULL!	#NULL!	0	0	0	#NULL!	0	#NULL!	0	0	0
0	78	10	2	1949	#NULL!	0	2002	2012	16	0	#NULL!	1	#NULL!	1	1997	1	1995	0	#NULL!	0	#NULL!	0	#NULL!	1	0	0	0	1	1	0	0	0	#NULL!	#NULL!	#NULL!	#NULL!	#NULL!	#NULL!	#NULL!	#NULL!	0	0	0	#NULL!	0	#NULL!	0	0	0
0	84	10	3	1935	#NULL!	0	2002	2012	22	0	#NULL!	0	#NULL!	1	2001	1	1990	1	2001	0	#NULL!	1	2003	1	1	0	0	1	1	0	0	0	#NULL!	#NULL!	#NULL!	#NULL!	#NULL!	#NULL!	#NULL!	#NULL!	0	0	0	#NULL!	0	#NULL!	0	0	0
0	81	10	2	#NULL!	#NULL!	0	2002	2012	11	0	#NULL!	0	#NULL!	0	#NULL!	0	#NULL!	0	#NULL!	0	#NULL!	0	#NULL!	1	0	0	0	0	0	0	0	0	#NULL!	#NULL!	#NULL!	#NULL!	#NULL!	#NULL!	#NULL!	#NULL!	0	0	0	#NULL!	0	#NULL!	0	0	0
0	102	10	2	1912	2012	1	2002	2012	13	0	#NULL!	0	#NULL!	1	2000	1	2000	1	2000	0	#NULL!	0	#NULL!	1	1	0	0	1	1	0	0	0	#NULL!	#NULL!	#NULL!	#NULL!	#NULL!	#NULL!	#NULL!	#NULL!	0	0	0	#NULL!	0	#NULL!	0	0	0
0	80	8	1	#NULL!	#NULL!	0	2004	2012	15	0	#NULL!	0	#NULL!	0	#NULL!	0	#NULL!	0	#NULL!	0	#NULL!	0	#NULL!	1	0	0	0	0	0	0	0	0	#NULL!	#NULL!	#NULL!	#NULL!	#NULL!	#NULL!	#NULL!	#NULL!	0	0	0	#NULL!	0	#NULL!	0	0	0
0	79	8	0	#NULL!	#NULL!	0	2004	2012	20	0	#NULL!	0	#NULL!	0	#NULL!	0	#NULL!	0	#NULL!	0	#NULL!	0	#NULL!	1	0	0	0	0	0	0	0	0	#NULL!	#NULL!	#NULL!	#NULL!	#NULL!	#NULL!	#NULL!	#NULL!	0	0	0	#NULL!	0	#NULL!	0	0	0
0	79	10	2	#NULL!	#NULL!	0	2002	2012	15	0	#NULL!	0	#NULL!	0	#NULL!	1	#NULL!	0	#NULL!	0	#NULL!	0	#NULL!	1	0	0	0	0	0	0	0	0	#NULL!	#NULL!	#NULL!	#NULL!	#NULL!	#NULL!	#NULL!	#NULL!	0	0	0	#NULL!	0	#NULL!	0	0	0
0	83	4	#NULL!	1924	2006	1	2002	2012	15	0	#NULL!	0	#NULL!	1	2001	0	#NULL!	0	#NULL!	0	#NULL!	0	#NULL!	1	0	0	0	1	0	0	0	0	#NULL!	#NULL!	#NULL!	#NULL!	#NULL!	#NULL!	#NULL!	#NULL!	0	0	0	#NULL!	0	#NULL!	0	0	0
0	78	10	3	1949	2012	1	2002	2012	11	0	#NULL!	0	#NULL!	1	2006	1	#NULL!	0	#NULL!	1	2010	0	#NULL!	1	0	0	0	0	0	0	0	0	#NULL!	#NULL!	#NULL!	#NULL!	#NULL!	#NULL!	#NULL!	#NULL!	0	0	0	#NULL!	0	#NULL!	0	0	0
0	78	1	#NULL!	1949	2003	1	2002	2012	10	1	#NULL!	0	#NULL!	0	#NULL!	1	#NULL!	1	#NULL!	1	2002	0	#NULL!	1	0	0	0	0	0	1	0	0	#NULL!	#NULL!	#NULL!	#NULL!	#NULL!	#NULL!	#NULL!	#NULL!	0	0	0	#NULL!	0	#NULL!	0	0	0
0	92	8	6	#NULL!	2011	1	2003	2012	20	1	#NULL!	1	2004	0	#NULL!	1	#NULL!	1	2003	0	#NULL!	1	2003	1	1	0	0	0	0	0	1	0	#NULL!	#NULL!	#NULL!	#NULL!	#NULL!	#NULL!	#NULL!	#NULL!	0	0	0	#NULL!	0	#NULL!	0	0	0
0	89	9	1	#NULL!	#NULL!	0	2003	2012	11	0	#NULL!	1	2011	0	#NULL!	1	#NULL!	1	2001	0	#NULL!	0	#NULL!	1	1	0	0	0	0	0	0	0	#NULL!	#NULL!	#NULL!	#NULL!	#NULL!	#NULL!	#NULL!	#NULL!	0	0	0	#NULL!	0	#NULL!	0	0	0
0	86	3	0	1936	2005	1	2002	2012	16	0	#NULL!	0	#NULL!	1	2001	1	#NULL!	0	#NULL!	0	#NULL!	0	#NULL!	1	0	0	0	1	0	0	0	0	#NULL!	#NULL!	#NULL!	#NULL!	#NULL!	#NULL!	#NULL!	#NULL!	0	0	0	#NULL!	0	#NULL!	0	0	0
0	77	1	1	#NULL!	#NULL!	0	2011	2012	25	0	#NULL!	0	#NULL!	0	#NULL!	1	1987	0	#NULL!	0	#NULL!	0	#NULL!	1	0	0	0	0	1	0	0	0	#NULL!	#NULL!	#NULL!	#NULL!	#NULL!	#NULL!	#NULL!	#NULL!	0	0	0	#NULL!	0	#NULL!	0	0	0
0	79	10	1	1947	#NULL!	0	2002	2012	14	0	#NULL!	0	#NULL!	0	#NULL!	1	#NULL!	1	#NULL!	0	#NULL!	0	#NULL!	1	0	0	0	0	0	0	0	0	#NULL!	#NULL!	#NULL!	#NULL!	#NULL!	#NULL!	#NULL!	#NULL!	0	0	0	#NULL!	0	#NULL!	0	0	0
0	78	10	3	1947	#NULL!	0	2002	2012	22	0	#NULL!	1	2010	1	#NULL!	1	#NULL!	0	#NULL!	0	#NULL!	0	#NULL!	1	0	0	0	0	0	0	0	0	#NULL!	#NULL!	#NULL!	#NULL!	#NULL!	#NULL!	#NULL!	#NULL!	0	0	0	#NULL!	0	#NULL!	0	0	0
0	78	10	1	1947	#NULL!	0	2002	2012	19	0	#NULL!	0	#NULL!	0	#NULL!	1	2001	0	#NULL!	0	#NULL!	0	#NULL!	1	0	0	0	0	1	0	0	0	#NULL!	#NULL!	#NULL!	#NULL!	#NULL!	#NULL!	#NULL!	#NULL!	0	0	0	#NULL!	0	#NULL!	0	0	0
0	76	10	2	#NULL!	#NULL!	0	2002	2012	21	0	#NULL!	0	#NULL!	0	#NULL!	1	#NULL!	0	#NULL!	0	#NULL!	0	#NULL!	1	0	0	0	0	0	0	0	0	#NULL!	#NULL!	#NULL!	#NULL!	#NULL!	#NULL!	#NULL!	#NULL!	0	0	0	#NULL!	0	#NULL!	0	0	0
0	94	9	3	1949	2011	1	2002	2012	13	0	#NULL!	1	2006	0	#NULL!	1	#NULL!	1	#NULL!	0	#NULL!	0	#NULL!	1	0	0	0	0	0	0	0	0	#NULL!	#NULL!	#NULL!	#NULL!	#NULL!	#NULL!	#NULL!	#NULL!	0	0	0	#NULL!	0	#NULL!	0	0	0
0	88	6	2	#NULL!	#NULL!	0	2006	2012	11	0	#NULL!	0	#NULL!	0	#NULL!	1	#NULL!	0	#NULL!	0	#NULL!	0	#NULL!	1	0	0	0	0	0	0	0	0	#NULL!	#NULL!	#NULL!	#NULL!	#NULL!	#NULL!	#NULL!	#NULL!	0	0	0	#NULL!	0	#NULL!	0	0	0
0	84	10	2	1949	#NULL!	0	2002	2012	23	0	#NULL!	0	#NULL!	1	2010	0	#NULL!	0	#NULL!	0	#NULL!	0	#NULL!	1	0	0	0	0	0	0	0	0	#NULL!	#NULL!	#NULL!	#NULL!	#NULL!	#NULL!	#NULL!	#NULL!	0	0	0	#NULL!	0	#NULL!	0	0	0
0	82	10	0	#NULL!	#NULL!	0	2002	2012	18	0	#NULL!	0	#NULL!	0	#NULL!	0	#NULL!	0	#NULL!	0	#NULL!	0	#NULL!	1	0	0	0	0	0	0	0	0	#NULL!	#NULL!	#NULL!	#NULL!	#NULL!	#NULL!	#NULL!	#NULL!	0	0	0	#NULL!	0	#NULL!	0	0	0
0	75	4	3	1949	2006	1	2002	2012	13	0	#NULL!	0	#NULL!	0	#NULL!	0	#NULL!	0	#NULL!	1	2004	0	#NULL!	1	0	0	0	0	0	0	0	0	#NULL!	#NULL!	#NULL!	#NULL!	#NULL!	#NULL!	#NULL!	#NULL!	0	0	0	#NULL!	0	#NULL!	0	0	0
0	74	0	1	#NULL!	2002	1	2002	2012	14	0	#NULL!	0	#NULL!	0	#NULL!	0	#NULL!	1	2001	0	#NULL!	0	#NULL!	1	1	0	0	0	0	0	0	0	#NULL!	#NULL!	#NULL!	#NULL!	#NULL!	#NULL!	#NULL!	#NULL!	0	0	0	#NULL!	0	#NULL!	0	0	0
0	89	5	5	1949	2007	1	2002	2012	10	0	#NULL!	0	#NULL!	0	#NULL!	1	#NULL!	0	#NULL!	0	#NULL!	1	2006	1	0	0	0	0	0	0	0	0	#NULL!	#NULL!	#NULL!	#NULL!	#NULL!	#NULL!	#NULL!	#NULL!	0	0	0	#NULL!	0	#NULL!	0	0	0
0	75	10	6	1949	#NULL!	0	2002	2012	17	0	#NULL!	0	#NULL!	1	2000	1	2009	0	#NULL!	0	#NULL!	1	2010	1	0	0	0	1	0	0	0	0	#NULL!	#NULL!	#NULL!	#NULL!	#NULL!	#NULL!	#NULL!	#NULL!	0	0	0	#NULL!	0	#NULL!	0	0	0
0	91	2	2	1949	#NULL!	0	2010	2012	23	0	#NULL!	0	#NULL!	0	#NULL!	0	#NULL!	0	#NULL!	0	#NULL!	1	2004	1	0	0	0	0	0	0	1	0	#NULL!	#NULL!	#NULL!	#NULL!	#NULL!	#NULL!	#NULL!	#NULL!	0	0	0	#NULL!	0	#NULL!	0	0	0
0	82	7	1	1949	#NULL!	0	2005	2012	29	0	#NULL!	0	#NULL!	0	#NULL!	1	2009	0	#NULL!	0	#NULL!	0	#NULL!	1	0	0	0	0	0	0	0	0	#NULL!	#NULL!	#NULL!	#NULL!	#NULL!	#NULL!	#NULL!	#NULL!	0	0	0	#NULL!	0	#NULL!	0	0	0
0	85	2	0	1949	2004	1	2002	2012	13	0	#NULL!	0	#NULL!	0	#NULL!	0	#NULL!	1	2001	0	#NULL!	0	#NULL!	1	1	0	0	0	0	0	0	0	#NULL!	#NULL!	#NULL!	#NULL!	#NULL!	#NULL!	#NULL!	#NULL!	0	0	0	#NULL!	0	#NULL!	0	0	0
0	86	10	7	1978	#NULL!	0	2002	2012	15	0	#NULL!	1	2001	1	2001	1	#NULL!	1	2000	0	#NULL!	0	#NULL!	1	1	1	0	1	0	0	0	0	#NULL!	#NULL!	#NULL!	#NULL!	#NULL!	#NULL!	#NULL!	#NULL!	0	0	0	#NULL!	0	#NULL!	0	0	0
0	86	5	2	#NULL!	2008	1	2003	2012	13	0	#NULL!	0	#NULL!	0	#NULL!	1	#NULL!	0	#NULL!	0	#NULL!	0	#NULL!	1	0	0	0	0	0	0	0	0	#NULL!	#NULL!	#NULL!	#NULL!	#NULL!	#NULL!	#NULL!	#NULL!	0	0	0	#NULL!	0	#NULL!	0	0	0
0	82	5	2	#NULL!	#NULL!	0	2007	2012	19	0	#NULL!	0	#NULL!	0	#NULL!	0	#NULL!	0	#NULL!	0	#NULL!	0	#NULL!	1	0	0	0	0	0	0	0	0	#NULL!	#NULL!	#NULL!	#NULL!	#NULL!	#NULL!	#NULL!	#NULL!	0	0	0	#NULL!	0	#NULL!	0	0	0
0	78	10	7	#NULL!	#NULL!	0	2002	2012	12	1	#NULL!	1	2011	1	2005	1	1997	1	#NULL!	0	#NULL!	0	#NULL!	1	0	0	0	0	1	0	0	0	#NULL!	#NULL!	#NULL!	#NULL!	#NULL!	#NULL!	#NULL!	#NULL!	0	0	0	#NULL!	0	#NULL!	0	0	0
0	75	4	2	#NULL!	2006	1	2002	2012	12	0	#NULL!	0	#NULL!	0	#NULL!	0	#NULL!	0	#NULL!	1	2004	0	#NULL!	1	0	0	0	0	0	0	0	0	#NULL!	#NULL!	#NULL!	#NULL!	#NULL!	#NULL!	#NULL!	#NULL!	0	0	0	#NULL!	0	#NULL!	0	0	0
0	73	3	3	#NULL!	2006	1	2003	2012	21	0	#NULL!	0	#NULL!	0	#NULL!	1	#NULL!	0	#NULL!	0	#NULL!	0	#NULL!	1	0	0	0	0	0	0	0	0	#NULL!	#NULL!	#NULL!	#NULL!	#NULL!	#NULL!	#NULL!	#NULL!	0	0	0	#NULL!	0	#NULL!	0	0	0
0	82	10	7	1949	#NULL!	0	2002	2012	16	0	#NULL!	1	2002	1	1990	1	2003	1	2001	0	#NULL!	1	2012	1	1	1	0	1	0	0	0	0	#NULL!	#NULL!	#NULL!	#NULL!	#NULL!	#NULL!	#NULL!	#NULL!	0	0	0	#NULL!	0	#NULL!	0	0	0
0	75	10	4	#NULL!	#NULL!	0	2002	2012	23	0	#NULL!	0	#NULL!	0	#NULL!	1	#NULL!	1	#NULL!	0	#NULL!	1	2009	1	0	0	0	0	0	0	0	0	#NULL!	#NULL!	#NULL!	#NULL!	#NULL!	#NULL!	#NULL!	#NULL!	0	0	0	#NULL!	0	#NULL!	0	0	0
0	78	10	3	#NULL!	#NULL!	0	2002	2012	13	0	#NULL!	0	#NULL!	1	2001	0	#NULL!	0	#NULL!	1	2004	0	#NULL!	1	0	0	0	1	0	0	0	0	#NULL!	#NULL!	#NULL!	#NULL!	#NULL!	#NULL!	#NULL!	#NULL!	0	0	0	#NULL!	0	#NULL!	0	0	0
0	77	8	2	#NULL!	2011	1	2003	2012	18	1	2011	0	#NULL!	0	#NULL!	0	#NULL!	0	#NULL!	1	2011	0	#NULL!	1	0	0	0	0	0	0	0	0	#NULL!	#NULL!	#NULL!	#NULL!	#NULL!	#NULL!	#NULL!	#NULL!	0	0	0	#NULL!	0	#NULL!	0	0	0
0	83	9	2	#NULL!	2012	1	2003	2012	12	0	#NULL!	0	#NULL!	0	#NULL!	0	#NULL!	0	#NULL!	0	#NULL!	1	2010	1	0	0	0	0	0	0	0	0	#NULL!	#NULL!	#NULL!	#NULL!	#NULL!	#NULL!	#NULL!	#NULL!	0	0	0	#NULL!	0	#NULL!	0	0	0
0	80	10	4	#NULL!	#NULL!	0	2002	2012	15	0	2013	0	#NULL!	1	#NULL!	0	#NULL!	0	#NULL!	0	#NULL!	0	#NULL!	1	0	0	0	0	0	0	0	0	#NULL!	#NULL!	#NULL!	#NULL!	#NULL!	#NULL!	#NULL!	#NULL!	0	0	0	#NULL!	0	#NULL!	0	0	0
0	82	9	1	#NULL!	#NULL!	0	2003	2012	19	0	#NULL!	0	#NULL!	1	#NULL!	1	#NULL!	0	#NULL!	0	#NULL!	0	#NULL!	1	0	0	0	0	0	0	0	0	#NULL!	#NULL!	#NULL!	#NULL!	#NULL!	#NULL!	#NULL!	#NULL!	0	0	0	#NULL!	0	#NULL!	0	0	0
0	87	9	2	#NULL!	#NULL!	0	2003	2012	10	0	#NULL!	0	#NULL!	1	2000	0	#NULL!	1	2004	0	#NULL!	0	#NULL!	1	0	0	0	1	0	0	0	0	#NULL!	#NULL!	#NULL!	#NULL!	#NULL!	#NULL!	#NULL!	#NULL!	0	0	0	#NULL!	0	#NULL!	0	0	0
0	82	10	5	#NULL!	#NULL!	0	2002	2012	15	0	#NULL!	1	2010	0	#NULL!	1	#NULL!	0	#NULL!	1	2003	0	#NULL!	1	0	0	0	0	0	0	0	0	#NULL!	#NULL!	#NULL!	#NULL!	#NULL!	#NULL!	#NULL!	#NULL!	0	0	0	#NULL!	0	#NULL!	0	0	0
0	82	10	5	#NULL!	2012	1	2002	2012	13	1	#NULL!	0	#NULL!	1	2003	1	#NULL!	1	2012	0	#NULL!	0	#NULL!	1	0	0	0	0	0	0	0	0	#NULL!	#NULL!	#NULL!	#NULL!	#NULL!	#NULL!	#NULL!	#NULL!	0	0	0	#NULL!	0	#NULL!	0	0	0
0	82	10	2	#NULL!	#NULL!	0	2002	2012	15	0	#NULL!	0	#NULL!	0	#NULL!	1	2002	0	#NULL!	0	#NULL!	0	#NULL!	1	0	0	0	0	1	0	0	0	#NULL!	#NULL!	#NULL!	#NULL!	#NULL!	#NULL!	#NULL!	#NULL!	0	0	0	#NULL!	0	#NULL!	0	0	0
0	83	8	4	1945	#NULL!	0	2004	2012	9	0	#NULL!	0	#NULL!	0	#NULL!	1	2008	0	#NULL!	0	#NULL!	0	#NULL!	1	0	0	0	0	0	0	0	0	#NULL!	#NULL!	#NULL!	#NULL!	#NULL!	#NULL!	#NULL!	#NULL!	0	0	0	#NULL!	0	#NULL!	0	0	0
0	84	2	0	1949	2005	1	2003	2012	17	0	#NULL!	0	#NULL!	0	#NULL!	0	#NULL!	0	#NULL!	1	2005	0	#NULL!	1	0	0	0	0	0	0	0	0	0	0	1	0	0	0	0	0	0	0	0	0	1	0	0	0	0
0	79	10	10	1948	#NULL!	0	2002	2012	11	1	2012	1	2011	1	1975	1	#NULL!	1	#NULL!	0	#NULL!	1	2010	1	0	0	0	1	0	0	0	1	0	0	0	0	1	0	0	0	0	0	0	1	0	0	0	0	0
0	79	10	1	1948	#NULL!	0	2002	2012	8	0	#NULL!	0	#NULL!	0	#NULL!	0	2014	0	#NULL!	0	#NULL!	0	#NULL!	1	0	0	0	0	0	0	0	0	#NULL!	#NULL!	#NULL!	#NULL!	#NULL!	#NULL!	#NULL!	#NULL!	0	0	0	#NULL!	0	#NULL!	0	0	0
0	85	10	0	#NULL!	#NULL!	0	2002	2012	10	0	#NULL!	0	#NULL!	0	#NULL!	0	#NULL!	0	#NULL!	0	#NULL!	0	#NULL!	1	0	0	0	0	0	0	0	0	#NULL!	#NULL!	#NULL!	#NULL!	#NULL!	#NULL!	#NULL!	#NULL!	0	0	0	#NULL!	0	#NULL!	0	0	0
0	81	2	0	#NULL!	#NULL!	0	2010	2012	12	0	#NULL!	0	#NULL!	0	#NULL!	1	#NULL!	0	#NULL!	0	#NULL!	0	#NULL!	1	0	0	0	0	0	0	0	0	#NULL!	#NULL!	#NULL!	#NULL!	#NULL!	#NULL!	#NULL!	#NULL!	0	0	0	#NULL!	0	#NULL!	0	0	0
0	80	10	0	1949	#NULL!	0	2002	2012	16	0	#NULL!	0	#NULL!	0	#NULL!	1	#NULL!	0	#NULL!	0	#NULL!	0	#NULL!	1	0	0	0	0	0	0	0	0	#NULL!	#NULL!	#NULL!	#NULL!	#NULL!	#NULL!	#NULL!	#NULL!	0	0	0	#NULL!	0	#NULL!	0	0	0
0	88	10	2	1949	#NULL!	0	2002	2012	12	0	#NULL!	0	#NULL!	0	#NULL!	1	1999	1	2001	0	#NULL!	0	#NULL!	1	1	0	0	0	1	0	0	0	#NULL!	#NULL!	#NULL!	#NULL!	#NULL!	#NULL!	#NULL!	#NULL!	0	0	0	#NULL!	0	#NULL!	0	0	0
0	85	10	0	#NULL!	#NULL!	0	2002	2012	6	0	#NULL!	0	#NULL!	0	#NULL!	0	#NULL!	0	#NULL!	0	#NULL!	0	#NULL!	1	0	0	0	0	0	0	0	0	#NULL!	#NULL!	#NULL!	#NULL!	#NULL!	#NULL!	#NULL!	#NULL!	0	0	0	#NULL!	0	#NULL!	0	0	0
0	84	10	3	1946	#NULL!	0	2002	2012	10	0	#NULL!	0	#NULL!	0	#NULL!	1	1991	0	#NULL!	0	#NULL!	0	#NULL!	1	0	0	0	0	1	0	0	0	#NULL!	#NULL!	#NULL!	#NULL!	#NULL!	#NULL!	#NULL!	#NULL!	0	0	0	#NULL!	0	#NULL!	0	0	0
0	87	10	0	#NULL!	#NULL!	0	2002	2012	11	0	#NULL!	0	#NULL!	0	#NULL!	1	2005	0	#NULL!	0	#NULL!	0	#NULL!	1	0	0	0	0	0	0	0	0	#NULL!	#NULL!	#NULL!	#NULL!	#NULL!	#NULL!	#NULL!	#NULL!	0	0	0	#NULL!	0	#NULL!	0	0	0
0	86	10	1	#NULL!	#NULL!	0	2002	2012	25	0	#NULL!	0	#NULL!	0	#NULL!	1	#NULL!	0	#NULL!	0	#NULL!	0	#NULL!	1	0	0	0	0	0	0	0	0	#NULL!	#NULL!	#NULL!	#NULL!	#NULL!	#NULL!	#NULL!	#NULL!	0	0	0	#NULL!	0	#NULL!	0	0	0
0	81	10	1	1947	#NULL!	0	2002	2012	20	0	#NULL!	0	#NULL!	0	#NULL!	1	#NULL!	0	#NULL!	0	#NULL!	0	#NULL!	1	0	0	0	0	0	0	0	0	#NULL!	#NULL!	#NULL!	#NULL!	#NULL!	#NULL!	#NULL!	#NULL!	0	0	0	#NULL!	0	#NULL!	0	0	0
0	78	4	2	1938	2006	1	2002	2012	18	0	#NULL!	0	#NULL!	0	#NULL!	1	2002	0	#NULL!	1	2006	1	2006	1	0	0	0	0	1	0	0	0	#NULL!	#NULL!	#NULL!	#NULL!	#NULL!	#NULL!	#NULL!	#NULL!	0	0	0	#NULL!	0	#NULL!	0	0	0
0	76	10	1	#NULL!	#NULL!	0	2002	2012	27	0	#NULL!	0	#NULL!	0	#NULL!	1	2004	0	#NULL!	0	#NULL!	0	#NULL!	1	0	0	0	0	0	0	0	0	#NULL!	#NULL!	#NULL!	#NULL!	#NULL!	#NULL!	#NULL!	#NULL!	0	0	0	#NULL!	0	#NULL!	0	0	0
0	76	9	10	1949	#NULL!	0	2003	2012	19	0	#NULL!	0	#NULL!	0	#NULL!	1	#NULL!	0	#NULL!	1	2008	0	#NULL!	1	0	0	0	0	0	0	0	0	#NULL!	#NULL!	#NULL!	#NULL!	#NULL!	#NULL!	#NULL!	#NULL!	0	0	0	#NULL!	0	#NULL!	0	0	0
0	103	10	5	1949	#NULL!	0	2002	2012	11	0	#NULL!	0	#NULL!	1	2005	1	1997	1	#NULL!	0	#NULL!	0	#NULL!	1	0	0	0	0	1	0	0	0	#NULL!	#NULL!	#NULL!	#NULL!	#NULL!	#NULL!	#NULL!	#NULL!	0	0	0	#NULL!	0	#NULL!	0	0	0
0	95	6	0	1949	2008	1	2002	2012	15	0	#NULL!	0	#NULL!	0	#NULL!	1	#NULL!	0	#NULL!	0	#NULL!	1	2008	1	0	0	0	0	0	0	0	0	#NULL!	#NULL!	#NULL!	#NULL!	#NULL!	#NULL!	#NULL!	#NULL!	0	0	0	#NULL!	0	#NULL!	0	0	0
0	81	4	5	1949	2006	1	2002	2012	15	0	#NULL!	0	#NULL!	1	2004	1	2004	0	#NULL!	0	#NULL!	1	2005	1	0	0	0	0	0	0	0	0	#NULL!	#NULL!	#NULL!	#NULL!	#NULL!	#NULL!	#NULL!	#NULL!	0	0	0	#NULL!	0	#NULL!	0	0	0
0	84	10	3	#NULL!	#NULL!	0	2002	2012	29	0	#NULL!	0	#NULL!	0	#NULL!	1	2002	1	2011	1	2011	0	#NULL!	1	0	0	0	0	1	0	0	0	#NULL!	#NULL!	#NULL!	#NULL!	#NULL!	#NULL!	#NULL!	#NULL!	0	0	0	#NULL!	0	#NULL!	0	0	0
0	79	10	2	#NULL!	#NULL!	0	2002	2012	8	0	#NULL!	0	#NULL!	0	#NULL!	1	2003	0	#NULL!	0	#NULL!	1	2005	1	0	0	0	0	0	0	0	0	#NULL!	#NULL!	#NULL!	#NULL!	#NULL!	#NULL!	#NULL!	#NULL!	0	0	0	#NULL!	0	#NULL!	0	0	0
0	76	9	2	#NULL!	#NULL!	0	2003	2012	14	0	#NULL!	0	#NULL!	1	2004	0	#NULL!	0	#NULL!	0	#NULL!	0	#NULL!	1	0	0	0	0	0	0	0	0	#NULL!	#NULL!	#NULL!	#NULL!	#NULL!	#NULL!	#NULL!	#NULL!	0	0	0	#NULL!	0	#NULL!	0	0	0
0	71	5	5	1944	2008	1	2003	2012	9	1	2006	0	#NULL!	1	1990	1	2002	0	#NULL!	0	#NULL!	1	2001	1	0	0	0	1	1	0	1	0	#NULL!	#NULL!	#NULL!	#NULL!	#NULL!	#NULL!	#NULL!	#NULL!	0	0	0	#NULL!	0	#NULL!	0	0	0
0	78	8	1	1949	#NULL!	0	2004	2012	13	0	#NULL!	0	#NULL!	0	#NULL!	1	2007	0	#NULL!	0	#NULL!	0	#NULL!	1	0	0	0	0	0	0	0	0	#NULL!	#NULL!	#NULL!	#NULL!	#NULL!	#NULL!	#NULL!	#NULL!	0	0	0	#NULL!	0	#NULL!	0	0	0
0	77	9	2	#NULL!	#NULL!	0	2003	2012	11	0	#NULL!	0	#NULL!	0	#NULL!	1	2009	0	#NULL!	0	#NULL!	0	#NULL!	1	0	0	0	0	0	0	0	0	#NULL!	#NULL!	#NULL!	#NULL!	#NULL!	#NULL!	#NULL!	#NULL!	0	0	0	#NULL!	0	#NULL!	0	0	0
0	86	2	2	1949	2004	1	2002	2012	9	0	#NULL!	1	1998	0	#NULL!	0	#NULL!	0	#NULL!	0	#NULL!	0	#NULL!	1	0	1	0	0	0	0	0	0	#NULL!	#NULL!	#NULL!	#NULL!	#NULL!	#NULL!	#NULL!	#NULL!	0	0	0	#NULL!	0	#NULL!	0	0	0
0	85	3	7	1949	2005	1	2002	2012	18	1	2002	1	2001	1	2001	1	2000	1	1994	0	#NULL!	0	#NULL!	1	1	1	1	1	1	0	0	0	#NULL!	#NULL!	#NULL!	#NULL!	#NULL!	#NULL!	#NULL!	#NULL!	0	0	0	#NULL!	0	#NULL!	0	0	0
0	95	8	6	1949	2010	1	2002	2012	12	0	#NULL!	0	#NULL!	0	#NULL!	1	#NULL!	0	#NULL!	0	#NULL!	1	2003	1	0	0	0	0	0	0	0	0	#NULL!	#NULL!	#NULL!	#NULL!	#NULL!	#NULL!	#NULL!	#NULL!	0	0	0	#NULL!	0	#NULL!	0	0	0
0	76	10	3	1949	#NULL!	0	2002	2012	13	0	#NULL!	0	#NULL!	1	#NULL!	0	#NULL!	0	#NULL!	0	#NULL!	0	#NULL!	1	0	0	0	0	0	0	0	0	#NULL!	#NULL!	#NULL!	#NULL!	#NULL!	#NULL!	#NULL!	#NULL!	0	0	0	#NULL!	0	#NULL!	0	0	0
0	86	10	2	1949	#NULL!	0	2002	2012	16	0	#NULL!	0	#NULL!	0	#NULL!	1	#NULL!	0	#NULL!	0	#NULL!	0	#NULL!	1	0	0	0	0	0	0	0	0	#NULL!	#NULL!	#NULL!	#NULL!	#NULL!	#NULL!	#NULL!	#NULL!	0	0	0	#NULL!	0	#NULL!	0	0	0
0	83	10	3	1949	#NULL!	0	2002	2012	17	0	#NULL!	0	#NULL!	0	#NULL!	0	#NULL!	0	#NULL!	0	#NULL!	1	2011	1	0	0	0	0	0	0	0	0	#NULL!	#NULL!	#NULL!	#NULL!	#NULL!	#NULL!	#NULL!	#NULL!	0	0	0	#NULL!	0	#NULL!	0	0	0
0	75	10	0	1949	#NULL!	0	2002	2012	24	0	#NULL!	0	#NULL!	0	#NULL!	0	#NULL!	0	#NULL!	0	#NULL!	0	#NULL!	1	0	0	0	0	0	0	0	0	#NULL!	#NULL!	#NULL!	#NULL!	#NULL!	#NULL!	#NULL!	#NULL!	0	0	0	#NULL!	0	#NULL!	0	0	0
0	77	0	3	1949	2002	1	2002	2012	18	0	#NULL!	1	2000	1	#NULL!	1	#NULL!	0	#NULL!	0	#NULL!	1	2002	1	0	1	0	0	0	0	1	0	#NULL!	#NULL!	#NULL!	#NULL!	#NULL!	#NULL!	#NULL!	#NULL!	0	0	0	#NULL!	0	#NULL!	0	0	0
0	86	4	5	1949	2006	1	2002	2012	24	0	#NULL!	1	2002	1	2002	0	#NULL!	1	2002	1	2002	0	#NULL!	1	1	1	0	1	0	1	0	0	#NULL!	#NULL!	#NULL!	#NULL!	#NULL!	#NULL!	#NULL!	#NULL!	0	0	0	#NULL!	0	#NULL!	0	0	0
0	80	5	2	1949	2008	1	2003	2012	14	1	#NULL!	0	#NULL!	0	#NULL!	1	1999	0	#NULL!	0	#NULL!	0	#NULL!	1	0	0	0	0	1	0	0	0	#NULL!	#NULL!	#NULL!	#NULL!	#NULL!	#NULL!	#NULL!	#NULL!	0	0	0	#NULL!	0	#NULL!	0	0	0
0	82	1	5	1949	2003	1	2002	2012	14	0	#NULL!	1	1999	1	1999	1	#NULL!	1	1999	0	#NULL!	1	1994	1	1	1	0	1	0	0	1	0	#NULL!	#NULL!	#NULL!	#NULL!	#NULL!	#NULL!	#NULL!	#NULL!	0	0	0	#NULL!	0	#NULL!	0	0	0
0	78	8	6	1949	2010	1	2002	2012	14	1	#NULL!	1	2003	1	#NULL!	1	2000	1	1997	0	#NULL!	0	#NULL!	1	1	0	0	0	1	0	0	0	#NULL!	#NULL!	#NULL!	#NULL!	#NULL!	#NULL!	#NULL!	#NULL!	0	0	0	#NULL!	0	#NULL!	0	0	0
0	82	9	6	1949	#NULL!	0	2003	2012	16	0	#NULL!	0	#NULL!	1	#NULL!	1	2007	0	#NULL!	0	#NULL!	1	2008	1	0	0	0	0	0	0	0	0	#NULL!	#NULL!	#NULL!	#NULL!	#NULL!	#NULL!	#NULL!	#NULL!	0	0	0	#NULL!	0	#NULL!	0	0	0
0	86	4	4	1949	2006	1	2002	2012	10	1	2006	0	#NULL!	1	2001	1	2003	0	#NULL!	0	#NULL!	0	#NULL!	1	0	0	0	1	0	0	0	0	#NULL!	#NULL!	#NULL!	#NULL!	#NULL!	#NULL!	#NULL!	#NULL!	0	0	0	#NULL!	0	#NULL!	0	0	0
0	80	5	3	1949	2010	1	2005	2012	40	1	#NULL!	0	#NULL!	0	#NULL!	1	2006	1	2010	1	2009	0	#NULL!	0	0	0	0	0	0	0	0	0	#NULL!	#NULL!	#NULL!	#NULL!	#NULL!	#NULL!	#NULL!	#NULL!	0	0	0	#NULL!	0	#NULL!	0	0	0
0	80	9	2	1949	#NULL!	0	2003	2012	11	0	#NULL!	0	#NULL!	0	#NULL!	0	2014	0	#NULL!	0	#NULL!	0	#NULL!	1	0	0	0	0	0	0	0	0	#NULL!	#NULL!	#NULL!	#NULL!	#NULL!	#NULL!	#NULL!	#NULL!	0	0	0	#NULL!	0	#NULL!	0	0	0
0	75	9	1	1949	#NULL!	0	2003	2012	15	0	#NULL!	0	#NULL!	0	#NULL!	1	2001	0	#NULL!	0	#NULL!	0	#NULL!	1	0	0	0	0	1	0	0	0	#NULL!	#NULL!	#NULL!	#NULL!	#NULL!	#NULL!	#NULL!	#NULL!	0	0	0	#NULL!	0	#NULL!	0	0	0
0	77	10	4	1949	#NULL!	0	2002	2012	21	0	#NULL!	0	#NULL!	1	2002	0	#NULL!	0	#NULL!	0	#NULL!	0	#NULL!	1	0	0	0	1	0	0	0	0	#NULL!	#NULL!	#NULL!	#NULL!	#NULL!	#NULL!	#NULL!	#NULL!	0	0	0	#NULL!	0	#NULL!	0	0	0
0	79	4	6	#NULL!	#NULL!	0	2008	2012	25	0	2013	1	2000	1	2000	1	#NULL!	1	2000	0	#NULL!	0	#NULL!	1	1	1	0	1	0	0	0	0	#NULL!	#NULL!	#NULL!	#NULL!	#NULL!	#NULL!	#NULL!	#NULL!	0	0	0	#NULL!	0	#NULL!	0	0	0
0	77	10	6	1949	#NULL!	0	2002	2012	17	0	#NULL!	0	#NULL!	1	1998	1	#NULL!	0	#NULL!	0	#NULL!	0	#NULL!	1	0	0	0	1	0	0	0	0	#NULL!	#NULL!	#NULL!	#NULL!	#NULL!	#NULL!	#NULL!	#NULL!	0	0	0	#NULL!	0	#NULL!	0	0	0
0	80	10	0	1949	#NULL!	0	2002	2012	12	0	#NULL!	0	#NULL!	0	#NULL!	1	2005	0	#NULL!	0	#NULL!	0	#NULL!	1	0	0	0	0	0	0	0	0	#NULL!	#NULL!	#NULL!	#NULL!	#NULL!	#NULL!	#NULL!	#NULL!	0	0	0	#NULL!	0	#NULL!	0	0	0
0	80	9	5	1949	#NULL!	0	2003	2012	15	0	#NULL!	0	#NULL!	1	2012	0	#NULL!	1	1997	0	#NULL!	0	#NULL!	1	1	0	0	0	0	0	0	0	#NULL!	#NULL!	#NULL!	#NULL!	#NULL!	#NULL!	#NULL!	#NULL!	0	0	0	#NULL!	0	#NULL!	0	0	0
0	87	6	1	1949	2009	1	2003	2012	9	0	#NULL!	0	#NULL!	0	#NULL!	1	2000	1	#NULL!	0	#NULL!	0	#NULL!	1	0	0	0	0	1	0	0	0	#NULL!	#NULL!	#NULL!	#NULL!	#NULL!	#NULL!	#NULL!	#NULL!	0	0	0	#NULL!	0	#NULL!	0	0	0
0	92	9	3	1949	#NULL!	0	2003	2012	7	0	#NULL!	0	#NULL!	1	2012	1	2007	1	#NULL!	0	#NULL!	0	#NULL!	1	0	0	0	0	0	0	0	0	#NULL!	#NULL!	#NULL!	#NULL!	#NULL!	#NULL!	#NULL!	#NULL!	0	0	0	#NULL!	0	#NULL!	0	0	0
0	81	8	1	1939	#NULL!	0	2004	2012	21	0	#NULL!	0	#NULL!	1	2005	1	#NULL!	0	#NULL!	0	#NULL!	0	#NULL!	1	0	0	0	0	0	0	0	0	#NULL!	#NULL!	#NULL!	#NULL!	#NULL!	#NULL!	#NULL!	#NULL!	0	0	0	#NULL!	0	#NULL!	0	0	0
0	84	10	5	1949	#NULL!	0	2002	2012	12	0	#NULL!	1	2011	0	#NULL!	1	2000	0	#NULL!	1	2005	0	#NULL!	1	0	0	0	0	1	0	0	0	#NULL!	#NULL!	#NULL!	#NULL!	#NULL!	#NULL!	#NULL!	#NULL!	0	0	0	#NULL!	0	#NULL!	0	0	0
0	82	10	0	1936	#NULL!	0	2002	2012	17	0	#NULL!	0	#NULL!	0	#NULL!	1	2002	0	#NULL!	0	#NULL!	0	#NULL!	1	0	0	0	0	1	0	0	0	#NULL!	#NULL!	#NULL!	#NULL!	#NULL!	#NULL!	#NULL!	#NULL!	0	0	0	#NULL!	0	#NULL!	0	0	0
0	80	8	3	1949	#NULL!	0	2004	2012	14	0	#NULL!	0	#NULL!	0	#NULL!	0	#NULL!	0	#NULL!	0	#NULL!	0	#NULL!	1	0	0	0	0	0	0	0	0	#NULL!	#NULL!	#NULL!	#NULL!	#NULL!	#NULL!	#NULL!	#NULL!	0	0	0	#NULL!	0	#NULL!	0	0	0
0	77	10	3	1937	#NULL!	0	2002	2012	15	0	#NULL!	0	#NULL!	0	#NULL!	1	2004	0	#NULL!	0	#NULL!	0	#NULL!	1	0	0	0	0	0	0	0	0	#NULL!	#NULL!	#NULL!	#NULL!	#NULL!	#NULL!	#NULL!	#NULL!	0	0	0	#NULL!	0	#NULL!	0	0	0
0	78	10	1	1949	#NULL!	0	2002	2012	21	0	#NULL!	0	#NULL!	0	#NULL!	1	#NULL!	0	#NULL!	0	#NULL!	0	#NULL!	1	0	0	0	0	0	0	0	0	#NULL!	#NULL!	#NULL!	#NULL!	#NULL!	#NULL!	#NULL!	#NULL!	0	0	0	#NULL!	0	#NULL!	0	0	0
0	81	2	1	1948	2005	1	2003	2012	17	0	#NULL!	0	#NULL!	0	#NULL!	1	#NULL!	0	#NULL!	0	#NULL!	1	2005	1	0	0	0	0	0	0	0	0	#NULL!	#NULL!	#NULL!	#NULL!	#NULL!	#NULL!	#NULL!	#NULL!	0	0	0	#NULL!	0	#NULL!	0	0	0
0	79	6	2	1950	2009	1	2003	2012	10	0	#NULL!	0	#NULL!	0	#NULL!	1	2008	0	#NULL!	0	#NULL!	0	#NULL!	1	0	0	0	0	0	0	0	0	#NULL!	#NULL!	#NULL!	#NULL!	#NULL!	#NULL!	#NULL!	#NULL!	0	0	0	#NULL!	0	#NULL!	0	0	0
0	75	10	1	1949	#NULL!	0	2002	2012	13	0	#NULL!	0	#NULL!	1	2001	0	2014	0	#NULL!	0	#NULL!	0	#NULL!	1	0	0	0	1	0	0	0	0	#NULL!	#NULL!	#NULL!	#NULL!	#NULL!	#NULL!	#NULL!	#NULL!	0	0	0	#NULL!	0	#NULL!	0	0	0
0	96	9	3	1936	2011	1	2002	2012	13	0	#NULL!	0	#NULL!	0	#NULL!	1	2000	0	#NULL!	0	#NULL!	0	#NULL!	1	0	0	0	0	1	0	0	0	#NULL!	#NULL!	#NULL!	#NULL!	#NULL!	#NULL!	#NULL!	#NULL!	0	0	0	#NULL!	0	#NULL!	0	0	0
0	78	0	3	#NULL!	2002	1	2002	2012	39	0	#NULL!	1	2002	0	#NULL!	1	#NULL!	1	1999	0	#NULL!	0	#NULL!	0	1	1	0	0	0	0	0	0	#NULL!	#NULL!	#NULL!	#NULL!	#NULL!	#NULL!	#NULL!	#NULL!	0	0	0	#NULL!	0	#NULL!	0	0	0
0	82	9	3	#NULL!	#NULL!	0	2003	2012	21	0	#NULL!	0	#NULL!	0	#NULL!	1	2004	0	#NULL!	0	#NULL!	1	2004	1	0	0	0	0	0	0	0	0	#NULL!	#NULL!	#NULL!	#NULL!	#NULL!	#NULL!	#NULL!	#NULL!	0	0	0	#NULL!	0	#NULL!	0	0	0
0	90	6	2	1949	#NULL!	0	2006	2012	14	0	#NULL!	1	#NULL!	0	#NULL!	1	#NULL!	1	1975	0	#NULL!	0	#NULL!	1	1	0	0	0	0	0	0	0	#NULL!	#NULL!	#NULL!	#NULL!	#NULL!	#NULL!	#NULL!	#NULL!	0	0	0	#NULL!	0	#NULL!	0	0	0
0	84	4	1	1949	#NULL!	0	2008	2012	10	0	#NULL!	0	#NULL!	0	#NULL!	1	#NULL!	0	#NULL!	0	#NULL!	0	#NULL!	1	0	0	0	0	0	0	0	0	#NULL!	#NULL!	#NULL!	#NULL!	#NULL!	#NULL!	#NULL!	#NULL!	0	0	0	#NULL!	0	#NULL!	0	0	0
0	76	8	3	1949	2010	1	2002	2012	26	0	#NULL!	1	2009	1	2001	1	#NULL!	0	#NULL!	0	#NULL!	0	#NULL!	1	0	0	0	1	0	0	0	0	#NULL!	#NULL!	#NULL!	#NULL!	#NULL!	#NULL!	#NULL!	#NULL!	0	0	0	#NULL!	0	#NULL!	0	0	0
0	84	7	0	#NULL!	#NULL!	0	2005	2012	7	0	#NULL!	0	#NULL!	0	#NULL!	0	#NULL!	0	#NULL!	0	#NULL!	0	#NULL!	1	0	0	0	0	0	0	0	0	#NULL!	#NULL!	#NULL!	#NULL!	#NULL!	#NULL!	#NULL!	#NULL!	0	0	0	#NULL!	0	#NULL!	0	0	0
0	82	6	0	#NULL!	#NULL!	0	2006	2012	12	0	#NULL!	0	#NULL!	0	#NULL!	1	#NULL!	0	#NULL!	0	#NULL!	0	#NULL!	1	0	0	0	0	0	0	0	0	#NULL!	#NULL!	#NULL!	#NULL!	#NULL!	#NULL!	#NULL!	#NULL!	0	0	0	#NULL!	0	#NULL!	0	0	0
0	80	9	5	1949	2011	1	2002	2012	15	0	#NULL!	1	2006	0	#NULL!	1	#NULL!	0	#NULL!	1	2008	0	#NULL!	1	0	0	0	0	0	0	0	0	#NULL!	#NULL!	#NULL!	#NULL!	#NULL!	#NULL!	#NULL!	#NULL!	0	0	0	#NULL!	0	#NULL!	0	0	0
0	85	8	0	1949	2010	1	2002	2012	5	0	#NULL!	0	#NULL!	0	#NULL!	1	#NULL!	0	#NULL!	0	#NULL!	0	#NULL!	1	0	0	0	0	0	0	0	0	#NULL!	#NULL!	#NULL!	#NULL!	#NULL!	#NULL!	#NULL!	#NULL!	0	0	0	#NULL!	0	#NULL!	0	0	0
0	81	10	5	1949	#NULL!	0	2002	2012	11	1	2010	0	#NULL!	1	2001	1	#NULL!	0	#NULL!	0	#NULL!	1	2006	1	0	0	0	1	0	0	0	0	#NULL!	#NULL!	#NULL!	#NULL!	#NULL!	#NULL!	#NULL!	#NULL!	0	0	0	#NULL!	0	#NULL!	0	0	0
0	81	10	3	1949	#NULL!	0	2002	2012	12	0	#NULL!	0	#NULL!	1	2011	1	1998	1	1998	0	#NULL!	0	#NULL!	1	1	0	0	0	1	0	0	0	#NULL!	#NULL!	#NULL!	#NULL!	#NULL!	#NULL!	#NULL!	#NULL!	0	0	0	#NULL!	0	#NULL!	0	0	0
0	78	10	3	1949	#NULL!	0	2002	2012	13	0	#NULL!	0	#NULL!	1	#NULL!	1	2003	0	#NULL!	0	#NULL!	1	2003	1	0	0	0	0	0	0	0	0	#NULL!	#NULL!	#NULL!	#NULL!	#NULL!	#NULL!	#NULL!	#NULL!	0	0	0	#NULL!	0	#NULL!	0	0	0
0	78	10	0	#NULL!	#NULL!	0	2002	2012	14	0	#NULL!	0	#NULL!	0	#NULL!	0	#NULL!	0	#NULL!	0	#NULL!	0	#NULL!	1	0	0	0	0	0	0	0	0	#NULL!	#NULL!	#NULL!	#NULL!	#NULL!	#NULL!	#NULL!	#NULL!	0	0	0	#NULL!	0	#NULL!	0	0	0
0	75	10	2	1949	#NULL!	0	2002	2012	14	0	#NULL!	0	#NULL!	1	2007	0	#NULL!	0	#NULL!	0	#NULL!	0	#NULL!	1	0	0	0	0	0	0	0	0	#NULL!	#NULL!	#NULL!	#NULL!	#NULL!	#NULL!	#NULL!	#NULL!	0	0	0	#NULL!	0	#NULL!	0	0	0
0	78	10	3	1949	#NULL!	0	2002	2012	9	0	#NULL!	0	#NULL!	1	2001	1	#NULL!	0	#NULL!	1	2002	0	#NULL!	1	0	0	0	1	0	1	0	0	#NULL!	#NULL!	#NULL!	#NULL!	#NULL!	#NULL!	#NULL!	#NULL!	0	0	0	#NULL!	0	#NULL!	0	0	0
0	90	7	3	1949	2009	1	2002	2012	6	0	#NULL!	0	#NULL!	0	#NULL!	1	2008	0	#NULL!	0	#NULL!	1	2008	1	0	0	0	0	0	0	0	0	#NULL!	#NULL!	#NULL!	#NULL!	#NULL!	#NULL!	#NULL!	#NULL!	0	0	0	#NULL!	0	#NULL!	0	0	0
0	90	10	3	#NULL!	#NULL!	0	2002	2012	15	0	#NULL!	0	#NULL!	0	#NULL!	1	#NULL!	0	#NULL!	0	#NULL!	0	#NULL!	1	0	0	0	0	0	0	0	0	#NULL!	#NULL!	#NULL!	#NULL!	#NULL!	#NULL!	#NULL!	#NULL!	0	0	0	#NULL!	0	#NULL!	0	0	0
0	86	2	2	1949	2005	1	2003	2012	8	0	#NULL!	0	#NULL!	1	#NULL!	0	#NULL!	0	#NULL!	0	#NULL!	0	#NULL!	1	0	0	0	0	0	0	0	0	#NULL!	#NULL!	#NULL!	#NULL!	#NULL!	#NULL!	#NULL!	#NULL!	0	0	0	#NULL!	0	#NULL!	0	0	0
0	82	10	0	#NULL!	#NULL!	0	2002	2012	12	0	#NULL!	0	#NULL!	0	#NULL!	1	2005	0	#NULL!	0	#NULL!	0	#NULL!	1	0	0	0	0	0	0	0	0	#NULL!	#NULL!	#NULL!	#NULL!	#NULL!	#NULL!	#NULL!	#NULL!	0	0	0	#NULL!	0	#NULL!	0	0	0
0	74	3	3	#NULL!	2005	1	2002	2012	29	1	#NULL!	0	#NULL!	0	#NULL!	1	#NULL!	0	#NULL!	0	#NULL!	0	#NULL!	1	0	0	0	0	0	0	0	0	#NULL!	#NULL!	#NULL!	#NULL!	#NULL!	#NULL!	#NULL!	#NULL!	0	0	0	#NULL!	0	#NULL!	0	0	0
0	86	8	1	#NULL!	2010	1	2002	2012	18	0	#NULL!	0	#NULL!	0	#NULL!	0	#NULL!	0	#NULL!	0	#NULL!	0	#NULL!	1	0	0	0	0	0	0	0	0	#NULL!	#NULL!	#NULL!	#NULL!	#NULL!	#NULL!	#NULL!	#NULL!	0	0	0	#NULL!	0	#NULL!	0	0	0
0	81	10	9	#NULL!	#NULL!	0	2002	2012	13	0	#NULL!	0	#NULL!	0	#NULL!	1	2003	1	2000	1	2007	0	#NULL!	1	1	0	0	0	0	0	0	0	#NULL!	#NULL!	#NULL!	#NULL!	#NULL!	#NULL!	#NULL!	#NULL!	0	0	0	#NULL!	0	#NULL!	0	0	0
0	87	9	2	1949	2011	1	2002	2012	12	0	#NULL!	0	#NULL!	0	#NULL!	1	2011	0	#NULL!	0	#NULL!	0	#NULL!	1	0	0	0	0	0	0	0	0	#NULL!	#NULL!	#NULL!	#NULL!	#NULL!	#NULL!	#NULL!	#NULL!	0	0	0	#NULL!	0	#NULL!	0	0	0
0	77	8	0	1949	#NULL!	0	2004	2012	15	0	#NULL!	0	#NULL!	0	#NULL!	0	#NULL!	0	#NULL!	0	#NULL!	0	#NULL!	1	0	0	0	0	0	0	0	0	#NULL!	#NULL!	#NULL!	#NULL!	#NULL!	#NULL!	#NULL!	#NULL!	0	0	0	#NULL!	0	#NULL!	0	0	0
0	77	6	5	#NULL!	2011	1	2005	2012	10	1	#NULL!	1	2005	1	2000	1	1990	1	#NULL!	0	#NULL!	0	#NULL!	1	0	1	0	1	1	0	0	0	#NULL!	#NULL!	#NULL!	#NULL!	#NULL!	#NULL!	#NULL!	#NULL!	0	0	0	#NULL!	0	#NULL!	0	0	0
0	78	10	0	#NULL!	#NULL!	0	2002	2012	23	0	#NULL!	0	#NULL!	0	#NULL!	0	#NULL!	0	#NULL!	0	#NULL!	0	#NULL!	1	0	0	0	0	0	0	0	0	#NULL!	#NULL!	#NULL!	#NULL!	#NULL!	#NULL!	#NULL!	#NULL!	0	0	0	#NULL!	0	#NULL!	0	0	0
0	88	3	4	1949	2005	1	2002	2012	46	0	#NULL!	0	#NULL!	1	2003	0	#NULL!	1	2001	0	#NULL!	1	2004	0	1	0	0	0	0	0	0	0	#NULL!	#NULL!	#NULL!	#NULL!	#NULL!	#NULL!	#NULL!	#NULL!	0	0	0	#NULL!	0	#NULL!	0	0	0
0	79	10	4	1936	#NULL!	0	2002	2012	26	1	2008	0	#NULL!	1	1975	1	2000	1	2007	0	#NULL!	0	#NULL!	1	0	0	0	1	1	0	0	0	#NULL!	#NULL!	#NULL!	#NULL!	#NULL!	#NULL!	#NULL!	#NULL!	0	0	0	#NULL!	0	#NULL!	0	0	0
0	78	10	2	#NULL!	#NULL!	0	2002	2012	27	0	#NULL!	0	#NULL!	0	#NULL!	1	#NULL!	0	#NULL!	0	#NULL!	0	#NULL!	1	0	0	0	0	0	0	0	0	#NULL!	#NULL!	#NULL!	#NULL!	#NULL!	#NULL!	#NULL!	#NULL!	0	0	0	#NULL!	0	#NULL!	0	0	0
0	83	10	2	1949	#NULL!	0	2002	2012	61	0	#NULL!	0	#NULL!	0	#NULL!	1	2007	0	#NULL!	0	#NULL!	0	#NULL!	0	0	0	0	0	0	0	0	0	0	0	1	0	1	0	0	0	0	0	0	1	1	0	0	0	0
0	81	0	3	1949	2009	1	2009	2012	31	0	#NULL!	0	#NULL!	1	2007	1	2007	0	#NULL!	0	#NULL!	1	2007	1	0	0	0	1	1	0	1	0	#NULL!	#NULL!	#NULL!	#NULL!	#NULL!	#NULL!	#NULL!	#NULL!	0	0	0	#NULL!	0	#NULL!	0	0	0
0	76	10	1	1949	#NULL!	0	2002	2012	14	0	#NULL!	0	#NULL!	0	#NULL!	0	#NULL!	0	#NULL!	0	#NULL!	0	#NULL!	1	0	0	0	0	0	0	0	0	#NULL!	#NULL!	#NULL!	#NULL!	#NULL!	#NULL!	#NULL!	#NULL!	0	0	0	#NULL!	0	#NULL!	0	0	0
0	82	10	1	1949	#NULL!	0	2002	2012	12	0	#NULL!	0	#NULL!	1	#NULL!	1	#NULL!	1	1990	0	#NULL!	0	#NULL!	1	1	0	0	0	0	0	0	0	#NULL!	#NULL!	#NULL!	#NULL!	#NULL!	#NULL!	#NULL!	#NULL!	0	0	0	#NULL!	0	#NULL!	0	0	0
0	92	2	3	1949	2005	1	2003	2012	11	0	#NULL!	1	2001	0	#NULL!	1	1980	1	#NULL!	0	#NULL!	0	#NULL!	1	0	1	0	0	1	0	0	0	#NULL!	#NULL!	#NULL!	#NULL!	#NULL!	#NULL!	#NULL!	#NULL!	0	0	0	#NULL!	0	#NULL!	0	0	0
0	96	6	2	1923	2009	1	2003	2012	13	0	#NULL!	0	#NULL!	0	#NULL!	1	#NULL!	0	#NULL!	0	#NULL!	0	#NULL!	1	0	0	0	0	0	0	0	0	#NULL!	#NULL!	#NULL!	#NULL!	#NULL!	#NULL!	#NULL!	#NULL!	0	0	0	#NULL!	0	#NULL!	0	0	0
0	76	9	1	#NULL!	#NULL!	0	2003	2012	9	0	#NULL!	0	#NULL!	0	#NULL!	0	#NULL!	0	#NULL!	0	#NULL!	0	#NULL!	1	0	0	0	0	0	0	0	0	#NULL!	#NULL!	#NULL!	#NULL!	#NULL!	#NULL!	#NULL!	#NULL!	0	0	0	#NULL!	0	#NULL!	0	0	0
0	82	10	0	1949	#NULL!	0	2002	2012	13	0	#NULL!	0	#NULL!	0	#NULL!	1	2000	1	2000	0	#NULL!	0	#NULL!	1	1	0	0	0	1	0	0	0	#NULL!	#NULL!	#NULL!	#NULL!	#NULL!	#NULL!	#NULL!	#NULL!	0	0	0	#NULL!	0	#NULL!	0	0	0
0	84	5	6	#NULL!	2009	1	2004	2012	18	0	#NULL!	0	#NULL!	1	#NULL!	0	#NULL!	0	#NULL!	0	#NULL!	1	2004	1	0	0	0	0	0	0	1	0	#NULL!	#NULL!	#NULL!	#NULL!	#NULL!	#NULL!	#NULL!	#NULL!	0	0	0	#NULL!	0	#NULL!	0	0	0
0	85	9	0	#NULL!	2011	1	2002	2012	22	0	#NULL!	0	#NULL!	0	#NULL!	0	#NULL!	0	#NULL!	0	#NULL!	0	#NULL!	1	0	0	0	0	0	0	0	0	0	0	0	0	1	0	0	0	0	0	0	1	0	0	0	0	0
0	77	9	2	1939	#NULL!	0	2003	2012	11	0	#NULL!	0	#NULL!	0	#NULL!	0	#NULL!	1	2008	0	#NULL!	0	#NULL!	1	0	0	0	0	0	0	0	0	#NULL!	#NULL!	#NULL!	#NULL!	#NULL!	#NULL!	#NULL!	#NULL!	0	0	0	#NULL!	0	#NULL!	0	0	0
0	80	10	4	1949	#NULL!	0	2002	2012	11	0	#NULL!	0	#NULL!	0	#NULL!	1	2003	1	1999	0	#NULL!	1	2003	1	1	0	0	0	0	0	0	0	#NULL!	#NULL!	#NULL!	#NULL!	#NULL!	#NULL!	#NULL!	#NULL!	0	0	0	#NULL!	0	#NULL!	0	0	0
0	80	9	2	1949	#NULL!	0	2003	2012	14	0	#NULL!	0	#NULL!	0	#NULL!	1	2007	0	#NULL!	0	#NULL!	0	#NULL!	1	0	0	0	0	0	0	0	0	#NULL!	#NULL!	#NULL!	#NULL!	#NULL!	#NULL!	#NULL!	#NULL!	0	0	0	#NULL!	0	#NULL!	0	0	0
0	80	4	1	1949	2007	1	2003	2012	10	0	#NULL!	1	2007	0	#NULL!	0	#NULL!	0	#NULL!	1	2006	0	#NULL!	1	0	0	0	0	0	0	0	0	#NULL!	#NULL!	#NULL!	#NULL!	#NULL!	#NULL!	#NULL!	#NULL!	0	0	0	#NULL!	0	#NULL!	0	0	0
0	89	4	6	1949	2006	1	2002	2012	11	1	2004	1	2000	1	2000	1	2000	1	2000	0	#NULL!	0	#NULL!	1	1	1	0	1	1	0	0	0	#NULL!	#NULL!	#NULL!	#NULL!	#NULL!	#NULL!	#NULL!	#NULL!	0	0	0	#NULL!	0	#NULL!	0	0	0
0	83	10	1	1949	#NULL!	0	2002	2012	16	0	#NULL!	0	#NULL!	0	#NULL!	1	#NULL!	0	#NULL!	0	#NULL!	1	2005	1	0	0	0	0	0	0	0	0	#NULL!	#NULL!	#NULL!	#NULL!	#NULL!	#NULL!	#NULL!	#NULL!	0	0	0	#NULL!	0	#NULL!	0	0	0
0	90	2	4	1949	2005	1	2003	2012	11	0	#NULL!	1	2003	0	#NULL!	1	2000	1	2003	0	#NULL!	1	2003	1	1	1	0	0	1	0	1	0	#NULL!	#NULL!	#NULL!	#NULL!	#NULL!	#NULL!	#NULL!	#NULL!	0	0	0	#NULL!	0	#NULL!	0	0	0
0	80	10	2	1949	#NULL!	0	2002	2012	24	0	#NULL!	0	#NULL!	1	2000	1	2006	0	#NULL!	0	#NULL!	0	#NULL!	1	0	0	0	1	0	0	0	0	#NULL!	#NULL!	#NULL!	#NULL!	#NULL!	#NULL!	#NULL!	#NULL!	0	0	0	#NULL!	0	#NULL!	0	0	0
0	81	10	3	#NULL!	#NULL!	0	2002	2012	11	0	#NULL!	0	#NULL!	1	#NULL!	1	#NULL!	0	#NULL!	0	#NULL!	0	#NULL!	1	0	0	0	0	0	0	0	0	#NULL!	#NULL!	#NULL!	#NULL!	#NULL!	#NULL!	#NULL!	#NULL!	0	0	0	#NULL!	0	#NULL!	0	0	0
0	87	3	1	#NULL!	2008	1	2005	2012	5	0	#NULL!	0	#NULL!	0	#NULL!	0	#NULL!	1	2001	0	#NULL!	1	2005	1	1	0	0	0	0	0	1	0	#NULL!	#NULL!	#NULL!	#NULL!	#NULL!	#NULL!	#NULL!	#NULL!	0	0	0	#NULL!	0	#NULL!	0	0	0
0	91	10	4	#NULL!	#NULL!	0	2002	2012	11	0	#NULL!	0	#NULL!	1	#NULL!	1	1998	1	2001	0	#NULL!	0	#NULL!	1	1	0	0	0	1	0	0	0	#NULL!	#NULL!	#NULL!	#NULL!	#NULL!	#NULL!	#NULL!	#NULL!	0	0	0	#NULL!	0	#NULL!	0	0	0
0	96	9	1	1949	#NULL!	0	2003	2012	14	0	#NULL!	0	#NULL!	0	#NULL!	1	2007	0	#NULL!	0	#NULL!	0	#NULL!	1	0	0	0	0	0	0	0	0	#NULL!	#NULL!	#NULL!	#NULL!	#NULL!	#NULL!	#NULL!	#NULL!	0	0	0	#NULL!	0	#NULL!	0	0	0
0	77	6	2	1947	2008	1	2002	2012	29	1	2008	1	2008	1	2001	1	#NULL!	1	2008	0	#NULL!	0	#NULL!	1	0	0	0	1	0	0	0	0	#NULL!	#NULL!	#NULL!	#NULL!	#NULL!	#NULL!	#NULL!	#NULL!	0	0	0	#NULL!	0	#NULL!	0	0	0
0	77	10	0	1936	#NULL!	0	2002	2012	20	0	#NULL!	0	#NULL!	0	#NULL!	1	2008	0	#NULL!	0	#NULL!	0	#NULL!	1	0	0	0	0	0	0	0	0	#NULL!	#NULL!	#NULL!	#NULL!	#NULL!	#NULL!	#NULL!	#NULL!	0	0	0	#NULL!	0	#NULL!	0	0	0
0	82	10	9	1938	#NULL!	0	2002	2012	26	0	2013	0	#NULL!	1	2001	1	#NULL!	0	#NULL!	1	#NULL!	0	#NULL!	1	0	0	0	1	0	0	0	0	#NULL!	#NULL!	#NULL!	#NULL!	#NULL!	#NULL!	#NULL!	#NULL!	0	0	0	#NULL!	0	#NULL!	0	0	0
0	91	1	4	1925	2004	1	2003	2012	14	1	#NULL!	1	2001	1	#NULL!	1	2000	1	#NULL!	0	#NULL!	0	#NULL!	1	0	1	0	0	1	0	0	0	#NULL!	#NULL!	#NULL!	#NULL!	#NULL!	#NULL!	#NULL!	#NULL!	0	0	0	#NULL!	0	#NULL!	0	0	0
0	78	10	1	#NULL!	#NULL!	0	2002	2012	13	0	#NULL!	0	#NULL!	0	#NULL!	1	2002	0	#NULL!	0	#NULL!	0	#NULL!	1	0	0	0	0	1	0	0	0	#NULL!	#NULL!	#NULL!	#NULL!	#NULL!	#NULL!	#NULL!	#NULL!	0	0	0	#NULL!	0	#NULL!	0	0	0
0	77	10	3	#NULL!	#NULL!	0	2002	2012	17	0	2014	1	2002	0	#NULL!	1	#NULL!	0	#NULL!	0	#NULL!	0	#NULL!	1	0	1	0	0	0	0	0	0	#NULL!	#NULL!	#NULL!	#NULL!	#NULL!	#NULL!	#NULL!	#NULL!	0	0	0	#NULL!	0	#NULL!	0	0	0
0	78	10	5	#NULL!	#NULL!	0	2002	2012	27	1	2004	0	#NULL!	0	#NULL!	1	2000	1	1975	0	#NULL!	0	#NULL!	1	1	0	0	0	1	0	0	0	#NULL!	#NULL!	#NULL!	#NULL!	#NULL!	#NULL!	#NULL!	#NULL!	0	0	0	#NULL!	0	#NULL!	0	0	0
0	80	10	2	#NULL!	#NULL!	0	2002	2012	14	0	#NULL!	0	#NULL!	0	#NULL!	1	#NULL!	0	#NULL!	0	#NULL!	0	#NULL!	1	0	0	0	0	0	0	0	0	#NULL!	#NULL!	#NULL!	#NULL!	#NULL!	#NULL!	#NULL!	#NULL!	0	0	0	#NULL!	0	#NULL!	0	0	0
0	81	8	1	#NULL!	#NULL!	0	2004	2012	7	0	#NULL!	0	#NULL!	0	#NULL!	1	2002	0	#NULL!	0	#NULL!	0	#NULL!	1	0	0	0	0	1	0	0	0	#NULL!	#NULL!	#NULL!	#NULL!	#NULL!	#NULL!	#NULL!	#NULL!	0	0	0	#NULL!	0	#NULL!	0	0	0
0	81	10	0	1949	#NULL!	0	2002	2012	15	0	#NULL!	0	#NULL!	0	#NULL!	0	#NULL!	0	#NULL!	0	#NULL!	0	#NULL!	1	0	0	0	0	0	0	0	0	#NULL!	#NULL!	#NULL!	#NULL!	#NULL!	#NULL!	#NULL!	#NULL!	0	0	0	#NULL!	0	#NULL!	0	0	0
0	76	5	2	#NULL!	#NULL!	0	2007	2012	12	0	#NULL!	0	#NULL!	0	#NULL!	1	2007	0	#NULL!	1	2005	0	#NULL!	1	0	0	0	0	1	1	0	0	#NULL!	#NULL!	#NULL!	#NULL!	#NULL!	#NULL!	#NULL!	#NULL!	0	0	0	#NULL!	0	#NULL!	0	0	0
0	81	5	4	1949	2010	1	2005	2012	16	0	#NULL!	0	#NULL!	1	2001	1	#NULL!	0	#NULL!	0	#NULL!	1	2004	1	0	0	0	1	0	0	1	0	#NULL!	#NULL!	#NULL!	#NULL!	#NULL!	#NULL!	#NULL!	#NULL!	0	0	0	#NULL!	0	#NULL!	0	0	0
0	77	9	2	#NULL!	2011	1	2002	2012	14	0	#NULL!	0	#NULL!	0	#NULL!	1	2004	0	#NULL!	1	2010	0	#NULL!	1	0	0	0	0	0	0	0	0	#NULL!	#NULL!	#NULL!	#NULL!	#NULL!	#NULL!	#NULL!	#NULL!	0	0	0	#NULL!	0	#NULL!	0	0	0
0	78	6	2	#NULL!	2010	1	2004	2012	20	0	#NULL!	0	#NULL!	1	2001	1	#NULL!	0	#NULL!	0	#NULL!	0	#NULL!	1	0	0	0	1	0	0	0	0	#NULL!	#NULL!	#NULL!	#NULL!	#NULL!	#NULL!	#NULL!	#NULL!	0	0	0	#NULL!	0	#NULL!	0	0	0
0	79	9	2	#NULL!	#NULL!	0	2003	2012	11	0	#NULL!	0	#NULL!	0	#NULL!	1	#NULL!	0	#NULL!	0	#NULL!	0	#NULL!	1	0	0	0	0	0	0	0	0	#NULL!	#NULL!	#NULL!	#NULL!	#NULL!	#NULL!	#NULL!	#NULL!	0	0	0	#NULL!	0	#NULL!	0	0	0
0	92	10	2	1923	#NULL!	0	2002	2012	15	0	#NULL!	0	#NULL!	0	#NULL!	1	2000	0	#NULL!	0	#NULL!	0	#NULL!	1	0	0	0	0	1	0	0	0	#NULL!	#NULL!	#NULL!	#NULL!	#NULL!	#NULL!	#NULL!	#NULL!	0	0	0	#NULL!	0	#NULL!	0	0	0
0	78	10	3	#NULL!	#NULL!	0	2002	2012	12	1	#NULL!	0	#NULL!	0	#NULL!	1	2005	0	#NULL!	0	#NULL!	0	#NULL!	1	0	0	0	0	0	0	0	0	#NULL!	#NULL!	#NULL!	#NULL!	#NULL!	#NULL!	#NULL!	#NULL!	0	0	0	#NULL!	0	#NULL!	0	0	0
0	80	8	1	1935	2010	1	2002	2012	25	0	#NULL!	0	#NULL!	1	2001	1	2007	0	#NULL!	0	#NULL!	0	#NULL!	1	0	0	0	1	0	0	0	0	#NULL!	#NULL!	#NULL!	#NULL!	#NULL!	#NULL!	#NULL!	#NULL!	0	0	0	#NULL!	0	#NULL!	0	0	0
0	79	10	2	#NULL!	#NULL!	0	2002	2012	16	0	#NULL!	1	1995	0	#NULL!	1	#NULL!	0	#NULL!	0	#NULL!	0	#NULL!	1	0	1	0	0	0	0	0	0	#NULL!	#NULL!	#NULL!	#NULL!	#NULL!	#NULL!	#NULL!	#NULL!	0	0	0	#NULL!	0	#NULL!	0	0	0
0	78	9	0	1949	#NULL!	0	2003	2012	10	0	#NULL!	0	#NULL!	0	#NULL!	0	#NULL!	0	#NULL!	0	#NULL!	0	#NULL!	1	0	0	0	0	0	0	0	0	#NULL!	#NULL!	#NULL!	#NULL!	#NULL!	#NULL!	#NULL!	#NULL!	0	0	0	#NULL!	0	#NULL!	0	0	0
0	81	8	1	#NULL!	#NULL!	0	2004	2012	22	0	#NULL!	0	#NULL!	0	#NULL!	0	#NULL!	0	#NULL!	0	#NULL!	0	#NULL!	1	0	0	0	0	0	0	0	0	#NULL!	#NULL!	#NULL!	#NULL!	#NULL!	#NULL!	#NULL!	#NULL!	0	0	0	#NULL!	0	#NULL!	0	0	0
0	82	7	4	#NULL!	2009	1	2002	2012	18	0	#NULL!	0	#NULL!	1	2001	0	#NULL!	0	#NULL!	1	2006	0	#NULL!	1	0	0	0	1	0	0	0	0	#NULL!	#NULL!	#NULL!	#NULL!	#NULL!	#NULL!	#NULL!	#NULL!	0	0	0	#NULL!	0	#NULL!	0	0	0
0	97	2	0	1949	2008	1	2006	2012	20	0	#NULL!	0	#NULL!	1	2008	1	1989	0	#NULL!	0	#NULL!	0	#NULL!	1	0	0	0	0	1	0	0	0	#NULL!	#NULL!	#NULL!	#NULL!	#NULL!	#NULL!	#NULL!	#NULL!	0	0	0	#NULL!	0	#NULL!	0	0	0
0	85	10	3	#NULL!	#NULL!	0	2002	2012	12	0	#NULL!	0	#NULL!	0	#NULL!	1	#NULL!	0	#NULL!	0	#NULL!	1	2008	1	0	0	0	0	0	0	0	0	#NULL!	#NULL!	#NULL!	#NULL!	#NULL!	#NULL!	#NULL!	#NULL!	0	0	0	#NULL!	0	#NULL!	0	0	0
0	76	10	0	#NULL!	#NULL!	0	2002	2012	20	0	#NULL!	0	#NULL!	0	#NULL!	1	2006	0	#NULL!	0	#NULL!	0	#NULL!	1	0	0	0	0	0	0	0	0	#NULL!	#NULL!	#NULL!	#NULL!	#NULL!	#NULL!	#NULL!	#NULL!	0	0	0	#NULL!	0	#NULL!	0	0	0
0	82	3	6	#NULL!	2005	1	2002	2012	9	1	#NULL!	1	2004	0	#NULL!	1	#NULL!	1	2004	0	#NULL!	1	2004	1	0	0	0	0	0	0	0	0	#NULL!	#NULL!	#NULL!	#NULL!	#NULL!	#NULL!	#NULL!	#NULL!	0	0	0	#NULL!	0	#NULL!	0	0	0
0	89	7	0	#NULL!	#NULL!	0	2005	2012	19	0	#NULL!	0	#NULL!	0	#NULL!	0	#NULL!	0	#NULL!	0	#NULL!	0	#NULL!	1	0	0	0	0	0	0	0	0	#NULL!	#NULL!	#NULL!	#NULL!	#NULL!	#NULL!	#NULL!	#NULL!	0	0	0	#NULL!	0	#NULL!	0	0	0
0	85	9	3	#NULL!	2011	1	2002	2012	16	0	#NULL!	0	#NULL!	0	#NULL!	1	#NULL!	0	#NULL!	0	#NULL!	1	2010	1	0	0	0	0	0	0	0	0	#NULL!	#NULL!	#NULL!	#NULL!	#NULL!	#NULL!	#NULL!	#NULL!	0	0	0	#NULL!	0	#NULL!	0	0	0
0	76	10	0	#NULL!	#NULL!	0	2002	2012	14	0	#NULL!	0	#NULL!	0	#NULL!	1	#NULL!	1	2003	0	#NULL!	0	#NULL!	1	0	0	0	0	0	0	0	0	#NULL!	#NULL!	#NULL!	#NULL!	#NULL!	#NULL!	#NULL!	#NULL!	0	0	0	#NULL!	0	#NULL!	0	0	0
0	91	6	4	1934	2008	1	2002	2012	12	1	#NULL!	1	1999	0	#NULL!	1	1999	1	1999	0	#NULL!	0	#NULL!	1	1	1	0	0	1	0	0	0	#NULL!	#NULL!	#NULL!	#NULL!	#NULL!	#NULL!	#NULL!	#NULL!	0	0	0	#NULL!	0	#NULL!	0	0	0
0	77	8	0	#NULL!	#NULL!	0	2004	2012	19	0	#NULL!	0	#NULL!	0	#NULL!	1	2009	0	#NULL!	0	#NULL!	0	#NULL!	1	0	0	0	0	0	0	0	0	#NULL!	#NULL!	#NULL!	#NULL!	#NULL!	#NULL!	#NULL!	#NULL!	0	0	0	#NULL!	0	#NULL!	0	0	0
0	85	10	2	#NULL!	#NULL!	0	2002	2012	15	0	#NULL!	0	#NULL!	1	1999	1	#NULL!	1	2008	0	#NULL!	0	#NULL!	1	0	0	0	1	0	0	0	0	#NULL!	#NULL!	#NULL!	#NULL!	#NULL!	#NULL!	#NULL!	#NULL!	0	0	0	#NULL!	0	#NULL!	0	0	0
0	77	8	2	#NULL!	#NULL!	0	2004	2012	20	0	#NULL!	0	#NULL!	1	2002	0	#NULL!	0	#NULL!	0	#NULL!	0	#NULL!	1	0	0	0	1	0	0	0	0	#NULL!	#NULL!	#NULL!	#NULL!	#NULL!	#NULL!	#NULL!	#NULL!	0	0	0	#NULL!	0	#NULL!	0	0	0
0	80	1	2	1949	2005	1	2004	2012	26	0	#NULL!	0	#NULL!	0	#NULL!	1	#NULL!	0	#NULL!	1	2005	1	1990	1	0	0	0	0	0	0	1	0	#NULL!	#NULL!	#NULL!	#NULL!	#NULL!	#NULL!	#NULL!	#NULL!	0	0	0	#NULL!	0	#NULL!	0	0	0
0	82	6	5	1947	2010	1	2004	2012	23	0	#NULL!	0	#NULL!	1	2000	1	2000	0	#NULL!	0	#NULL!	0	#NULL!	1	0	0	0	1	1	0	0	0	#NULL!	#NULL!	#NULL!	#NULL!	#NULL!	#NULL!	#NULL!	#NULL!	0	0	0	#NULL!	0	#NULL!	0	0	0
0	77	9	1	#NULL!	#NULL!	0	2003	2012	28	0	#NULL!	0	#NULL!	1	2009	1	2009	0	#NULL!	0	#NULL!	0	#NULL!	1	0	0	0	0	0	0	0	0	#NULL!	#NULL!	#NULL!	#NULL!	#NULL!	#NULL!	#NULL!	#NULL!	0	0	0	#NULL!	0	#NULL!	0	0	0
0	88	10	2	#NULL!	#NULL!	0	2002	2012	10	0	#NULL!	0	#NULL!	0	#NULL!	0	#NULL!	0	#NULL!	0	#NULL!	0	#NULL!	1	0	0	0	0	0	0	0	0	#NULL!	#NULL!	#NULL!	#NULL!	#NULL!	#NULL!	#NULL!	#NULL!	0	0	0	#NULL!	0	#NULL!	0	0	0
0	81	5	4	#NULL!	2007	1	2002	2012	17	0	#NULL!	0	#NULL!	0	#NULL!	1	2000	1	2003	1	2006	0	#NULL!	1	0	0	0	0	1	0	0	0	#NULL!	#NULL!	#NULL!	#NULL!	#NULL!	#NULL!	#NULL!	#NULL!	0	0	0	#NULL!	0	#NULL!	0	0	0
0	80	7	8	1947	2009	1	2002	2012	11	1	#NULL!	1	1999	0	#NULL!	1	1963	1	2000	0	#NULL!	1	1999	1	1	1	0	0	1	0	1	0	#NULL!	#NULL!	#NULL!	#NULL!	#NULL!	#NULL!	#NULL!	#NULL!	0	0	0	#NULL!	0	#NULL!	0	0	0
0	78	9	3	#NULL!	2011	1	2002	2012	18	0	#NULL!	1	2008	0	#NULL!	1	1999	1	2000	0	#NULL!	0	#NULL!	1	1	0	0	0	1	0	0	0	#NULL!	#NULL!	#NULL!	#NULL!	#NULL!	#NULL!	#NULL!	#NULL!	0	0	0	#NULL!	0	#NULL!	0	0	0
0	90	10	3	1949	#NULL!	0	2002	2012	18	0	#NULL!	0	#NULL!	0	#NULL!	1	#NULL!	1	2001	0	#NULL!	1	2012	1	1	0	0	0	0	0	0	0	#NULL!	#NULL!	#NULL!	#NULL!	#NULL!	#NULL!	#NULL!	#NULL!	0	0	0	#NULL!	0	#NULL!	0	0	0
0	96	9	2	1949	2012	1	2003	2012	7	0	#NULL!	0	#NULL!	0	#NULL!	1	#NULL!	1	1975	0	#NULL!	1	2006	1	1	0	0	0	0	0	0	0	#NULL!	#NULL!	#NULL!	#NULL!	#NULL!	#NULL!	#NULL!	#NULL!	0	0	0	#NULL!	0	#NULL!	0	0	0
0	86	8	1	#NULL!	#NULL!	0	2004	2012	21	0	#NULL!	0	#NULL!	0	#NULL!	1	#NULL!	0	2014	0	#NULL!	0	#NULL!	1	0	0	0	0	0	0	0	0	#NULL!	#NULL!	#NULL!	#NULL!	#NULL!	#NULL!	#NULL!	#NULL!	0	0	0	#NULL!	0	#NULL!	0	0	0
0	77	9	4	1949	2012	1	2003	2012	17	1	#NULL!	0	#NULL!	1	2012	1	2001	0	#NULL!	0	#NULL!	0	#NULL!	1	0	0	0	0	1	0	0	0	#NULL!	#NULL!	#NULL!	#NULL!	#NULL!	#NULL!	#NULL!	#NULL!	0	0	0	#NULL!	0	#NULL!	0	0	0
0	78	7	0	#NULL!	#NULL!	0	2005	2012	681	0	#NULL!	0	#NULL!	0	#NULL!	0	#NULL!	0	#NULL!	0	#NULL!	0	#NULL!	0	0	0	0	0	0	0	0	0	#NULL!	#NULL!	#NULL!	#NULL!	#NULL!	#NULL!	#NULL!	#NULL!	0	0	0	#NULL!	0	#NULL!	0	0	0
0	93	10	6	1949	#NULL!	0	2002	2012	16	1	2005	0	#NULL!	1	1999	1	#NULL!	1	1999	0	#NULL!	0	#NULL!	1	1	0	0	1	0	0	0	0	#NULL!	#NULL!	#NULL!	#NULL!	#NULL!	#NULL!	#NULL!	#NULL!	0	0	0	#NULL!	0	#NULL!	0	0	0
0	82	10	8	1949	#NULL!	0	2002	2012	30	1	2002	0	#NULL!	1	2000	1	2000	0	#NULL!	0	#NULL!	0	#NULL!	1	0	0	1	1	1	0	0	0	#NULL!	#NULL!	#NULL!	#NULL!	#NULL!	#NULL!	#NULL!	#NULL!	0	0	0	#NULL!	0	#NULL!	0	0	0
0	77	7	3	1949	#NULL!	0	2005	2012	34	0	#NULL!	0	#NULL!	0	#NULL!	0	#NULL!	0	#NULL!	0	#NULL!	0	#NULL!	1	0	0	0	0	0	0	0	0	#NULL!	#NULL!	#NULL!	#NULL!	#NULL!	#NULL!	#NULL!	#NULL!	0	0	0	#NULL!	0	#NULL!	0	0	0
0	76	10	10	#NULL!	#NULL!	0	2002	2012	19	1	#NULL!	0	#NULL!	1	2003	1	#NULL!	0	#NULL!	0	#NULL!	1	1975	1	0	0	0	0	0	0	1	0	#NULL!	#NULL!	#NULL!	#NULL!	#NULL!	#NULL!	#NULL!	#NULL!	0	0	0	#NULL!	0	#NULL!	0	0	0
0	80	10	2	1934	#NULL!	0	2002	2012	17	0	#NULL!	0	#NULL!	1	2007	1	#NULL!	0	#NULL!	0	#NULL!	0	#NULL!	1	0	0	0	0	0	0	0	0	#NULL!	#NULL!	#NULL!	#NULL!	#NULL!	#NULL!	#NULL!	#NULL!	0	0	0	#NULL!	0	#NULL!	0	0	0
0	75	10	5	1949	#NULL!	0	2002	2012	13	1	2012	1	2010	1	2005	1	#NULL!	0	2013	0	#NULL!	0	#NULL!	1	0	0	0	0	0	0	0	0	#NULL!	#NULL!	#NULL!	#NULL!	#NULL!	#NULL!	#NULL!	#NULL!	0	0	0	#NULL!	0	#NULL!	0	0	0
0	81	10	4	1949	#NULL!	0	2002	2012	14	0	#NULL!	0	#NULL!	1	2002	1	1999	0	#NULL!	0	#NULL!	0	#NULL!	1	0	0	0	1	1	0	0	0	#NULL!	#NULL!	#NULL!	#NULL!	#NULL!	#NULL!	#NULL!	#NULL!	0	0	0	#NULL!	0	#NULL!	0	0	0
0	78	10	0	1935	#NULL!	0	2002	2012	15	0	#NULL!	0	#NULL!	0	#NULL!	0	#NULL!	0	#NULL!	0	#NULL!	0	#NULL!	1	0	0	0	0	0	0	0	0	#NULL!	#NULL!	#NULL!	#NULL!	#NULL!	#NULL!	#NULL!	#NULL!	0	0	0	#NULL!	0	#NULL!	0	0	0
0	83	10	1	1949	#NULL!	0	2002	2012	16	0	#NULL!	0	#NULL!	0	#NULL!	1	#NULL!	1	#NULL!	0	#NULL!	0	#NULL!	1	0	0	0	0	0	0	0	0	#NULL!	#NULL!	#NULL!	#NULL!	#NULL!	#NULL!	#NULL!	#NULL!	0	0	0	#NULL!	0	#NULL!	0	0	0
0	81	10	1	1949	#NULL!	0	2002	2012	14	0	#NULL!	0	#NULL!	0	#NULL!	1	1990	0	#NULL!	0	#NULL!	0	#NULL!	1	0	0	0	0	1	0	0	0	#NULL!	#NULL!	#NULL!	#NULL!	#NULL!	#NULL!	#NULL!	#NULL!	0	0	0	#NULL!	0	#NULL!	0	0	0
0	80	10	10	#NULL!	#NULL!	0	2002	2012	23	0	#NULL!	0	#NULL!	0	#NULL!	1	2000	0	#NULL!	0	#NULL!	0	#NULL!	1	0	0	0	0	1	0	0	0	#NULL!	#NULL!	#NULL!	#NULL!	#NULL!	#NULL!	#NULL!	#NULL!	0	0	0	#NULL!	0	#NULL!	0	0	0
0	76	9	5	1949	2011	1	2002	2012	7	0	#NULL!	0	#NULL!	0	#NULL!	0	#NULL!	0	#NULL!	1	2009	0	#NULL!	1	0	0	0	0	0	0	0	0	#NULL!	#NULL!	#NULL!	#NULL!	#NULL!	#NULL!	#NULL!	#NULL!	0	0	0	#NULL!	0	#NULL!	0	0	0
0	84	1	0	1949	2003	1	2002	2012	16	1	#NULL!	0	#NULL!	0	#NULL!	1	#NULL!	1	2001	0	#NULL!	0	#NULL!	1	1	0	0	0	0	0	0	0	#NULL!	#NULL!	#NULL!	#NULL!	#NULL!	#NULL!	#NULL!	#NULL!	0	0	0	#NULL!	0	#NULL!	0	0	0
0	96	2	1	1949	2004	1	2002	2012	168	0	#NULL!	1	2004	0	#NULL!	1	#NULL!	1	1999	0	#NULL!	0	#NULL!	0	1	0	0	0	0	0	0	0	#NULL!	#NULL!	#NULL!	#NULL!	#NULL!	#NULL!	#NULL!	#NULL!	0	0	0	#NULL!	0	#NULL!	0	0	0
0	78	10	1	1949	#NULL!	0	2002	2012	25	0	#NULL!	0	#NULL!	1	2000	1	2004	0	#NULL!	0	#NULL!	0	#NULL!	1	0	0	0	1	0	0	0	0	#NULL!	#NULL!	#NULL!	#NULL!	#NULL!	#NULL!	#NULL!	#NULL!	0	0	0	#NULL!	0	#NULL!	0	0	0
0	88	8	6	1939	2010	1	2002	2012	11	1	2003	1	2005	0	#NULL!	1	#NULL!	0	#NULL!	0	#NULL!	1	1999	1	0	0	0	0	0	0	1	0	#NULL!	#NULL!	#NULL!	#NULL!	#NULL!	#NULL!	#NULL!	#NULL!	0	0	0	#NULL!	0	#NULL!	0	0	0
0	85	7	2	1949	#NULL!	0	2005	2012	19	0	#NULL!	0	#NULL!	0	#NULL!	1	2007	0	#NULL!	0	#NULL!	0	#NULL!	1	0	0	0	0	0	0	0	0	#NULL!	#NULL!	#NULL!	#NULL!	#NULL!	#NULL!	#NULL!	#NULL!	0	0	0	#NULL!	0	#NULL!	0	0	0
0	92	10	4	1949	#NULL!	0	2002	2012	15	0	#NULL!	0	#NULL!	1	2007	1	1999	0	#NULL!	0	#NULL!	0	#NULL!	1	0	0	0	0	1	0	0	0	#NULL!	#NULL!	#NULL!	#NULL!	#NULL!	#NULL!	#NULL!	#NULL!	0	0	0	#NULL!	0	#NULL!	0	0	0
0	77	10	11	1949	#NULL!	0	2002	2012	20	0	#NULL!	1	2007	1	2009	1	#NULL!	1	2007	1	2005	0	#NULL!	1	0	0	0	0	0	0	0	0	#NULL!	#NULL!	#NULL!	#NULL!	#NULL!	#NULL!	#NULL!	#NULL!	0	0	0	#NULL!	0	#NULL!	0	0	0
0	91	7	1	1949	2009	1	2002	2012	13	0	#NULL!	1	2006	0	#NULL!	1	1999	1	#NULL!	0	#NULL!	0	#NULL!	1	0	0	0	0	1	0	0	0	#NULL!	#NULL!	#NULL!	#NULL!	#NULL!	#NULL!	#NULL!	#NULL!	0	0	0	#NULL!	0	#NULL!	0	0	0
0	80	8	8	1937	#NULL!	0	2004	2012	24	0	#NULL!	0	#NULL!	0	#NULL!	1	2001	0	#NULL!	0	#NULL!	1	2001	1	0	0	0	0	1	0	1	0	#NULL!	#NULL!	#NULL!	#NULL!	#NULL!	#NULL!	#NULL!	#NULL!	0	0	0	#NULL!	0	#NULL!	0	0	0
0	86	10	3	1948	#NULL!	0	2002	2012	21	0	#NULL!	0	#NULL!	1	2001	1	2000	0	#NULL!	0	#NULL!	0	#NULL!	1	0	0	0	1	1	0	0	0	#NULL!	#NULL!	#NULL!	#NULL!	#NULL!	#NULL!	#NULL!	#NULL!	0	0	0	#NULL!	0	#NULL!	0	0	0
0	77	8	1	1948	#NULL!	0	2004	2012	17	0	#NULL!	0	#NULL!	0	#NULL!	1	2003	0	#NULL!	0	#NULL!	0	#NULL!	1	0	0	0	0	1	0	0	0	#NULL!	#NULL!	#NULL!	#NULL!	#NULL!	#NULL!	#NULL!	#NULL!	0	0	0	#NULL!	0	#NULL!	0	0	0
0	77	10	1	1936	#NULL!	0	2002	2012	18	0	#NULL!	0	#NULL!	0	#NULL!	0	#NULL!	0	#NULL!	0	#NULL!	0	#NULL!	1	0	0	0	0	0	0	0	0	#NULL!	#NULL!	#NULL!	#NULL!	#NULL!	#NULL!	#NULL!	#NULL!	0	0	0	#NULL!	0	#NULL!	0	0	0
0	76	9	8	#NULL!	#NULL!	0	2003	2012	14	0	#NULL!	0	#NULL!	1	2001	1	#NULL!	1	#NULL!	1	2012	0	#NULL!	1	0	0	0	1	0	0	0	0	#NULL!	#NULL!	#NULL!	#NULL!	#NULL!	#NULL!	#NULL!	#NULL!	0	0	0	#NULL!	0	#NULL!	0	0	0
0	76	10	0	#NULL!	#NULL!	0	2002	2012	21	0	#NULL!	0	#NULL!	0	#NULL!	1	2008	0	#NULL!	0	#NULL!	0	#NULL!	1	0	0	0	0	0	0	0	0	#NULL!	#NULL!	#NULL!	#NULL!	#NULL!	#NULL!	#NULL!	#NULL!	0	0	0	#NULL!	0	#NULL!	0	0	0
0	66	1	1	#NULL!	2003	1	2002	2012	20	0	#NULL!	0	#NULL!	0	#NULL!	0	#NULL!	0	#NULL!	0	#NULL!	0	#NULL!	1	0	0	0	0	0	0	0	0	#NULL!	#NULL!	#NULL!	#NULL!	#NULL!	#NULL!	#NULL!	#NULL!	0	0	0	#NULL!	0	#NULL!	0	0	0
0	77	9	3	#NULL!	#NULL!	0	2003	2012	19	0	#NULL!	0	#NULL!	0	#NULL!	0	#NULL!	0	#NULL!	0	#NULL!	0	#NULL!	1	0	0	0	0	0	0	0	0	#NULL!	#NULL!	#NULL!	#NULL!	#NULL!	#NULL!	#NULL!	#NULL!	0	0	0	#NULL!	0	#NULL!	0	0	0
0	81	10	0	1947	#NULL!	0	2002	2012	24	0	#NULL!	0	#NULL!	0	#NULL!	1	#NULL!	0	#NULL!	0	#NULL!	0	#NULL!	1	0	0	0	0	0	0	0	0	#NULL!	#NULL!	#NULL!	#NULL!	#NULL!	#NULL!	#NULL!	#NULL!	0	0	0	#NULL!	0	#NULL!	0	0	0
0	80	10	2	1947	#NULL!	0	2002	2012	18	0	#NULL!	0	#NULL!	0	#NULL!	0	#NULL!	0	#NULL!	0	#NULL!	0	#NULL!	1	0	0	0	0	0	0	0	0	#NULL!	#NULL!	#NULL!	#NULL!	#NULL!	#NULL!	#NULL!	#NULL!	0	0	0	#NULL!	0	#NULL!	0	0	0
0	80	10	1	1947	#NULL!	0	2002	2012	20	0	#NULL!	0	#NULL!	0	#NULL!	1	#NULL!	0	#NULL!	0	#NULL!	0	#NULL!	1	0	0	0	0	0	0	0	0	#NULL!	#NULL!	#NULL!	#NULL!	#NULL!	#NULL!	#NULL!	#NULL!	0	0	0	#NULL!	0	#NULL!	0	0	0
0	81	10	3	1947	#NULL!	0	2002	2012	23	0	#NULL!	0	#NULL!	0	#NULL!	1	#NULL!	1	2001	0	#NULL!	0	#NULL!	1	1	0	0	0	0	0	0	0	#NULL!	#NULL!	#NULL!	#NULL!	#NULL!	#NULL!	#NULL!	#NULL!	0	0	0	#NULL!	0	#NULL!	0	0	0
0	87	10	1	1948	#NULL!	0	2002	2012	10	0	#NULL!	0	#NULL!	0	#NULL!	1	1999	0	#NULL!	0	#NULL!	1	2004	1	0	0	0	0	1	0	0	0	#NULL!	#NULL!	#NULL!	#NULL!	#NULL!	#NULL!	#NULL!	#NULL!	0	0	0	#NULL!	0	#NULL!	0	0	0
0	86	4	0	1947	2006	1	2002	2012	7	0	#NULL!	0	#NULL!	0	#NULL!	0	#NULL!	0	#NULL!	0	#NULL!	0	#NULL!	1	0	0	0	0	0	0	0	0	#NULL!	#NULL!	#NULL!	#NULL!	#NULL!	#NULL!	#NULL!	#NULL!	0	0	0	#NULL!	0	#NULL!	0	0	0
0	78	10	0	#NULL!	#NULL!	0	2002	2012	17	0	#NULL!	0	#NULL!	0	#NULL!	0	#NULL!	0	#NULL!	0	#NULL!	0	#NULL!	1	0	0	0	0	0	0	0	0	#NULL!	#NULL!	#NULL!	#NULL!	#NULL!	#NULL!	#NULL!	#NULL!	0	0	0	#NULL!	0	#NULL!	0	0	0
0	77	9	1	#NULL!	#NULL!	0	2003	2012	22	0	#NULL!	0	#NULL!	0	#NULL!	1	#NULL!	0	#NULL!	0	#NULL!	0	#NULL!	1	0	0	0	0	0	0	0	0	#NULL!	#NULL!	#NULL!	#NULL!	#NULL!	#NULL!	#NULL!	#NULL!	0	0	0	#NULL!	0	#NULL!	0	0	0
0	78	8	0	#NULL!	#NULL!	0	2004	2012	15	0	#NULL!	0	#NULL!	0	#NULL!	0	2012	0	#NULL!	0	#NULL!	0	#NULL!	1	0	0	0	0	0	0	0	0	#NULL!	#NULL!	#NULL!	#NULL!	#NULL!	#NULL!	#NULL!	#NULL!	0	0	0	#NULL!	0	#NULL!	0	0	0
0	89	4	1	1949	2006	1	2002	2012	24	0	#NULL!	0	#NULL!	0	#NULL!	0	#NULL!	1	2006	0	#NULL!	0	#NULL!	1	0	0	0	0	0	0	0	0	#NULL!	#NULL!	#NULL!	#NULL!	#NULL!	#NULL!	#NULL!	#NULL!	0	0	0	#NULL!	0	#NULL!	0	0	0
0	78	2	2	1948	2004	1	2002	2012	14	0	#NULL!	0	#NULL!	0	#NULL!	1	#NULL!	0	#NULL!	1	2003	0	#NULL!	1	0	0	0	0	0	0	0	0	#NULL!	#NULL!	#NULL!	#NULL!	#NULL!	#NULL!	#NULL!	#NULL!	0	0	0	#NULL!	0	#NULL!	0	0	0
0	75	0	2	1949	2002	1	2002	2012	16	0	#NULL!	0	#NULL!	1	2000	1	#NULL!	1	2000	1	2002	1	2002	1	1	0	0	1	0	1	1	0	#NULL!	#NULL!	#NULL!	#NULL!	#NULL!	#NULL!	#NULL!	#NULL!	0	0	0	#NULL!	0	#NULL!	0	0	0
0	84	10	2	#NULL!	#NULL!	0	2002	2012	18	0	#NULL!	0	#NULL!	0	#NULL!	1	2002	0	#NULL!	0	#NULL!	1	2011	1	0	0	0	0	1	0	0	0	#NULL!	#NULL!	#NULL!	#NULL!	#NULL!	#NULL!	#NULL!	#NULL!	0	0	0	#NULL!	0	#NULL!	0	0	0
0	94	8	2	1936	#NULL!	0	2004	2012	17	0	#NULL!	0	#NULL!	0	#NULL!	1	#NULL!	0	#NULL!	0	#NULL!	0	#NULL!	1	0	0	0	0	0	0	0	0	#NULL!	#NULL!	#NULL!	#NULL!	#NULL!	#NULL!	#NULL!	#NULL!	0	0	0	#NULL!	0	#NULL!	0	0	0
0	76	9	4	#NULL!	#NULL!	0	2003	2012	15	0	#NULL!	0	#NULL!	1	2012	1	#NULL!	0	#NULL!	0	#NULL!	1	2008	1	0	0	0	0	0	0	0	0	#NULL!	#NULL!	#NULL!	#NULL!	#NULL!	#NULL!	#NULL!	#NULL!	0	0	0	#NULL!	0	#NULL!	0	0	0
0	86	6	1	1935	2010	1	2004	2012	21	0	#NULL!	0	#NULL!	0	#NULL!	1	#NULL!	1	2001	0	#NULL!	0	#NULL!	1	1	0	0	0	0	0	0	0	#NULL!	#NULL!	#NULL!	#NULL!	#NULL!	#NULL!	#NULL!	#NULL!	0	0	0	#NULL!	0	#NULL!	0	0	0
0	84	10	3	1948	#NULL!	0	2002	2012	226	0	#NULL!	0	#NULL!	1	2002	1	#NULL!	0	#NULL!	0	#NULL!	0	#NULL!	0	0	0	0	1	0	0	0	0	#NULL!	#NULL!	#NULL!	#NULL!	#NULL!	#NULL!	#NULL!	#NULL!	0	0	0	#NULL!	0	#NULL!	0	0	0
0	97	10	1	1934	#NULL!	0	2002	2012	12	0	#NULL!	0	#NULL!	0	#NULL!	1	2001	0	#NULL!	0	#NULL!	0	#NULL!	1	0	0	0	0	1	0	0	0	#NULL!	#NULL!	#NULL!	#NULL!	#NULL!	#NULL!	#NULL!	#NULL!	0	0	0	#NULL!	0	#NULL!	0	0	0
0	78	8	1	#NULL!	#NULL!	0	2004	2012	33	0	#NULL!	0	#NULL!	0	#NULL!	0	#NULL!	0	#NULL!	0	#NULL!	0	#NULL!	1	0	0	0	0	0	0	0	0	#NULL!	#NULL!	#NULL!	#NULL!	#NULL!	#NULL!	#NULL!	#NULL!	0	0	0	#NULL!	0	#NULL!	0	0	0
0	89	7	8	1946	2009	1	2002	2012	13	0	#NULL!	0	#NULL!	1	2002	0	#NULL!	0	#NULL!	0	#NULL!	1	2002	1	0	0	0	1	0	0	1	0	#NULL!	#NULL!	#NULL!	#NULL!	#NULL!	#NULL!	#NULL!	#NULL!	0	0	0	#NULL!	0	#NULL!	0	0	0
0	86	9	0	#NULL!	#NULL!	0	2003	2012	20	0	#NULL!	0	#NULL!	0	#NULL!	1	#NULL!	0	#NULL!	0	#NULL!	0	#NULL!	1	0	0	0	0	0	0	0	0	#NULL!	#NULL!	#NULL!	#NULL!	#NULL!	#NULL!	#NULL!	#NULL!	0	0	0	#NULL!	0	#NULL!	0	0	0
0	85	10	2	#NULL!	#NULL!	0	2002	2012	8	0	#NULL!	0	#NULL!	0	#NULL!	1	2004	0	#NULL!	0	#NULL!	0	#NULL!	1	0	0	0	0	0	0	0	0	#NULL!	#NULL!	#NULL!	#NULL!	#NULL!	#NULL!	#NULL!	#NULL!	0	0	0	#NULL!	0	#NULL!	0	0	0
0	78	10	4	1949	#NULL!	0	2002	2012	19	0	#NULL!	0	#NULL!	1	#NULL!	1	2003	0	#NULL!	0	#NULL!	0	#NULL!	1	0	0	0	0	0	0	0	0	#NULL!	#NULL!	#NULL!	#NULL!	#NULL!	#NULL!	#NULL!	#NULL!	0	0	0	#NULL!	0	#NULL!	0	0	0
0	78	10	1	1949	#NULL!	0	2002	2012	38	0	#NULL!	0	#NULL!	0	#NULL!	1	2007	1	#NULL!	0	#NULL!	0	#NULL!	0	0	0	0	0	0	0	0	0	#NULL!	#NULL!	#NULL!	#NULL!	#NULL!	#NULL!	#NULL!	#NULL!	0	0	0	#NULL!	0	#NULL!	0	0	0
0	76	9	#NULL!	1945	2012	1	2003	2012	17	0	#NULL!	1	2006	1	2005	1	2006	0	#NULL!	0	#NULL!	0	#NULL!	1	0	0	0	0	0	0	0	0	#NULL!	#NULL!	#NULL!	#NULL!	#NULL!	#NULL!	#NULL!	#NULL!	0	0	0	#NULL!	0	#NULL!	0	0	0
0	87	10	2	1949	#NULL!	0	2002	2012	17	0	#NULL!	0	#NULL!	0	#NULL!	0	#NULL!	1	2001	0	#NULL!	0	#NULL!	1	1	0	0	0	0	0	0	0	#NULL!	#NULL!	#NULL!	#NULL!	#NULL!	#NULL!	#NULL!	#NULL!	0	0	0	#NULL!	0	#NULL!	0	0	0
0	76	9	2	#NULL!	#NULL!	0	2003	2012	9	0	#NULL!	0	#NULL!	0	#NULL!	1	2007	0	#NULL!	0	#NULL!	0	#NULL!	1	0	0	0	0	0	0	0	0	#NULL!	#NULL!	#NULL!	#NULL!	#NULL!	#NULL!	#NULL!	#NULL!	0	0	0	#NULL!	0	#NULL!	0	0	0
0	76	10	2	#NULL!	#NULL!	0	2002	2012	18	0	#NULL!	0	#NULL!	0	#NULL!	1	2005	0	#NULL!	0	#NULL!	0	#NULL!	1	0	0	0	0	0	0	0	0	#NULL!	#NULL!	#NULL!	#NULL!	#NULL!	#NULL!	#NULL!	#NULL!	0	0	0	#NULL!	0	#NULL!	0	0	0
0	100	7	1	1930	2009	1	2002	2012	13	0	#NULL!	0	#NULL!	1	#NULL!	1	#NULL!	0	#NULL!	0	#NULL!	0	#NULL!	1	0	0	0	0	0	0	0	0	#NULL!	#NULL!	#NULL!	#NULL!	#NULL!	#NULL!	#NULL!	#NULL!	0	0	0	#NULL!	0	#NULL!	0	0	0
0	85	10	1	1941	#NULL!	0	2002	2012	27	0	#NULL!	0	#NULL!	0	#NULL!	1	2002	0	#NULL!	0	#NULL!	0	#NULL!	1	0	0	0	0	1	0	0	0	#NULL!	#NULL!	#NULL!	#NULL!	#NULL!	#NULL!	#NULL!	#NULL!	0	0	0	#NULL!	0	#NULL!	0	0	0
0	89	0	1	1933	2002	1	2002	2012	31	0	#NULL!	1	2001	0	#NULL!	0	#NULL!	0	#NULL!	0	#NULL!	0	#NULL!	1	0	1	0	0	0	0	0	0	#NULL!	#NULL!	#NULL!	#NULL!	#NULL!	#NULL!	#NULL!	#NULL!	0	0	0	#NULL!	0	#NULL!	0	0	0
0	81	10	4	1946	#NULL!	0	2002	2012	11	0	#NULL!	0	#NULL!	1	2011	0	#NULL!	1	2002	0	#NULL!	0	#NULL!	1	1	0	0	0	0	0	0	0	0	0	0	0	1	0	0	0	0	0	0	1	0	0	0	0	0
0	81	8	2	#NULL!	#NULL!	0	2004	2012	17	0	#NULL!	0	#NULL!	0	#NULL!	1	2002	1	#NULL!	0	#NULL!	1	2001	1	0	0	0	0	1	0	1	0	#NULL!	#NULL!	#NULL!	#NULL!	#NULL!	#NULL!	#NULL!	#NULL!	0	0	0	#NULL!	0	#NULL!	0	0	0
0	87	10	2	1934	#NULL!	0	2002	2012	8	0	#NULL!	0	#NULL!	0	#NULL!	1	#NULL!	1	1989	0	#NULL!	0	#NULL!	1	1	0	0	0	0	0	0	0	#NULL!	#NULL!	#NULL!	#NULL!	#NULL!	#NULL!	#NULL!	#NULL!	0	0	0	#NULL!	0	#NULL!	0	0	0
0	78	8	0	1936	2010	1	2002	2012	31	0	#NULL!	0	#NULL!	0	#NULL!	0	#NULL!	0	#NULL!	0	#NULL!	0	#NULL!	1	0	0	0	0	0	0	0	0	#NULL!	#NULL!	#NULL!	#NULL!	#NULL!	#NULL!	#NULL!	#NULL!	0	0	0	#NULL!	0	#NULL!	0	0	0
0	83	1	2	#NULL!	2003	1	2002	2012	14	0	#NULL!	0	#NULL!	0	#NULL!	1	#NULL!	1	2001	1	2002	0	#NULL!	1	1	0	0	0	0	1	0	0	#NULL!	#NULL!	#NULL!	#NULL!	#NULL!	#NULL!	#NULL!	#NULL!	0	0	0	#NULL!	0	#NULL!	0	0	0
0	88	1	1	1930	2003	1	2002	2012	11	0	#NULL!	0	#NULL!	0	#NULL!	0	#NULL!	0	#NULL!	1	2003	0	#NULL!	1	0	0	0	0	0	0	0	0	#NULL!	#NULL!	#NULL!	#NULL!	#NULL!	#NULL!	#NULL!	#NULL!	0	0	0	#NULL!	0	#NULL!	0	0	0
0	83	5	#NULL!	#NULL!	#NULL!	0	2007	2012	9	0	#NULL!	0	#NULL!	0	#NULL!	0	#NULL!	0	#NULL!	1	2001	0	#NULL!	1	0	0	0	0	0	1	0	0	#NULL!	#NULL!	#NULL!	#NULL!	#NULL!	#NULL!	#NULL!	#NULL!	0	0	0	#NULL!	0	#NULL!	0	0	0
0	80	10	2	#NULL!	#NULL!	0	2002	2012	14	0	2014	0	#NULL!	0	#NULL!	0	#NULL!	0	#NULL!	0	#NULL!	1	2004	1	0	0	0	0	0	0	0	0	#NULL!	#NULL!	#NULL!	#NULL!	#NULL!	#NULL!	#NULL!	#NULL!	0	0	0	#NULL!	0	#NULL!	0	0	0
0	92	9	2	1936	2011	1	2002	2012	18	0	#NULL!	0	#NULL!	0	#NULL!	1	2001	0	#NULL!	0	#NULL!	0	#NULL!	1	0	0	0	0	1	0	0	0	#NULL!	#NULL!	#NULL!	#NULL!	#NULL!	#NULL!	#NULL!	#NULL!	0	0	0	#NULL!	0	#NULL!	0	0	0
0	98	4	0	#NULL!	2006	1	2002	2012	13	0	#NULL!	0	#NULL!	0	#NULL!	1	1999	1	2001	0	#NULL!	0	#NULL!	1	1	0	0	0	1	0	0	0	#NULL!	#NULL!	#NULL!	#NULL!	#NULL!	#NULL!	#NULL!	#NULL!	0	0	0	#NULL!	0	#NULL!	0	0	0
0	79	10	3	#NULL!	#NULL!	0	2002	2012	17	0	2012	0	#NULL!	0	#NULL!	1	2002	0	#NULL!	0	#NULL!	0	#NULL!	1	0	0	0	0	1	0	0	0	1	0	0	0	0	0	0	0	0	0	0	0	1	0	0	0	0
0	79	9	11	#NULL!	#NULL!	0	2003	2012	16	0	#NULL!	0	#NULL!	0	#NULL!	1	#NULL!	0	#NULL!	0	#NULL!	1	2005	1	0	0	0	0	0	0	0	0	#NULL!	#NULL!	#NULL!	#NULL!	#NULL!	#NULL!	#NULL!	#NULL!	0	0	0	#NULL!	0	#NULL!	0	0	0
0	79	9	2	1949	#NULL!	0	2003	2012	23	0	#NULL!	0	#NULL!	1	2011	0	#NULL!	0	#NULL!	0	#NULL!	0	#NULL!	1	0	0	0	0	0	0	0	1	0	0	0	0	1	0	0	0	0	0	0	1	0	0	0	0	0
0	91	2	5	#NULL!	2007	1	2005	2012	10	0	#NULL!	1	2000	0	#NULL!	1	2004	1	2001	0	#NULL!	0	#NULL!	1	1	1	0	0	1	0	0	0	#NULL!	#NULL!	#NULL!	#NULL!	#NULL!	#NULL!	#NULL!	#NULL!	0	0	0	#NULL!	0	#NULL!	0	0	0
0	76	9	3	#NULL!	#NULL!	0	2003	2012	33	0	#NULL!	0	#NULL!	1	2007	1	#NULL!	1	2003	0	#NULL!	0	#NULL!	1	1	0	0	0	0	0	0	0	#NULL!	#NULL!	#NULL!	#NULL!	#NULL!	#NULL!	#NULL!	#NULL!	0	0	0	#NULL!	0	#NULL!	0	0	0
0	81	10	5	#NULL!	#NULL!	0	2002	2012	14	1	2000	1	2003	0	#NULL!	1	2000	1	2001	0	#NULL!	0	#NULL!	1	1	0	1	0	1	0	0	0	#NULL!	#NULL!	#NULL!	#NULL!	#NULL!	#NULL!	#NULL!	#NULL!	0	0	0	#NULL!	0	#NULL!	0	0	0
0	97	10	5	1932	#NULL!	0	2002	2012	17	0	#NULL!	1	2004	1	2005	1	#NULL!	1	2004	0	#NULL!	0	#NULL!	1	0	0	0	0	0	0	0	0	#NULL!	#NULL!	#NULL!	#NULL!	#NULL!	#NULL!	#NULL!	#NULL!	0	0	0	#NULL!	0	#NULL!	0	0	0
0	78	10	5	#NULL!	#NULL!	0	2002	2012	20	0	#NULL!	1	2008	1	2001	1	2010	1	2008	1	2002	0	#NULL!	1	0	0	0	1	0	1	0	0	#NULL!	#NULL!	#NULL!	#NULL!	#NULL!	#NULL!	#NULL!	#NULL!	0	0	0	#NULL!	0	#NULL!	0	0	0
0	76	9	1	1949	#NULL!	0	2003	2012	19	0	#NULL!	0	#NULL!	0	#NULL!	1	#NULL!	0	#NULL!	0	#NULL!	0	#NULL!	1	0	0	0	0	0	0	0	0	#NULL!	#NULL!	#NULL!	#NULL!	#NULL!	#NULL!	#NULL!	#NULL!	0	0	0	#NULL!	0	#NULL!	0	0	0
0	76	2	3	1947	2004	1	2002	2012	12	0	#NULL!	0	#NULL!	0	#NULL!	1	#NULL!	0	#NULL!	0	#NULL!	1	2003	1	0	0	0	0	0	0	0	0	#NULL!	#NULL!	#NULL!	#NULL!	#NULL!	#NULL!	#NULL!	#NULL!	0	0	0	#NULL!	0	#NULL!	0	0	0
0	78	9	0	1947	#NULL!	0	2003	2012	23	0	#NULL!	0	#NULL!	0	#NULL!	1	2004	0	#NULL!	0	#NULL!	0	#NULL!	1	0	0	0	0	0	0	0	0	#NULL!	#NULL!	#NULL!	#NULL!	#NULL!	#NULL!	#NULL!	#NULL!	0	0	0	#NULL!	0	#NULL!	0	0	0
0	79	8	0	1947	#NULL!	0	2004	2012	22	0	#NULL!	0	#NULL!	0	#NULL!	1	#NULL!	0	#NULL!	0	#NULL!	0	#NULL!	1	0	0	0	0	0	0	0	0	#NULL!	#NULL!	#NULL!	#NULL!	#NULL!	#NULL!	#NULL!	#NULL!	0	0	0	#NULL!	0	#NULL!	0	0	0
0	81	10	6	1943	#NULL!	0	2002	2012	19	0	#NULL!	0	#NULL!	1	#NULL!	1	#NULL!	1	1975	0	#NULL!	1	2011	1	1	0	0	0	0	0	0	0	#NULL!	#NULL!	#NULL!	#NULL!	#NULL!	#NULL!	#NULL!	#NULL!	0	0	0	#NULL!	0	#NULL!	0	0	0
0	77	2	1	1938	2005	1	2003	2012	10	0	#NULL!	0	#NULL!	0	#NULL!	0	#NULL!	1	1990	0	#NULL!	0	#NULL!	1	1	0	0	0	0	0	0	0	#NULL!	#NULL!	#NULL!	#NULL!	#NULL!	#NULL!	#NULL!	#NULL!	0	0	0	#NULL!	0	#NULL!	0	0	0
0	75	9	2	#NULL!	2012	1	2003	2012	10	1	2004	0	#NULL!	0	#NULL!	0	#NULL!	0	#NULL!	0	#NULL!	0	#NULL!	1	0	0	0	0	0	0	0	0	#NULL!	#NULL!	#NULL!	#NULL!	#NULL!	#NULL!	#NULL!	#NULL!	0	0	0	#NULL!	0	#NULL!	0	0	0
0	92	10	5	1928	#NULL!	0	2002	2012	6	0	#NULL!	0	#NULL!	0	#NULL!	1	2001	1	1999	0	#NULL!	1	1999	1	1	0	0	0	1	0	1	0	#NULL!	#NULL!	#NULL!	#NULL!	#NULL!	#NULL!	#NULL!	#NULL!	0	0	0	#NULL!	0	#NULL!	0	0	0
0	88	9	2	1949	#NULL!	0	2003	2012	10	0	#NULL!	0	#NULL!	0	#NULL!	1	#NULL!	1	2008	0	#NULL!	0	#NULL!	1	0	0	0	0	0	0	0	0	#NULL!	#NULL!	#NULL!	#NULL!	#NULL!	#NULL!	#NULL!	#NULL!	0	0	0	#NULL!	0	#NULL!	0	0	0
0	84	10	2	1949	#NULL!	0	2002	2012	22	0	#NULL!	0	#NULL!	0	#NULL!	1	#NULL!	0	#NULL!	0	#NULL!	0	#NULL!	1	0	0	0	0	0	0	0	0	#NULL!	#NULL!	#NULL!	#NULL!	#NULL!	#NULL!	#NULL!	#NULL!	0	0	0	#NULL!	0	#NULL!	0	0	0
0	83	10	2	1949	#NULL!	0	2002	2012	8	0	#NULL!	0	#NULL!	0	#NULL!	0	#NULL!	0	#NULL!	0	#NULL!	0	#NULL!	1	0	0	0	0	0	0	0	0	#NULL!	#NULL!	#NULL!	#NULL!	#NULL!	#NULL!	#NULL!	#NULL!	0	0	0	#NULL!	0	#NULL!	0	0	0
0	76	3	14	#NULL!	2005	1	2002	2012	28	0	#NULL!	0	#NULL!	0	#NULL!	1	#NULL!	1	#NULL!	1	2004	0	#NULL!	1	0	0	0	0	0	0	0	0	#NULL!	#NULL!	#NULL!	#NULL!	#NULL!	#NULL!	#NULL!	#NULL!	0	0	0	#NULL!	0	#NULL!	0	0	0
0	86	10	#NULL!	#NULL!	#NULL!	0	2002	2012	13	0	#NULL!	0	#NULL!	0	#NULL!	0	#NULL!	0	#NULL!	0	#NULL!	0	#NULL!	1	0	0	0	0	0	0	0	0	#NULL!	#NULL!	#NULL!	#NULL!	#NULL!	#NULL!	#NULL!	#NULL!	0	0	0	#NULL!	0	#NULL!	0	0	0
0	81	8	1	#NULL!	#NULL!	0	2004	2012	9	0	#NULL!	0	#NULL!	0	#NULL!	0	#NULL!	0	#NULL!	0	#NULL!	0	#NULL!	1	0	0	0	0	0	0	0	0	#NULL!	#NULL!	#NULL!	#NULL!	#NULL!	#NULL!	#NULL!	#NULL!	0	0	0	#NULL!	0	#NULL!	0	0	0
0	88	9	2	1949	#NULL!	0	2003	2012	14	0	#NULL!	0	#NULL!	0	#NULL!	1	1999	1	2000	0	#NULL!	1	2002	1	1	0	0	0	1	0	1	0	#NULL!	#NULL!	#NULL!	#NULL!	#NULL!	#NULL!	#NULL!	#NULL!	0	0	0	#NULL!	0	#NULL!	0	0	0
0	84	10	4	1949	2012	1	2002	2012	12	1	#NULL!	0	#NULL!	1	#NULL!	1	#NULL!	0	#NULL!	0	#NULL!	0	#NULL!	1	0	0	0	0	0	0	0	0	#NULL!	#NULL!	#NULL!	#NULL!	#NULL!	#NULL!	#NULL!	#NULL!	0	0	0	#NULL!	0	#NULL!	0	0	0
0	72	1	0	1949	2003	1	2002	2012	32	0	#NULL!	0	#NULL!	0	#NULL!	1	2002	0	#NULL!	0	#NULL!	0	#NULL!	1	0	0	0	0	1	0	0	0	#NULL!	#NULL!	#NULL!	#NULL!	#NULL!	#NULL!	#NULL!	#NULL!	0	0	0	#NULL!	0	#NULL!	0	0	0
0	78	2	2	1949	2012	1	2010	2012	17	0	#NULL!	0	#NULL!	0	#NULL!	0	#NULL!	0	#NULL!	0	#NULL!	0	#NULL!	1	0	0	0	0	0	0	0	0	#NULL!	#NULL!	#NULL!	#NULL!	#NULL!	#NULL!	#NULL!	#NULL!	0	0	0	#NULL!	0	#NULL!	0	0	0
0	79	7	1	#NULL!	#NULL!	0	2005	2012	15	0	#NULL!	0	#NULL!	0	#NULL!	1	2008	0	#NULL!	0	#NULL!	0	#NULL!	1	0	0	0	0	0	0	0	0	#NULL!	#NULL!	#NULL!	#NULL!	#NULL!	#NULL!	#NULL!	#NULL!	0	0	0	#NULL!	0	#NULL!	0	0	0
0	86	8	#NULL!	1949	2010	1	2002	2012	39	0	#NULL!	0	#NULL!	1	2005	1	2009	0	#NULL!	0	#NULL!	0	#NULL!	0	0	0	0	0	0	0	0	0	#NULL!	#NULL!	#NULL!	#NULL!	#NULL!	#NULL!	#NULL!	#NULL!	0	0	0	#NULL!	0	#NULL!	0	0	0
0	74	6	1	1939	2008	1	2002	2012	14	0	#NULL!	1	2008	0	#NULL!	0	#NULL!	0	#NULL!	1	2008	0	#NULL!	1	0	0	0	0	0	0	0	0	#NULL!	#NULL!	#NULL!	#NULL!	#NULL!	#NULL!	#NULL!	#NULL!	0	0	0	#NULL!	0	#NULL!	0	0	0
0	80	10	3	1943	#NULL!	0	2002	2012	21	0	#NULL!	0	#NULL!	1	2002	1	2002	0	#NULL!	0	#NULL!	0	#NULL!	1	0	0	0	1	1	0	0	0	#NULL!	#NULL!	#NULL!	#NULL!	#NULL!	#NULL!	#NULL!	#NULL!	0	0	0	#NULL!	0	#NULL!	0	0	0
0	86	10	6	#NULL!	#NULL!	0	2002	2012	11	0	#NULL!	0	#NULL!	1	2008	1	#NULL!	1	2001	0	#NULL!	0	#NULL!	1	1	0	0	0	0	0	0	0	#NULL!	#NULL!	#NULL!	#NULL!	#NULL!	#NULL!	#NULL!	#NULL!	0	0	0	#NULL!	0	#NULL!	0	0	0
0	75	10	0	#NULL!	#NULL!	0	2002	2012	19	0	#NULL!	0	#NULL!	0	#NULL!	0	#NULL!	0	#NULL!	0	#NULL!	0	#NULL!	1	0	0	0	0	0	0	0	0	#NULL!	#NULL!	#NULL!	#NULL!	#NULL!	#NULL!	#NULL!	#NULL!	0	0	0	#NULL!	0	#NULL!	0	0	0
0	83	2	5	#NULL!	2004	1	2002	2012	11	0	#NULL!	0	#NULL!	0	#NULL!	1	#NULL!	1	1979	0	#NULL!	1	2001	1	1	0	0	0	0	0	1	0	#NULL!	#NULL!	#NULL!	#NULL!	#NULL!	#NULL!	#NULL!	#NULL!	0	0	0	#NULL!	0	#NULL!	0	0	0
0	77	10	2	#NULL!	#NULL!	0	2002	2012	53	0	#NULL!	0	#NULL!	0	#NULL!	1	#NULL!	0	#NULL!	0	#NULL!	0	#NULL!	0	0	0	0	0	0	0	0	0	#NULL!	#NULL!	#NULL!	#NULL!	#NULL!	#NULL!	#NULL!	#NULL!	0	0	0	#NULL!	0	#NULL!	0	0	0
0	78	10	0	#NULL!	#NULL!	0	2002	2012	20	0	#NULL!	0	#NULL!	0	#NULL!	1	2011	0	#NULL!	0	#NULL!	0	#NULL!	1	0	0	0	0	0	0	0	0	#NULL!	#NULL!	#NULL!	#NULL!	#NULL!	#NULL!	#NULL!	#NULL!	0	0	0	#NULL!	0	#NULL!	0	0	0
0	77	10	0	#NULL!	#NULL!	0	2002	2012	18	0	#NULL!	0	#NULL!	0	#NULL!	0	#NULL!	0	#NULL!	0	#NULL!	0	#NULL!	1	0	0	0	0	0	0	0	0	#NULL!	#NULL!	#NULL!	#NULL!	#NULL!	#NULL!	#NULL!	#NULL!	0	0	0	#NULL!	0	#NULL!	0	0	0
0	78	10	0	#NULL!	#NULL!	0	2002	2012	16	0	#NULL!	0	#NULL!	0	#NULL!	0	#NULL!	0	#NULL!	0	#NULL!	0	#NULL!	1	0	0	0	0	0	0	0	0	#NULL!	#NULL!	#NULL!	#NULL!	#NULL!	#NULL!	#NULL!	#NULL!	0	0	0	#NULL!	0	#NULL!	0	0	0
0	77	5	0	#NULL!	2007	1	2002	2012	33	0	#NULL!	0	#NULL!	0	#NULL!	0	#NULL!	0	#NULL!	0	#NULL!	0	#NULL!	1	0	0	0	0	0	0	0	0	#NULL!	#NULL!	#NULL!	#NULL!	#NULL!	#NULL!	#NULL!	#NULL!	0	0	0	#NULL!	0	#NULL!	0	0	0
0	75	6	0	#NULL!	2008	1	2002	2012	12	0	#NULL!	0	#NULL!	0	#NULL!	0	#NULL!	1	2008	0	#NULL!	0	#NULL!	1	0	0	0	0	0	0	0	0	#NULL!	#NULL!	#NULL!	#NULL!	#NULL!	#NULL!	#NULL!	#NULL!	0	0	0	#NULL!	0	#NULL!	0	0	0
0	83	10	2	1946	#NULL!	0	2002	2012	14	0	#NULL!	1	2005	0	#NULL!	1	2004	0	#NULL!	0	#NULL!	0	#NULL!	1	0	0	0	0	0	0	0	0	#NULL!	#NULL!	#NULL!	#NULL!	#NULL!	#NULL!	#NULL!	#NULL!	0	0	0	#NULL!	0	#NULL!	0	0	0
0	77	10	0	#NULL!	#NULL!	0	2002	2012	12	0	#NULL!	0	#NULL!	0	#NULL!	1	2006	0	#NULL!	0	#NULL!	0	#NULL!	1	0	0	0	0	0	0	0	0	#NULL!	#NULL!	#NULL!	#NULL!	#NULL!	#NULL!	#NULL!	#NULL!	0	0	0	#NULL!	0	#NULL!	0	0	0
0	95	3	3	1933	2006	1	2003	2012	17	1	#NULL!	0	#NULL!	0	#NULL!	1	#NULL!	1	2006	0	#NULL!	0	#NULL!	1	0	0	0	0	0	0	0	0	#NULL!	#NULL!	#NULL!	#NULL!	#NULL!	#NULL!	#NULL!	#NULL!	0	0	0	#NULL!	0	#NULL!	0	0	0
0	84	10	2	#NULL!	#NULL!	0	2002	2012	20	0	#NULL!	0	#NULL!	0	#NULL!	1	#NULL!	0	#NULL!	0	#NULL!	0	#NULL!	1	0	0	0	0	0	0	0	0	#NULL!	#NULL!	#NULL!	#NULL!	#NULL!	#NULL!	#NULL!	#NULL!	0	0	0	#NULL!	0	#NULL!	0	0	0
0	81	10	2	1949	#NULL!	0	2002	2012	13	0	#NULL!	0	#NULL!	0	#NULL!	1	#NULL!	0	#NULL!	0	#NULL!	0	#NULL!	1	0	0	0	0	0	0	0	0	#NULL!	#NULL!	#NULL!	#NULL!	#NULL!	#NULL!	#NULL!	#NULL!	0	0	0	#NULL!	0	#NULL!	0	0	0
0	90	8	4	#NULL!	2011	1	2003	2012	15	0	#NULL!	1	2011	1	1984	0	#NULL!	0	#NULL!	0	#NULL!	1	2003	1	0	0	0	1	0	0	1	0	#NULL!	#NULL!	#NULL!	#NULL!	#NULL!	#NULL!	#NULL!	#NULL!	0	0	0	#NULL!	0	#NULL!	0	0	0
0	93	8	0	#NULL!	#NULL!	0	2004	2012	17	0	#NULL!	0	#NULL!	0	#NULL!	1	#NULL!	0	#NULL!	0	#NULL!	0	#NULL!	1	0	0	0	0	0	0	0	0	#NULL!	#NULL!	#NULL!	#NULL!	#NULL!	#NULL!	#NULL!	#NULL!	0	0	0	#NULL!	0	#NULL!	0	0	0
0	84	10	2	#NULL!	#NULL!	0	2002	2012	20	0	#NULL!	0	#NULL!	0	#NULL!	1	#NULL!	1	1999	0	#NULL!	0	#NULL!	1	1	0	0	0	0	0	0	0	#NULL!	#NULL!	#NULL!	#NULL!	#NULL!	#NULL!	#NULL!	#NULL!	0	0	0	#NULL!	0	#NULL!	0	0	0
0	86	10	2	#NULL!	#NULL!	0	2002	2012	16	0	#NULL!	0	#NULL!	0	#NULL!	1	2003	1	2001	0	#NULL!	0	#NULL!	1	1	0	0	0	0	0	0	0	#NULL!	#NULL!	#NULL!	#NULL!	#NULL!	#NULL!	#NULL!	#NULL!	0	0	0	#NULL!	0	#NULL!	0	0	0
0	79	10	3	#NULL!	#NULL!	0	2002	2012	20	0	#NULL!	0	#NULL!	0	#NULL!	1	2004	1	2010	0	#NULL!	0	#NULL!	1	0	0	0	0	0	0	0	0	#NULL!	#NULL!	#NULL!	#NULL!	#NULL!	#NULL!	#NULL!	#NULL!	0	0	0	#NULL!	0	#NULL!	0	0	0
0	86	10	2	#NULL!	#NULL!	0	2002	2012	16	0	#NULL!	0	#NULL!	0	#NULL!	0	#NULL!	0	#NULL!	0	#NULL!	0	#NULL!	1	0	0	0	0	0	0	0	0	#NULL!	#NULL!	#NULL!	#NULL!	#NULL!	#NULL!	#NULL!	#NULL!	0	0	0	#NULL!	0	#NULL!	0	0	0
0	79	10	1	#NULL!	#NULL!	0	2002	2012	19	0	#NULL!	0	#NULL!	0	#NULL!	1	#NULL!	0	#NULL!	0	#NULL!	0	#NULL!	1	0	0	0	0	0	0	0	0	#NULL!	#NULL!	#NULL!	#NULL!	#NULL!	#NULL!	#NULL!	#NULL!	0	0	0	#NULL!	0	#NULL!	0	0	0
0	79	8	4	1935	#NULL!	0	2004	2012	18	0	#NULL!	0	#NULL!	1	2009	1	#NULL!	0	#NULL!	0	#NULL!	0	#NULL!	1	0	0	0	0	0	0	0	0	#NULL!	#NULL!	#NULL!	#NULL!	#NULL!	#NULL!	#NULL!	#NULL!	0	0	0	#NULL!	0	#NULL!	0	0	0
0	77	10	2	#NULL!	#NULL!	0	2002	2012	10	0	#NULL!	0	#NULL!	1	2012	1	#NULL!	0	#NULL!	0	#NULL!	0	#NULL!	1	0	0	0	0	0	0	0	0	#NULL!	#NULL!	#NULL!	#NULL!	#NULL!	#NULL!	#NULL!	#NULL!	0	0	0	#NULL!	0	#NULL!	0	0	0
0	83	10	3	#NULL!	#NULL!	0	2002	2012	37	0	#NULL!	0	#NULL!	0	#NULL!	1	2001	0	#NULL!	0	#NULL!	0	#NULL!	0	0	0	0	0	1	0	0	0	#NULL!	#NULL!	#NULL!	#NULL!	#NULL!	#NULL!	#NULL!	#NULL!	0	0	0	#NULL!	0	#NULL!	0	0	0
0	73	1	3	1933	2003	1	2002	2012	18	0	#NULL!	0	#NULL!	0	#NULL!	1	#NULL!	0	#NULL!	1	2002	1	2002	1	0	0	0	0	0	1	1	0	#NULL!	#NULL!	#NULL!	#NULL!	#NULL!	#NULL!	#NULL!	#NULL!	0	0	0	#NULL!	0	#NULL!	0	0	0
0	77	10	3	1946	#NULL!	0	2002	2012	15	0	#NULL!	0	#NULL!	0	#NULL!	1	#NULL!	1	#NULL!	0	#NULL!	0	#NULL!	1	0	0	0	0	0	0	0	0	#NULL!	#NULL!	#NULL!	#NULL!	#NULL!	#NULL!	#NULL!	#NULL!	0	0	0	#NULL!	0	#NULL!	0	0	0
0	82	9	1	#NULL!	#NULL!	0	2003	2012	22	0	#NULL!	0	#NULL!	1	2001	0	#NULL!	0	2015	0	#NULL!	0	#NULL!	1	0	0	0	1	0	0	0	0	#NULL!	#NULL!	#NULL!	#NULL!	#NULL!	#NULL!	#NULL!	#NULL!	0	0	0	#NULL!	0	#NULL!	0	0	0
0	79	10	2	#NULL!	#NULL!	0	2002	2012	15	0	#NULL!	0	#NULL!	1	2010	0	#NULL!	0	#NULL!	0	#NULL!	0	#NULL!	1	0	0	0	0	0	0	0	0	#NULL!	#NULL!	#NULL!	#NULL!	#NULL!	#NULL!	#NULL!	#NULL!	0	0	0	#NULL!	0	#NULL!	0	0	0
0	89	10	2	1944	#NULL!	0	2002	2012	30	0	#NULL!	0	#NULL!	0	#NULL!	1	1999	1	2001	0	#NULL!	1	1999	1	1	0	0	0	1	0	1	0	#NULL!	#NULL!	#NULL!	#NULL!	#NULL!	#NULL!	#NULL!	#NULL!	0	0	0	#NULL!	0	#NULL!	0	0	0
0	84	3	1	1949	2005	1	2002	2012	29	0	#NULL!	0	#NULL!	0	#NULL!	0	#NULL!	0	#NULL!	1	2005	0	#NULL!	1	0	0	0	0	0	0	0	0	#NULL!	#NULL!	#NULL!	#NULL!	#NULL!	#NULL!	#NULL!	#NULL!	0	0	0	#NULL!	0	#NULL!	0	0	0
0	97	10	5	1949	#NULL!	0	2002	2012	15	0	#NULL!	1	2001	1	1999	1	#NULL!	0	#NULL!	0	#NULL!	1	2000	1	0	1	0	1	0	0	1	0	#NULL!	#NULL!	#NULL!	#NULL!	#NULL!	#NULL!	#NULL!	#NULL!	0	0	0	#NULL!	0	#NULL!	0	0	0
0	76	10	3	1949	#NULL!	0	2002	2012	29	0	#NULL!	0	#NULL!	1	2001	0	2014	0	#NULL!	0	#NULL!	0	#NULL!	1	0	0	0	1	0	0	0	0	#NULL!	#NULL!	#NULL!	#NULL!	#NULL!	#NULL!	#NULL!	#NULL!	0	0	0	#NULL!	0	#NULL!	0	0	0
0	80	10	0	#NULL!	#NULL!	0	2002	2012	16	0	#NULL!	0	#NULL!	0	#NULL!	1	#NULL!	0	#NULL!	0	#NULL!	0	#NULL!	1	0	0	0	0	0	0	0	0	#NULL!	#NULL!	#NULL!	#NULL!	#NULL!	#NULL!	#NULL!	#NULL!	0	0	0	#NULL!	0	#NULL!	0	0	0
0	87	10	2	#NULL!	#NULL!	0	2002	2012	15	0	#NULL!	0	#NULL!	0	#NULL!	1	1999	0	#NULL!	0	#NULL!	0	#NULL!	1	0	0	0	0	1	0	0	0	#NULL!	#NULL!	#NULL!	#NULL!	#NULL!	#NULL!	#NULL!	#NULL!	0	0	0	#NULL!	0	#NULL!	0	0	0
0	80	10	1	1945	#NULL!	0	2002	2012	13	0	#NULL!	0	#NULL!	0	#NULL!	0	#NULL!	0	#NULL!	0	#NULL!	0	#NULL!	1	0	0	0	0	0	0	0	0	#NULL!	#NULL!	#NULL!	#NULL!	#NULL!	#NULL!	#NULL!	#NULL!	0	0	0	#NULL!	0	#NULL!	0	0	0
0	79	8	4	1949	2010	1	2002	2012	19	1	2010	1	2009	0	#NULL!	1	#NULL!	0	#NULL!	0	#NULL!	0	#NULL!	1	0	0	0	0	0	0	0	0	#NULL!	#NULL!	#NULL!	#NULL!	#NULL!	#NULL!	#NULL!	#NULL!	0	0	0	#NULL!	0	#NULL!	0	0	0
0	77	6	1	1948	#NULL!	0	2006	2012	17	0	#NULL!	0	#NULL!	0	#NULL!	1	#NULL!	0	#NULL!	0	#NULL!	0	#NULL!	1	0	0	0	0	0	0	0	0	#NULL!	#NULL!	#NULL!	#NULL!	#NULL!	#NULL!	#NULL!	#NULL!	0	0	0	#NULL!	0	#NULL!	0	0	0
0	77	9	1	1949	#NULL!	0	2003	2012	19	0	#NULL!	0	#NULL!	0	#NULL!	1	2003	0	#NULL!	0	#NULL!	0	#NULL!	1	0	0	0	0	1	0	0	0	#NULL!	#NULL!	#NULL!	#NULL!	#NULL!	#NULL!	#NULL!	#NULL!	0	0	0	#NULL!	0	#NULL!	0	0	0
0	88	10	2	1946	#NULL!	0	2002	2012	21	0	#NULL!	0	#NULL!	0	#NULL!	0	#NULL!	0	2013	0	#NULL!	1	2012	1	0	0	0	0	0	0	0	0	#NULL!	#NULL!	#NULL!	#NULL!	#NULL!	#NULL!	#NULL!	#NULL!	0	0	0	#NULL!	0	#NULL!	0	0	0
0	83	10	7	1934	#NULL!	0	2002	2012	17	0	#NULL!	0	#NULL!	0	#NULL!	1	#NULL!	0	#NULL!	1	2005	0	#NULL!	1	0	0	0	0	0	0	0	0	#NULL!	#NULL!	#NULL!	#NULL!	#NULL!	#NULL!	#NULL!	#NULL!	0	0	0	#NULL!	0	#NULL!	0	0	0
0	94	4	3	1931	2006	1	2002	2012	21	0	#NULL!	0	#NULL!	0	#NULL!	1	2001	0	#NULL!	0	#NULL!	0	#NULL!	1	0	0	0	0	1	0	0	0	#NULL!	#NULL!	#NULL!	#NULL!	#NULL!	#NULL!	#NULL!	#NULL!	0	0	0	#NULL!	0	#NULL!	0	0	0
0	83	10	10	#NULL!	#NULL!	0	2002	2012	17	0	#NULL!	0	#NULL!	0	#NULL!	1	#NULL!	0	#NULL!	1	2009	0	#NULL!	1	0	0	0	0	0	0	0	0	#NULL!	#NULL!	#NULL!	#NULL!	#NULL!	#NULL!	#NULL!	#NULL!	0	0	0	#NULL!	0	#NULL!	0	0	0
0	85	10	1	#NULL!	#NULL!	0	2002	2012	15	0	#NULL!	0	#NULL!	0	#NULL!	1	2000	1	1998	0	#NULL!	0	#NULL!	1	1	0	0	0	1	0	0	0	#NULL!	#NULL!	#NULL!	#NULL!	#NULL!	#NULL!	#NULL!	#NULL!	0	0	0	#NULL!	0	#NULL!	0	0	0
0	75	10	1	1949	#NULL!	0	2002	2012	17	0	#NULL!	0	#NULL!	0	#NULL!	1	#NULL!	1	1999	0	#NULL!	0	#NULL!	1	1	0	0	0	0	0	0	0	#NULL!	#NULL!	#NULL!	#NULL!	#NULL!	#NULL!	#NULL!	#NULL!	0	0	0	#NULL!	0	#NULL!	0	0	0
0	96	8	2	#NULL!	2012	1	2004	2012	10	0	#NULL!	0	#NULL!	0	#NULL!	0	#NULL!	0	#NULL!	0	#NULL!	0	#NULL!	1	0	0	0	0	0	0	0	0	#NULL!	#NULL!	#NULL!	#NULL!	#NULL!	#NULL!	#NULL!	#NULL!	0	0	0	#NULL!	0	#NULL!	0	0	0
0	94	3	1	#NULL!	#NULL!	0	2009	2012	16	0	#NULL!	0	#NULL!	0	#NULL!	1	1990	1	2003	0	#NULL!	0	#NULL!	1	1	0	0	0	1	0	0	0	#NULL!	#NULL!	#NULL!	#NULL!	#NULL!	#NULL!	#NULL!	#NULL!	0	0	0	#NULL!	0	#NULL!	0	0	0
0	96	8	0	1934	#NULL!	0	2004	2012	14	0	#NULL!	0	#NULL!	0	#NULL!	1	2006	0	#NULL!	0	#NULL!	0	#NULL!	1	0	0	0	0	0	0	0	0	#NULL!	#NULL!	#NULL!	#NULL!	#NULL!	#NULL!	#NULL!	#NULL!	0	0	0	#NULL!	0	#NULL!	0	0	0
0	94	4	#NULL!	1935	2006	1	2002	2012	11	0	#NULL!	0	#NULL!	0	#NULL!	1	#NULL!	0	#NULL!	0	#NULL!	1	2001	1	0	0	0	0	0	0	1	0	#NULL!	#NULL!	#NULL!	#NULL!	#NULL!	#NULL!	#NULL!	#NULL!	0	0	0	#NULL!	0	#NULL!	0	0	0
0	83	10	0	1938	#NULL!	0	2002	2012	15	0	#NULL!	0	#NULL!	0	#NULL!	1	2006	0	#NULL!	0	#NULL!	0	#NULL!	1	0	0	0	0	0	0	0	0	#NULL!	#NULL!	#NULL!	#NULL!	#NULL!	#NULL!	#NULL!	#NULL!	0	0	0	#NULL!	0	#NULL!	0	0	0
0	94	4	1	1934	2006	1	2002	2012	12	0	#NULL!	0	#NULL!	0	#NULL!	0	#NULL!	0	#NULL!	0	#NULL!	0	#NULL!	1	0	0	0	0	0	0	0	0	#NULL!	#NULL!	#NULL!	#NULL!	#NULL!	#NULL!	#NULL!	#NULL!	0	0	0	#NULL!	0	#NULL!	0	0	0
0	86	4	3	1935	2006	1	2002	2012	13	0	#NULL!	0	#NULL!	1	2000	1	2000	1	2006	0	#NULL!	1	2000	1	0	0	0	1	1	0	1	0	#NULL!	#NULL!	#NULL!	#NULL!	#NULL!	#NULL!	#NULL!	#NULL!	0	0	0	#NULL!	0	#NULL!	0	0	0
0	73	5	4	#NULL!	2007	1	2002	2012	18	0	#NULL!	1	2003	0	#NULL!	1	2004	1	#NULL!	0	#NULL!	0	#NULL!	1	0	0	0	0	0	0	0	0	#NULL!	#NULL!	#NULL!	#NULL!	#NULL!	#NULL!	#NULL!	#NULL!	0	0	0	#NULL!	0	#NULL!	0	0	0
0	77	8	3	#NULL!	2010	1	2002	2012	9	1	#NULL!	0	#NULL!	0	#NULL!	0	#NULL!	0	#NULL!	0	#NULL!	0	#NULL!	1	0	0	0	0	0	0	0	0	#NULL!	#NULL!	#NULL!	#NULL!	#NULL!	#NULL!	#NULL!	#NULL!	0	0	0	#NULL!	0	#NULL!	0	0	0
0	75	10	1	#NULL!	#NULL!	0	2002	2012	20	0	#NULL!	0	#NULL!	1	2008	0	#NULL!	0	#NULL!	0	#NULL!	0	#NULL!	1	0	0	0	0	0	0	0	0	#NULL!	#NULL!	#NULL!	#NULL!	#NULL!	#NULL!	#NULL!	#NULL!	0	0	0	#NULL!	0	#NULL!	0	0	0
0	95	10	5	1921	2012	1	2002	2012	20	0	#NULL!	1	2002	0	#NULL!	1	2000	0	#NULL!	0	#NULL!	1	2000	1	0	1	0	0	1	0	1	0	#NULL!	#NULL!	#NULL!	#NULL!	#NULL!	#NULL!	#NULL!	#NULL!	0	0	0	#NULL!	0	#NULL!	0	0	0
0	84	9	3	1936	#NULL!	0	2003	2012	24	0	#NULL!	0	#NULL!	0	#NULL!	1	2005	0	#NULL!	0	#NULL!	0	#NULL!	1	0	0	0	0	0	0	0	0	#NULL!	#NULL!	#NULL!	#NULL!	#NULL!	#NULL!	#NULL!	#NULL!	0	0	0	#NULL!	0	#NULL!	0	0	0
0	94	8	3	1936	2011	1	2003	2012	25	0	#NULL!	0	#NULL!	0	#NULL!	1	#NULL!	0	#NULL!	0	#NULL!	1	2004	1	0	0	0	0	0	0	0	0	#NULL!	#NULL!	#NULL!	#NULL!	#NULL!	#NULL!	#NULL!	#NULL!	0	0	0	#NULL!	0	#NULL!	0	0	0
0	84	7	2	1943	2010	1	2003	2012	32	0	#NULL!	0	#NULL!	0	#NULL!	1	1977	1	2001	0	#NULL!	0	#NULL!	1	1	0	0	0	1	0	0	0	#NULL!	#NULL!	#NULL!	#NULL!	#NULL!	#NULL!	#NULL!	#NULL!	0	0	0	#NULL!	0	#NULL!	0	0	0
0	89	10	1	1925	2012	1	2002	2012	14	0	#NULL!	0	#NULL!	0	#NULL!	1	#NULL!	0	#NULL!	0	#NULL!	0	#NULL!	1	0	0	0	0	0	0	0	0	#NULL!	#NULL!	#NULL!	#NULL!	#NULL!	#NULL!	#NULL!	#NULL!	0	0	0	#NULL!	0	#NULL!	0	0	0
0	87	10	2	#NULL!	#NULL!	0	2002	2012	16	0	#NULL!	0	#NULL!	1	2007	1	2002	0	#NULL!	0	#NULL!	0	#NULL!	1	0	0	0	0	1	0	0	0	#NULL!	#NULL!	#NULL!	#NULL!	#NULL!	#NULL!	#NULL!	#NULL!	0	0	0	#NULL!	0	#NULL!	0	0	0
0	94	6	2	1937	2008	1	2002	2012	11	0	#NULL!	0	#NULL!	1	1999	1	#NULL!	1	#NULL!	0	#NULL!	0	#NULL!	1	0	0	0	1	0	0	0	0	#NULL!	#NULL!	#NULL!	#NULL!	#NULL!	#NULL!	#NULL!	#NULL!	0	0	0	#NULL!	0	#NULL!	0	0	0
0	88	9	3	1946	2011	1	2002	2012	13	0	#NULL!	1	2010	0	#NULL!	1	2002	0	#NULL!	0	#NULL!	0	#NULL!	1	0	0	0	0	1	0	0	0	#NULL!	#NULL!	#NULL!	#NULL!	#NULL!	#NULL!	#NULL!	#NULL!	0	0	0	#NULL!	0	#NULL!	0	0	0
0	81	10	1	#NULL!	#NULL!	0	2002	2012	18	0	#NULL!	0	#NULL!	0	#NULL!	1	2007	0	#NULL!	0	#NULL!	0	#NULL!	1	0	0	0	0	0	0	0	0	#NULL!	#NULL!	#NULL!	#NULL!	#NULL!	#NULL!	#NULL!	#NULL!	0	0	0	#NULL!	0	#NULL!	0	0	0
0	76	10	3	#NULL!	#NULL!	0	2002	2012	12	0	#NULL!	0	#NULL!	0	#NULL!	1	#NULL!	0	#NULL!	0	#NULL!	1	2008	1	0	0	0	0	0	0	0	0	#NULL!	#NULL!	#NULL!	#NULL!	#NULL!	#NULL!	#NULL!	#NULL!	0	0	0	#NULL!	0	#NULL!	0	0	0
0	95	9	1	1936	2011	1	2002	2012	38	0	#NULL!	0	#NULL!	1	2009	1	2003	1	2003	0	#NULL!	0	#NULL!	0	0	0	0	0	0	0	0	0	#NULL!	#NULL!	#NULL!	#NULL!	#NULL!	#NULL!	#NULL!	#NULL!	0	0	0	#NULL!	0	#NULL!	0	0	0
0	84	10	1	1946	#NULL!	0	2002	2012	31	0	#NULL!	0	#NULL!	1	2008	1	#NULL!	0	#NULL!	0	#NULL!	0	#NULL!	1	0	0	0	0	0	0	0	0	#NULL!	#NULL!	#NULL!	#NULL!	#NULL!	#NULL!	#NULL!	#NULL!	0	0	0	#NULL!	0	#NULL!	0	0	0
0	96	2	4	1931	2005	1	2003	2012	21	0	#NULL!	1	2004	0	#NULL!	1	#NULL!	1	2001	1	2002	0	#NULL!	1	1	0	0	0	0	1	0	0	#NULL!	#NULL!	#NULL!	#NULL!	#NULL!	#NULL!	#NULL!	#NULL!	0	0	0	#NULL!	0	#NULL!	0	0	0
0	76	10	3	#NULL!	#NULL!	0	2002	2012	28	0	#NULL!	1	2002	1	1998	1	2009	1	#NULL!	0	#NULL!	0	#NULL!	1	0	1	0	1	0	0	0	0	#NULL!	#NULL!	#NULL!	#NULL!	#NULL!	#NULL!	#NULL!	#NULL!	0	0	0	#NULL!	0	#NULL!	0	0	0
0	89	0	2	1938	2002	1	2002	2012	9	0	#NULL!	0	#NULL!	0	#NULL!	1	#NULL!	0	#NULL!	0	#NULL!	0	#NULL!	1	0	0	0	0	0	0	0	0	#NULL!	#NULL!	#NULL!	#NULL!	#NULL!	#NULL!	#NULL!	#NULL!	0	0	0	#NULL!	0	#NULL!	0	0	0
0	76	5	1	#NULL!	#NULL!	0	2007	2012	17	0	#NULL!	0	#NULL!	0	#NULL!	0	#NULL!	0	#NULL!	0	#NULL!	0	#NULL!	1	0	0	0	0	0	0	0	0	#NULL!	#NULL!	#NULL!	#NULL!	#NULL!	#NULL!	#NULL!	#NULL!	0	0	0	#NULL!	0	#NULL!	0	0	0
0	78	8	0	#NULL!	#NULL!	0	2004	2012	17	0	#NULL!	0	#NULL!	0	#NULL!	0	#NULL!	0	#NULL!	0	#NULL!	0	#NULL!	1	0	0	0	0	0	0	0	0	#NULL!	#NULL!	#NULL!	#NULL!	#NULL!	#NULL!	#NULL!	#NULL!	0	0	0	#NULL!	0	#NULL!	0	0	0
0	78	10	1	#NULL!	#NULL!	0	2002	2012	39	0	#NULL!	0	#NULL!	1	#NULL!	1	2009	0	#NULL!	0	#NULL!	0	#NULL!	0	0	0	0	0	0	0	0	0	#NULL!	#NULL!	#NULL!	#NULL!	#NULL!	#NULL!	#NULL!	#NULL!	0	0	0	#NULL!	0	#NULL!	0	0	0
0	78	10	9	#NULL!	#NULL!	0	2002	2012	25	0	#NULL!	0	#NULL!	0	#NULL!	1	#NULL!	0	#NULL!	0	#NULL!	0	#NULL!	1	0	0	0	0	0	0	0	0	#NULL!	#NULL!	#NULL!	#NULL!	#NULL!	#NULL!	#NULL!	#NULL!	0	0	0	#NULL!	0	#NULL!	0	0	0
0	89	0	1	1937	2009	1	2009	2012	8	0	#NULL!	0	#NULL!	0	#NULL!	1	1999	0	#NULL!	0	#NULL!	0	#NULL!	1	0	0	0	0	1	0	0	0	#NULL!	#NULL!	#NULL!	#NULL!	#NULL!	#NULL!	#NULL!	#NULL!	0	0	0	#NULL!	0	#NULL!	0	0	0
0	77	10	1	#NULL!	#NULL!	0	2002	2012	20	0	#NULL!	0	#NULL!	0	#NULL!	1	2001	0	#NULL!	0	#NULL!	1	2007	1	0	0	0	0	1	0	0	0	#NULL!	#NULL!	#NULL!	#NULL!	#NULL!	#NULL!	#NULL!	#NULL!	0	0	0	#NULL!	0	#NULL!	0	0	0
0	91	5	8	1937	2007	1	2002	2012	12	0	#NULL!	1	2000	0	#NULL!	1	2000	1	#NULL!	0	#NULL!	1	2004	1	0	1	0	0	1	0	0	0	#NULL!	#NULL!	#NULL!	#NULL!	#NULL!	#NULL!	#NULL!	#NULL!	0	0	0	#NULL!	0	#NULL!	0	0	0
0	89	10	1	1946	#NULL!	0	2002	2012	30	0	#NULL!	0	#NULL!	0	#NULL!	1	#NULL!	1	#NULL!	0	#NULL!	0	#NULL!	1	0	0	0	0	0	0	0	0	#NULL!	#NULL!	#NULL!	#NULL!	#NULL!	#NULL!	#NULL!	#NULL!	0	0	0	#NULL!	0	#NULL!	0	0	0
0	88	10	2	1926	#NULL!	0	2002	2012	11	0	#NULL!	0	#NULL!	1	2007	1	#NULL!	0	#NULL!	0	#NULL!	0	#NULL!	1	0	0	0	0	0	0	0	0	#NULL!	#NULL!	#NULL!	#NULL!	#NULL!	#NULL!	#NULL!	#NULL!	0	0	0	#NULL!	0	#NULL!	0	0	0
0	78	10	6	#NULL!	#NULL!	0	2002	2012	30	1	2011	0	#NULL!	1	1998	1	2000	1	2003	0	#NULL!	1	2005	1	0	0	0	1	1	0	0	0	#NULL!	#NULL!	#NULL!	#NULL!	#NULL!	#NULL!	#NULL!	#NULL!	0	0	0	#NULL!	0	#NULL!	0	0	0
0	83	0	0	1935	2002	1	2002	2012	26	0	#NULL!	0	#NULL!	0	#NULL!	0	#NULL!	0	#NULL!	0	#NULL!	0	#NULL!	1	0	0	0	0	0	0	0	0	#NULL!	#NULL!	#NULL!	#NULL!	#NULL!	#NULL!	#NULL!	#NULL!	0	0	0	#NULL!	0	#NULL!	0	0	0
0	77	10	3	#NULL!	#NULL!	0	2002	2012	17	1	2011	0	#NULL!	0	#NULL!	1	#NULL!	0	#NULL!	0	#NULL!	0	#NULL!	1	0	0	0	0	0	0	0	0	#NULL!	#NULL!	#NULL!	#NULL!	#NULL!	#NULL!	#NULL!	#NULL!	0	0	0	#NULL!	0	#NULL!	0	0	0
0	81	10	2	#NULL!	#NULL!	0	2002	2012	18	0	#NULL!	0	#NULL!	0	#NULL!	1	2011	0	2013	0	#NULL!	0	#NULL!	1	0	0	0	0	0	0	0	0	#NULL!	#NULL!	#NULL!	#NULL!	#NULL!	#NULL!	#NULL!	#NULL!	0	0	0	#NULL!	0	#NULL!	0	0	0
0	108	0	0	1922	2002	1	2002	2012	10	0	#NULL!	0	#NULL!	0	#NULL!	0	#NULL!	0	#NULL!	0	#NULL!	0	#NULL!	1	0	0	0	0	0	0	0	0	#NULL!	#NULL!	#NULL!	#NULL!	#NULL!	#NULL!	#NULL!	#NULL!	0	0	0	#NULL!	0	#NULL!	0	0	0
0	99	2	0	1926	2004	1	2002	2012	16	0	#NULL!	0	#NULL!	0	#NULL!	0	#NULL!	0	#NULL!	0	#NULL!	0	#NULL!	1	0	0	0	0	0	0	0	0	#NULL!	#NULL!	#NULL!	#NULL!	#NULL!	#NULL!	#NULL!	#NULL!	0	0	0	#NULL!	0	#NULL!	0	0	0
0	86	0	0	1935	2002	1	2002	2012	10	0	#NULL!	0	#NULL!	0	#NULL!	1	#NULL!	0	#NULL!	0	#NULL!	0	#NULL!	1	0	0	0	0	0	0	0	0	#NULL!	#NULL!	#NULL!	#NULL!	#NULL!	#NULL!	#NULL!	#NULL!	0	0	0	#NULL!	0	#NULL!	0	0	0
0	93	0	3	1932	2003	1	2003	2012	84	0	#NULL!	0	#NULL!	0	#NULL!	1	2001	0	#NULL!	0	#NULL!	1	2001	0	0	0	0	0	1	0	1	0	#NULL!	#NULL!	#NULL!	#NULL!	#NULL!	#NULL!	#NULL!	#NULL!	0	0	0	#NULL!	0	#NULL!	0	0	0
0	88	10	3	1944	#NULL!	0	2002	2012	10	0	#NULL!	0	#NULL!	0	#NULL!	1	#NULL!	0	#NULL!	0	#NULL!	0	#NULL!	1	0	0	0	0	0	0	0	0	1	0	0	0	0	0	0	0	0	0	0	0	1	0	0	0	0
0	91	10	1	1946	#NULL!	0	2002	2012	10	0	#NULL!	1	2010	0	#NULL!	1	2005	0	#NULL!	0	#NULL!	0	#NULL!	1	0	0	0	0	0	0	0	0	#NULL!	#NULL!	#NULL!	#NULL!	#NULL!	#NULL!	#NULL!	#NULL!	0	0	0	#NULL!	0	#NULL!	0	0	0
0	92	4	5	1936	2006	1	2002	2012	27	0	#NULL!	1	2006	0	#NULL!	1	#NULL!	1	1999	0	#NULL!	1	1999	1	1	0	0	0	0	0	1	0	#NULL!	#NULL!	#NULL!	#NULL!	#NULL!	#NULL!	#NULL!	#NULL!	0	0	0	#NULL!	0	#NULL!	0	0	0
0	90	7	4	1948	2009	1	2002	2012	27	0	#NULL!	0	#NULL!	0	#NULL!	0	#NULL!	0	#NULL!	0	#NULL!	1	2002	1	0	0	0	0	0	0	1	0	#NULL!	#NULL!	#NULL!	#NULL!	#NULL!	#NULL!	#NULL!	#NULL!	0	0	0	#NULL!	0	#NULL!	0	0	0
0	76	6	1	#NULL!	#NULL!	0	2006	2012	12	0	#NULL!	0	#NULL!	0	#NULL!	1	2000	0	#NULL!	0	#NULL!	0	#NULL!	1	0	0	0	0	1	0	0	0	#NULL!	#NULL!	#NULL!	#NULL!	#NULL!	#NULL!	#NULL!	#NULL!	0	0	0	#NULL!	0	#NULL!	0	0	0
0	90	2	0	1936	2004	1	2002	2012	9	0	#NULL!	0	#NULL!	0	#NULL!	1	2000	1	#NULL!	0	#NULL!	0	#NULL!	1	0	0	0	0	1	0	0	0	#NULL!	#NULL!	#NULL!	#NULL!	#NULL!	#NULL!	#NULL!	#NULL!	0	0	0	#NULL!	0	#NULL!	0	0	0
0	83	10	2	1934	2012	1	2002	2012	29	0	#NULL!	0	#NULL!	1	2010	0	#NULL!	0	#NULL!	0	#NULL!	0	#NULL!	1	0	0	0	0	0	0	0	0	0	0	0	0	1	0	0	0	0	0	0	1	0	0	0	0	0
0	78	4	4	#NULL!	2006	1	2002	2012	18	0	#NULL!	0	#NULL!	1	2001	1	#NULL!	1	2006	0	#NULL!	0	#NULL!	1	0	0	0	1	0	0	0	0	#NULL!	#NULL!	#NULL!	#NULL!	#NULL!	#NULL!	#NULL!	#NULL!	0	0	0	#NULL!	0	#NULL!	0	0	0
0	88	10	2	1938	#NULL!	0	2002	2012	18	0	#NULL!	0	#NULL!	0	#NULL!	1	#NULL!	1	2000	0	#NULL!	1	2004	1	1	0	0	0	0	0	0	0	#NULL!	#NULL!	#NULL!	#NULL!	#NULL!	#NULL!	#NULL!	#NULL!	0	0	0	#NULL!	0	#NULL!	0	0	0
0	78	10	0	1945	#NULL!	0	2002	2012	16	0	#NULL!	0	#NULL!	0	#NULL!	1	2002	0	#NULL!	0	#NULL!	0	#NULL!	1	0	0	0	0	1	0	0	0	#NULL!	#NULL!	#NULL!	#NULL!	#NULL!	#NULL!	#NULL!	#NULL!	0	0	0	#NULL!	0	#NULL!	0	0	0
0	82	3	2	1939	2010	1	2007	2012	10	0	#NULL!	0	#NULL!	0	#NULL!	0	#NULL!	0	#NULL!	0	#NULL!	0	#NULL!	1	0	0	0	0	0	0	0	0	#NULL!	#NULL!	#NULL!	#NULL!	#NULL!	#NULL!	#NULL!	#NULL!	0	0	0	#NULL!	0	#NULL!	0	0	0
0	85	10	2	#NULL!	#NULL!	0	2002	2012	15	0	#NULL!	0	#NULL!	0	#NULL!	0	#NULL!	0	#NULL!	0	#NULL!	1	2010	1	0	0	0	0	0	0	0	0	#NULL!	#NULL!	#NULL!	#NULL!	#NULL!	#NULL!	#NULL!	#NULL!	0	0	0	#NULL!	0	#NULL!	0	0	0
0	79	10	0	#NULL!	#NULL!	0	2002	2012	25	0	#NULL!	0	#NULL!	0	#NULL!	1	#NULL!	0	#NULL!	0	#NULL!	0	#NULL!	1	0	0	0	0	0	0	0	0	#NULL!	#NULL!	#NULL!	#NULL!	#NULL!	#NULL!	#NULL!	#NULL!	0	0	0	#NULL!	0	#NULL!	0	0	0
0	93	5	3	1936	2007	1	2002	2012	11	1	#NULL!	1	2007	0	#NULL!	1	#NULL!	1	2007	0	#NULL!	0	#NULL!	1	0	0	0	0	0	0	0	0	#NULL!	#NULL!	#NULL!	#NULL!	#NULL!	#NULL!	#NULL!	#NULL!	0	0	0	#NULL!	0	#NULL!	0	0	0
0	76	10	5	#NULL!	#NULL!	0	2002	2012	16	1	2011	1	2001	1	#NULL!	1	#NULL!	0	#NULL!	0	#NULL!	1	2010	1	0	1	0	0	0	0	0	0	#NULL!	#NULL!	#NULL!	#NULL!	#NULL!	#NULL!	#NULL!	#NULL!	0	0	0	#NULL!	0	#NULL!	0	0	0
0	85	3	1	1947	2005	1	2002	2012	17	0	#NULL!	1	2005	0	#NULL!	1	2000	1	#NULL!	0	#NULL!	0	#NULL!	1	0	0	0	0	1	0	0	0	#NULL!	#NULL!	#NULL!	#NULL!	#NULL!	#NULL!	#NULL!	#NULL!	0	0	0	#NULL!	0	#NULL!	0	0	0
0	87	10	3	1934	#NULL!	0	2002	2012	29	0	#NULL!	1	#NULL!	1	2011	1	2009	0	#NULL!	0	#NULL!	0	#NULL!	1	0	0	0	0	0	0	0	0	#NULL!	#NULL!	#NULL!	#NULL!	#NULL!	#NULL!	#NULL!	#NULL!	0	0	0	#NULL!	0	#NULL!	0	0	0
0	93	3	2	1931	2005	1	2002	2012	10	0	#NULL!	1	2002	0	#NULL!	1	#NULL!	1	2002	0	#NULL!	0	#NULL!	1	1	1	0	0	0	0	0	0	#NULL!	#NULL!	#NULL!	#NULL!	#NULL!	#NULL!	#NULL!	#NULL!	0	0	0	#NULL!	0	#NULL!	0	0	0
0	81	10	2	#NULL!	2012	1	2002	2012	15	0	#NULL!	0	#NULL!	0	#NULL!	0	#NULL!	0	#NULL!	0	#NULL!	1	2012	1	0	0	0	0	0	0	0	0	#NULL!	#NULL!	#NULL!	#NULL!	#NULL!	#NULL!	#NULL!	#NULL!	0	0	0	#NULL!	0	#NULL!	0	0	0
0	81	9	0	1948	#NULL!	0	2003	2012	21	0	#NULL!	0	#NULL!	0	#NULL!	1	#NULL!	0	#NULL!	0	#NULL!	0	#NULL!	1	0	0	0	0	0	0	0	0	#NULL!	#NULL!	#NULL!	#NULL!	#NULL!	#NULL!	#NULL!	#NULL!	0	0	0	#NULL!	0	#NULL!	0	0	0
0	88	10	4	1947	#NULL!	0	2002	2012	14	1	#NULL!	0	#NULL!	0	#NULL!	0	1900	0	#NULL!	0	#NULL!	0	#NULL!	1	0	0	0	0	1	0	0	0	#NULL!	#NULL!	#NULL!	#NULL!	#NULL!	#NULL!	#NULL!	#NULL!	0	0	0	#NULL!	0	#NULL!	0	0	0
0	86	8	2	1945	#NULL!	0	2004	2012	13	0	#NULL!	0	#NULL!	0	#NULL!	1	2004	0	#NULL!	0	#NULL!	0	#NULL!	1	0	0	0	0	1	0	0	0	#NULL!	#NULL!	#NULL!	#NULL!	#NULL!	#NULL!	#NULL!	#NULL!	0	0	0	#NULL!	0	#NULL!	0	0	0
0	89	10	1	1948	#NULL!	0	2002	2012	19	0	#NULL!	0	#NULL!	0	#NULL!	1	#NULL!	0	#NULL!	0	#NULL!	0	#NULL!	1	0	0	0	0	0	0	0	0	#NULL!	#NULL!	#NULL!	#NULL!	#NULL!	#NULL!	#NULL!	#NULL!	0	0	0	#NULL!	0	#NULL!	0	0	0
0	84	10	1	1948	#NULL!	0	2002	2012	18	0	#NULL!	0	#NULL!	0	#NULL!	1	#NULL!	0	#NULL!	0	#NULL!	0	#NULL!	1	0	0	0	0	0	0	0	0	#NULL!	#NULL!	#NULL!	#NULL!	#NULL!	#NULL!	#NULL!	#NULL!	0	0	0	#NULL!	0	#NULL!	0	0	0
0	96	1	0	1947	2003	1	2002	2012	9	0	#NULL!	1	2003	0	#NULL!	1	#NULL!	1	2001	0	#NULL!	0	#NULL!	1	1	0	0	0	0	0	0	0	#NULL!	#NULL!	#NULL!	#NULL!	#NULL!	#NULL!	#NULL!	#NULL!	0	0	0	#NULL!	0	#NULL!	0	0	0
0	96	2	0	1924	2008	1	2006	2012	15	0	#NULL!	0	#NULL!	0	#NULL!	1	#NULL!	0	#NULL!	1	2007	1	2007	1	0	0	0	0	0	0	0	0	#NULL!	#NULL!	#NULL!	#NULL!	#NULL!	#NULL!	#NULL!	#NULL!	0	0	0	#NULL!	0	#NULL!	0	0	0
0	76	9	1	#NULL!	#NULL!	0	2003	2012	14	0	#NULL!	0	#NULL!	0	#NULL!	0	#NULL!	0	#NULL!	0	#NULL!	0	#NULL!	1	0	0	0	0	0	0	0	0	#NULL!	#NULL!	#NULL!	#NULL!	#NULL!	#NULL!	#NULL!	#NULL!	0	0	0	#NULL!	0	#NULL!	0	0	0
0	78	8	0	#NULL!	#NULL!	0	2004	2012	14	0	#NULL!	0	#NULL!	0	#NULL!	1	2000	0	#NULL!	0	#NULL!	0	#NULL!	1	0	0	0	0	1	0	0	0	#NULL!	#NULL!	#NULL!	#NULL!	#NULL!	#NULL!	#NULL!	#NULL!	0	0	0	#NULL!	0	#NULL!	0	0	0
0	90	5	7	1946	#NULL!	0	2007	2012	13	0	#NULL!	1	2007	1	2000	1	#NULL!	0	#NULL!	1	2011	0	#NULL!	1	0	1	0	1	0	0	0	0	#NULL!	#NULL!	#NULL!	#NULL!	#NULL!	#NULL!	#NULL!	#NULL!	0	0	0	#NULL!	0	#NULL!	0	0	0
0	83	2	2	1935	2004	1	2002	2012	11	0	#NULL!	0	#NULL!	0	#NULL!	1	#NULL!	0	#NULL!	1	2003	0	#NULL!	1	0	0	0	0	0	0	0	0	#NULL!	#NULL!	#NULL!	#NULL!	#NULL!	#NULL!	#NULL!	#NULL!	0	0	0	#NULL!	0	#NULL!	0	0	0
0	96	0	1	1926	2002	1	2002	2012	16	0	#NULL!	0	#NULL!	0	#NULL!	0	#NULL!	0	#NULL!	0	#NULL!	0	#NULL!	1	0	0	0	0	0	0	0	0	#NULL!	#NULL!	#NULL!	#NULL!	#NULL!	#NULL!	#NULL!	#NULL!	0	0	0	#NULL!	0	#NULL!	0	0	0
0	88	2	1	1935	2004	1	2002	2012	14	0	#NULL!	0	#NULL!	0	#NULL!	1	#NULL!	0	#NULL!	0	#NULL!	0	#NULL!	1	0	0	0	0	0	0	0	0	#NULL!	#NULL!	#NULL!	#NULL!	#NULL!	#NULL!	#NULL!	#NULL!	0	0	0	#NULL!	0	#NULL!	0	0	0
0	76	9	0	#NULL!	#NULL!	0	2003	2012	14	0	#NULL!	0	#NULL!	0	#NULL!	0	#NULL!	0	#NULL!	0	#NULL!	0	#NULL!	1	0	0	0	0	0	0	0	0	#NULL!	#NULL!	#NULL!	#NULL!	#NULL!	#NULL!	#NULL!	#NULL!	0	0	0	#NULL!	0	#NULL!	0	0	0
0	91	10	2	1938	#NULL!	0	2002	2012	20	0	#NULL!	0	#NULL!	0	#NULL!	0	2014	0	#NULL!	0	#NULL!	0	#NULL!	1	0	0	0	0	0	0	0	0	#NULL!	#NULL!	#NULL!	#NULL!	#NULL!	#NULL!	#NULL!	#NULL!	0	0	0	#NULL!	0	#NULL!	0	0	0
0	83	10	5	1948	#NULL!	0	2002	2012	21	0	#NULL!	0	#NULL!	1	1997	1	#NULL!	1	#NULL!	0	#NULL!	1	2004	1	0	0	0	1	0	0	0	0	#NULL!	#NULL!	#NULL!	#NULL!	#NULL!	#NULL!	#NULL!	#NULL!	0	0	0	#NULL!	0	#NULL!	0	0	0
0	83	3	1	1935	2005	1	2002	2012	13	0	#NULL!	1	2001	0	#NULL!	1	#NULL!	1	2001	0	#NULL!	0	#NULL!	1	1	1	0	0	0	0	0	0	#NULL!	#NULL!	#NULL!	#NULL!	#NULL!	#NULL!	#NULL!	#NULL!	0	0	0	#NULL!	0	#NULL!	0	0	0
0	75	6	0	#NULL!	#NULL!	0	2006	2012	19	0	#NULL!	0	#NULL!	0	#NULL!	1	#NULL!	0	#NULL!	0	#NULL!	0	#NULL!	1	0	0	0	0	0	0	0	0	#NULL!	#NULL!	#NULL!	#NULL!	#NULL!	#NULL!	#NULL!	#NULL!	0	0	0	#NULL!	0	#NULL!	0	0	0
0	87	4	1	1948	2006	1	2002	2012	10	0	#NULL!	0	#NULL!	0	#NULL!	0	#NULL!	1	#NULL!	0	#NULL!	1	2006	1	0	0	0	0	0	0	0	0	#NULL!	#NULL!	#NULL!	#NULL!	#NULL!	#NULL!	#NULL!	#NULL!	0	0	0	#NULL!	0	#NULL!	0	0	0
0	86	7	4	1935	2011	1	2004	2012	10	0	#NULL!	0	#NULL!	0	#NULL!	1	#NULL!	0	#NULL!	0	#NULL!	0	#NULL!	1	0	0	0	0	0	0	0	0	#NULL!	#NULL!	#NULL!	#NULL!	#NULL!	#NULL!	#NULL!	#NULL!	0	0	0	#NULL!	0	#NULL!	0	0	0
0	80	0	4	1935	2002	1	2002	2012	19	0	#NULL!	0	#NULL!	1	#NULL!	1	#NULL!	1	#NULL!	0	#NULL!	0	#NULL!	1	0	0	0	0	0	0	0	0	#NULL!	#NULL!	#NULL!	#NULL!	#NULL!	#NULL!	#NULL!	#NULL!	0	0	0	#NULL!	0	#NULL!	0	0	0
0	80	10	3	1948	#NULL!	0	2002	2012	18	0	#NULL!	0	#NULL!	1	2001	1	#NULL!	1	2002	0	#NULL!	1	2011	1	1	0	0	1	0	0	0	0	#NULL!	#NULL!	#NULL!	#NULL!	#NULL!	#NULL!	#NULL!	#NULL!	0	0	0	#NULL!	0	#NULL!	0	0	0
0	92	10	1	1945	#NULL!	0	2002	2012	11	0	#NULL!	0	#NULL!	0	#NULL!	1	#NULL!	0	#NULL!	0	#NULL!	0	#NULL!	1	0	0	0	0	0	0	0	0	#NULL!	#NULL!	#NULL!	#NULL!	#NULL!	#NULL!	#NULL!	#NULL!	0	0	0	#NULL!	0	#NULL!	0	0	0
0	90	9	5	1939	#NULL!	0	2003	2012	11	1	2001	0	#NULL!	1	#NULL!	1	2000	1	#NULL!	1	2007	0	#NULL!	1	0	0	1	0	1	0	0	0	#NULL!	#NULL!	#NULL!	#NULL!	#NULL!	#NULL!	#NULL!	#NULL!	0	0	0	#NULL!	0	#NULL!	0	0	0
0	87	9	9	1934	#NULL!	0	2003	2012	11	0	#NULL!	0	#NULL!	0	#NULL!	0	#NULL!	0	#NULL!	0	#NULL!	0	#NULL!	1	0	0	0	0	0	0	0	0	#NULL!	#NULL!	#NULL!	#NULL!	#NULL!	#NULL!	#NULL!	#NULL!	0	0	0	#NULL!	0	#NULL!	0	0	0
0	95	1	2	1925	2003	1	2002	2012	17	0	#NULL!	0	#NULL!	0	#NULL!	0	#NULL!	0	#NULL!	0	#NULL!	0	#NULL!	1	0	0	0	0	0	0	0	0	#NULL!	#NULL!	#NULL!	#NULL!	#NULL!	#NULL!	#NULL!	#NULL!	0	0	0	#NULL!	0	#NULL!	0	0	0
0	87	6	2	1925	2008	1	2002	2012	9	0	#NULL!	1	2003	0	#NULL!	1	#NULL!	0	#NULL!	0	#NULL!	0	#NULL!	1	0	0	0	0	0	0	0	0	#NULL!	#NULL!	#NULL!	#NULL!	#NULL!	#NULL!	#NULL!	#NULL!	0	0	0	#NULL!	0	#NULL!	0	0	0
0	78	10	2	#NULL!	2012	1	2002	2012	20	0	#NULL!	0	#NULL!	1	2003	1	1986	1	2001	0	#NULL!	0	#NULL!	1	1	0	0	0	1	0	0	0	#NULL!	#NULL!	#NULL!	#NULL!	#NULL!	#NULL!	#NULL!	#NULL!	0	0	0	#NULL!	0	#NULL!	0	0	0
0	82	3	4	1925	2005	1	2002	2012	19	0	#NULL!	0	#NULL!	0	#NULL!	0	#NULL!	0	#NULL!	1	2002	0	#NULL!	1	0	0	0	0	0	1	0	0	#NULL!	#NULL!	#NULL!	#NULL!	#NULL!	#NULL!	#NULL!	#NULL!	0	0	0	#NULL!	0	#NULL!	0	0	0
0	84	6	3	#NULL!	2008	1	2002	2012	20	0	#NULL!	1	2006	0	#NULL!	1	#NULL!	1	2004	0	#NULL!	1	2001	1	0	0	0	0	0	0	1	0	#NULL!	#NULL!	#NULL!	#NULL!	#NULL!	#NULL!	#NULL!	#NULL!	0	0	0	#NULL!	0	#NULL!	0	0	0
0	83	6	2	1946	2008	1	2002	2012	14	0	#NULL!	0	#NULL!	1	2001	1	#NULL!	1	#NULL!	0	#NULL!	0	#NULL!	1	0	0	0	1	0	0	0	0	#NULL!	#NULL!	#NULL!	#NULL!	#NULL!	#NULL!	#NULL!	#NULL!	0	0	0	#NULL!	0	#NULL!	0	0	0
0	88	0	0	1935	2002	1	2002	2012	15	0	#NULL!	0	#NULL!	0	#NULL!	1	#NULL!	1	2002	0	#NULL!	1	2002	1	1	0	0	0	0	0	1	0	#NULL!	#NULL!	#NULL!	#NULL!	#NULL!	#NULL!	#NULL!	#NULL!	0	0	0	#NULL!	0	#NULL!	0	0	0
0	79	10	5	#NULL!	#NULL!	0	2002	2012	8	0	#NULL!	0	#NULL!	0	#NULL!	0	#NULL!	0	#NULL!	0	#NULL!	1	2005	1	0	0	0	0	0	0	0	0	#NULL!	#NULL!	#NULL!	#NULL!	#NULL!	#NULL!	#NULL!	#NULL!	0	0	0	#NULL!	0	#NULL!	0	0	0
0	79	10	3	#NULL!	#NULL!	0	2002	2012	17	0	#NULL!	1	2003	0	#NULL!	1	#NULL!	1	2000	0	#NULL!	0	#NULL!	1	1	0	0	0	0	0	0	0	#NULL!	#NULL!	#NULL!	#NULL!	#NULL!	#NULL!	#NULL!	#NULL!	0	0	0	#NULL!	0	#NULL!	0	0	0
0	100	5	1	1926	2007	1	2002	2012	10	0	#NULL!	0	#NULL!	0	#NULL!	0	#NULL!	0	#NULL!	0	#NULL!	0	#NULL!	1	0	0	0	0	0	0	0	0	#NULL!	#NULL!	#NULL!	#NULL!	#NULL!	#NULL!	#NULL!	#NULL!	0	0	0	#NULL!	0	#NULL!	0	0	0
0	98	9	3	1934	2011	1	2002	2012	12	0	#NULL!	1	2010	1	2001	1	#NULL!	1	2004	0	#NULL!	1	2005	1	0	0	0	1	0	0	0	0	#NULL!	#NULL!	#NULL!	#NULL!	#NULL!	#NULL!	#NULL!	#NULL!	0	0	0	#NULL!	0	#NULL!	0	0	0
0	86	10	3	#NULL!	#NULL!	0	2002	2012	18	0	#NULL!	1	#NULL!	1	2003	1	#NULL!	0	#NULL!	0	#NULL!	0	#NULL!	1	0	0	0	0	0	0	0	0	#NULL!	#NULL!	#NULL!	#NULL!	#NULL!	#NULL!	#NULL!	#NULL!	0	0	0	#NULL!	0	#NULL!	0	0	0
0	90	10	4	1925	#NULL!	0	2002	2012	14	0	#NULL!	0	#NULL!	0	#NULL!	1	#NULL!	0	#NULL!	1	2004	0	#NULL!	1	0	0	0	0	0	0	0	0	#NULL!	#NULL!	#NULL!	#NULL!	#NULL!	#NULL!	#NULL!	#NULL!	0	0	0	#NULL!	0	#NULL!	0	0	0
0	93	3	1	1921	2005	1	2002	2012	11	0	#NULL!	1	2001	0	#NULL!	0	#NULL!	0	#NULL!	0	#NULL!	0	#NULL!	1	0	1	0	0	0	0	0	0	#NULL!	#NULL!	#NULL!	#NULL!	#NULL!	#NULL!	#NULL!	#NULL!	0	0	0	#NULL!	0	#NULL!	0	0	0
0	88	3	2	1948	2005	1	2002	2012	12	0	#NULL!	0	#NULL!	0	#NULL!	1	2000	1	#NULL!	0	#NULL!	0	#NULL!	1	0	0	0	0	1	0	0	0	#NULL!	#NULL!	#NULL!	#NULL!	#NULL!	#NULL!	#NULL!	#NULL!	0	0	0	#NULL!	0	#NULL!	0	0	0
0	78	9	4	#NULL!	#NULL!	0	2003	2012	19	0	#NULL!	0	#NULL!	1	2007	0	#NULL!	0	#NULL!	0	#NULL!	0	#NULL!	1	0	0	0	0	0	0	0	0	#NULL!	#NULL!	#NULL!	#NULL!	#NULL!	#NULL!	#NULL!	#NULL!	0	0	0	#NULL!	0	#NULL!	0	0	0
0	89	10	4	1943	#NULL!	0	2002	2012	14	0	#NULL!	1	2000	1	2000	1	2006	0	#NULL!	0	#NULL!	0	#NULL!	1	0	1	0	1	0	0	0	0	#NULL!	#NULL!	#NULL!	#NULL!	#NULL!	#NULL!	#NULL!	#NULL!	0	0	0	#NULL!	0	#NULL!	0	0	0
0	86	2	3	1935	2004	1	2002	2012	13	0	#NULL!	0	#NULL!	1	1998	0	#NULL!	1	2001	0	#NULL!	0	#NULL!	1	1	0	0	1	0	0	0	0	#NULL!	#NULL!	#NULL!	#NULL!	#NULL!	#NULL!	#NULL!	#NULL!	0	0	0	#NULL!	0	#NULL!	0	0	0
0	77	10	2	#NULL!	#NULL!	0	2002	2012	15	0	#NULL!	0	#NULL!	0	#NULL!	1	2007	0	#NULL!	0	#NULL!	0	#NULL!	1	0	0	0	0	0	0	0	0	#NULL!	#NULL!	#NULL!	#NULL!	#NULL!	#NULL!	#NULL!	#NULL!	0	0	0	#NULL!	0	#NULL!	0	0	0
0	80	3	7	1947	2005	1	2002	2012	14	0	#NULL!	1	2004	0	#NULL!	1	1998	1	1978	0	#NULL!	1	1999	1	1	0	0	0	1	0	1	0	#NULL!	#NULL!	#NULL!	#NULL!	#NULL!	#NULL!	#NULL!	#NULL!	0	0	0	#NULL!	0	#NULL!	0	0	0
0	75	7	5	#NULL!	2009	1	2002	2012	11	0	#NULL!	0	#NULL!	1	2003	1	#NULL!	0	#NULL!	0	#NULL!	1	2007	1	0	0	0	0	0	0	0	0	#NULL!	#NULL!	#NULL!	#NULL!	#NULL!	#NULL!	#NULL!	#NULL!	0	0	0	#NULL!	0	#NULL!	0	0	0
0	93	6	3	#NULL!	2008	1	2002	2012	9	0	#NULL!	0	#NULL!	0	#NULL!	1	2005	0	#NULL!	0	#NULL!	1	2005	1	0	0	0	0	0	0	0	0	#NULL!	#NULL!	#NULL!	#NULL!	#NULL!	#NULL!	#NULL!	#NULL!	0	0	0	#NULL!	0	#NULL!	0	0	0
0	76	10	1	#NULL!	#NULL!	0	2002	2012	14	0	#NULL!	0	#NULL!	0	#NULL!	1	#NULL!	0	#NULL!	0	#NULL!	0	#NULL!	1	0	0	0	0	0	0	0	0	#NULL!	#NULL!	#NULL!	#NULL!	#NULL!	#NULL!	#NULL!	#NULL!	0	0	0	#NULL!	0	#NULL!	0	0	0
0	89	0	1	1933	2002	1	2002	2012	12	0	#NULL!	0	#NULL!	0	#NULL!	1	#NULL!	0	#NULL!	1	2004	0	#NULL!	1	0	0	0	0	0	0	0	0	#NULL!	#NULL!	#NULL!	#NULL!	#NULL!	#NULL!	#NULL!	#NULL!	0	0	0	#NULL!	0	#NULL!	0	0	0
0	81	2	0	#NULL!	2004	1	2002	2012	20	1	#NULL!	0	#NULL!	0	#NULL!	1	#NULL!	1	2004	0	#NULL!	0	#NULL!	1	0	0	0	0	0	0	0	0	#NULL!	#NULL!	#NULL!	#NULL!	#NULL!	#NULL!	#NULL!	#NULL!	0	0	0	#NULL!	0	#NULL!	0	0	0
0	77	10	0	#NULL!	#NULL!	0	2002	2012	16	0	#NULL!	0	#NULL!	0	#NULL!	1	2000	0	#NULL!	0	#NULL!	0	#NULL!	1	0	0	0	0	1	0	0	0	#NULL!	#NULL!	#NULL!	#NULL!	#NULL!	#NULL!	#NULL!	#NULL!	0	0	0	#NULL!	0	#NULL!	0	0	0
0	85	10	2	1948	#NULL!	0	2002	2012	30	0	#NULL!	0	#NULL!	0	#NULL!	1	#NULL!	1	2003	0	#NULL!	0	#NULL!	1	0	0	0	0	0	0	0	0	#NULL!	#NULL!	#NULL!	#NULL!	#NULL!	#NULL!	#NULL!	#NULL!	0	0	0	#NULL!	0	#NULL!	0	0	0
0	84	1	1	#NULL!	2010	1	2009	2012	9	0	#NULL!	0	#NULL!	1	2009	1	#NULL!	0	#NULL!	0	#NULL!	0	#NULL!	1	0	0	0	1	0	0	0	0	#NULL!	#NULL!	#NULL!	#NULL!	#NULL!	#NULL!	#NULL!	#NULL!	0	0	0	#NULL!	0	#NULL!	0	0	0
0	95	1	0	1934	2003	1	2002	2012	11	0	#NULL!	0	#NULL!	0	#NULL!	1	2003	0	#NULL!	0	#NULL!	0	#NULL!	1	0	0	0	0	0	0	0	0	#NULL!	#NULL!	#NULL!	#NULL!	#NULL!	#NULL!	#NULL!	#NULL!	0	0	0	#NULL!	0	#NULL!	0	0	0
0	90	2	6	1935	2005	1	2003	2012	5	0	#NULL!	1	2003	0	#NULL!	1	2000	1	2002	0	#NULL!	0	#NULL!	1	1	1	0	0	1	0	0	0	#NULL!	#NULL!	#NULL!	#NULL!	#NULL!	#NULL!	#NULL!	#NULL!	0	0	0	#NULL!	0	#NULL!	0	0	0
0	89	2	2	1933	2005	1	2003	2012	14	0	#NULL!	0	#NULL!	0	#NULL!	1	#NULL!	1	2005	0	#NULL!	0	#NULL!	1	0	0	0	0	0	0	0	0	#NULL!	#NULL!	#NULL!	#NULL!	#NULL!	#NULL!	#NULL!	#NULL!	0	0	0	#NULL!	0	#NULL!	0	0	0
0	90	7	#NULL!	1945	2009	1	2002	2012	13	0	#NULL!	0	#NULL!	0	#NULL!	1	#NULL!	0	#NULL!	0	#NULL!	0	#NULL!	1	0	0	0	0	0	0	0	0	#NULL!	#NULL!	#NULL!	#NULL!	#NULL!	#NULL!	#NULL!	#NULL!	0	0	0	#NULL!	0	#NULL!	0	0	0
0	81	10	3	1948	#NULL!	0	2002	2012	26	0	#NULL!	0	#NULL!	0	#NULL!	1	#NULL!	0	#NULL!	0	#NULL!	0	#NULL!	1	0	0	0	0	0	0	0	0	#NULL!	#NULL!	#NULL!	#NULL!	#NULL!	#NULL!	#NULL!	#NULL!	0	0	0	#NULL!	0	#NULL!	0	0	0
0	94	0	1	1939	2003	1	2003	2012	4	0	#NULL!	0	#NULL!	0	#NULL!	0	#NULL!	0	#NULL!	0	#NULL!	0	#NULL!	1	0	0	0	0	0	0	0	0	#NULL!	#NULL!	#NULL!	#NULL!	#NULL!	#NULL!	#NULL!	#NULL!	0	0	0	#NULL!	0	#NULL!	0	0	0
0	89	7	2	1943	2009	1	2002	2012	8	0	#NULL!	0	#NULL!	0	#NULL!	1	#NULL!	0	#NULL!	0	#NULL!	0	#NULL!	1	0	0	0	0	0	0	0	0	#NULL!	#NULL!	#NULL!	#NULL!	#NULL!	#NULL!	#NULL!	#NULL!	0	0	0	#NULL!	0	#NULL!	0	0	0
0	85	2	3	1921	2006	1	2004	2012	21	0	#NULL!	0	#NULL!	0	#NULL!	0	#NULL!	0	#NULL!	0	#NULL!	0	#NULL!	1	0	0	0	0	0	0	0	0	#NULL!	#NULL!	#NULL!	#NULL!	#NULL!	#NULL!	#NULL!	#NULL!	0	0	0	#NULL!	0	#NULL!	0	0	0
0	90	2	10	1921	2007	1	2005	2012	19	0	#NULL!	0	#NULL!	0	#NULL!	1	2005	0	#NULL!	1	2006	1	2005	1	0	0	0	0	1	0	1	0	#NULL!	#NULL!	#NULL!	#NULL!	#NULL!	#NULL!	#NULL!	#NULL!	0	0	0	#NULL!	0	#NULL!	0	0	0
0	94	7	4	1934	2009	1	2002	2012	6	0	#NULL!	1	2009	0	#NULL!	1	2001	1	2004	1	2005	0	#NULL!	1	0	0	0	0	1	0	0	0	#NULL!	#NULL!	#NULL!	#NULL!	#NULL!	#NULL!	#NULL!	#NULL!	0	0	0	#NULL!	0	#NULL!	0	0	0
0	88	2	#NULL!	#NULL!	2004	1	2002	2012	16	0	#NULL!	0	#NULL!	0	#NULL!	1	2000	1	#NULL!	0	#NULL!	0	#NULL!	1	0	0	0	0	1	0	0	0	#NULL!	#NULL!	#NULL!	#NULL!	#NULL!	#NULL!	#NULL!	#NULL!	0	0	0	#NULL!	0	#NULL!	0	0	0
0	90	8	2	#NULL!	2012	1	2004	2012	19	0	#NULL!	0	#NULL!	1	#NULL!	1	1998	0	#NULL!	0	#NULL!	1	2004	1	0	0	0	0	1	0	1	0	#NULL!	#NULL!	#NULL!	#NULL!	#NULL!	#NULL!	#NULL!	#NULL!	0	0	0	#NULL!	0	#NULL!	0	0	0
0	88	10	1	1948	#NULL!	0	2002	2012	15	0	#NULL!	0	#NULL!	0	#NULL!	0	2014	1	2001	0	#NULL!	0	#NULL!	1	1	0	0	0	0	0	0	0	#NULL!	#NULL!	#NULL!	#NULL!	#NULL!	#NULL!	#NULL!	#NULL!	0	0	0	#NULL!	0	#NULL!	0	0	0
0	77	8	0	#NULL!	2012	1	2004	2012	15	0	#NULL!	0	#NULL!	0	#NULL!	0	#NULL!	1	#NULL!	1	2012	0	#NULL!	1	0	0	0	0	0	0	0	0	#NULL!	#NULL!	#NULL!	#NULL!	#NULL!	#NULL!	#NULL!	#NULL!	0	0	0	#NULL!	0	#NULL!	0	0	0
0	88	1	#NULL!	#NULL!	2003	1	2002	2012	20	0	#NULL!	0	#NULL!	0	#NULL!	0	#NULL!	0	#NULL!	0	#NULL!	0	#NULL!	1	0	0	0	0	0	0	0	0	#NULL!	#NULL!	#NULL!	#NULL!	#NULL!	#NULL!	#NULL!	#NULL!	0	0	0	#NULL!	0	#NULL!	0	0	0
0	76	10	3	#NULL!	#NULL!	0	2002	2012	21	0	#NULL!	0	#NULL!	0	#NULL!	1	#NULL!	0	#NULL!	0	#NULL!	0	#NULL!	1	0	0	0	0	0	0	0	0	#NULL!	#NULL!	#NULL!	#NULL!	#NULL!	#NULL!	#NULL!	#NULL!	0	0	0	#NULL!	0	#NULL!	0	0	0
0	85	10	4	#NULL!	#NULL!	0	2002	2012	30	0	#NULL!	0	#NULL!	0	#NULL!	0	#NULL!	0	#NULL!	0	#NULL!	0	#NULL!	1	0	0	0	0	0	0	0	0	#NULL!	#NULL!	#NULL!	#NULL!	#NULL!	#NULL!	#NULL!	#NULL!	0	0	0	#NULL!	0	#NULL!	0	0	0
0	100	0	1	1908	2003	1	2003	2012	9	0	#NULL!	0	#NULL!	0	#NULL!	1	#NULL!	0	#NULL!	0	#NULL!	0	#NULL!	1	0	0	0	0	0	0	0	0	#NULL!	#NULL!	#NULL!	#NULL!	#NULL!	#NULL!	#NULL!	#NULL!	0	0	0	#NULL!	0	#NULL!	0	0	0
0	76	9	0	#NULL!	#NULL!	0	2003	2012	16	0	#NULL!	0	#NULL!	0	#NULL!	1	2009	0	#NULL!	0	#NULL!	0	#NULL!	1	0	0	0	0	0	0	0	0	#NULL!	#NULL!	#NULL!	#NULL!	#NULL!	#NULL!	#NULL!	#NULL!	0	0	0	#NULL!	0	#NULL!	0	0	0
0	92	10	6	1935	#NULL!	0	2002	2012	5	1	2010	1	2009	0	#NULL!	1	#NULL!	1	2001	0	#NULL!	1	2004	1	1	0	0	0	0	0	0	0	#NULL!	#NULL!	#NULL!	#NULL!	#NULL!	#NULL!	#NULL!	#NULL!	0	0	0	#NULL!	0	#NULL!	0	0	0
0	93	9	2	1936	#NULL!	0	2003	2012	18	0	#NULL!	0	#NULL!	0	#NULL!	1	2009	0	#NULL!	0	#NULL!	1	2009	1	0	0	0	0	0	0	0	0	#NULL!	#NULL!	#NULL!	#NULL!	#NULL!	#NULL!	#NULL!	#NULL!	0	0	0	#NULL!	0	#NULL!	0	0	0
0	80	2	9	1946	2004	1	2002	2012	7	1	#NULL!	1	2004	0	#NULL!	1	#NULL!	1	1995	0	#NULL!	1	2000	1	1	0	0	0	0	0	1	0	#NULL!	#NULL!	#NULL!	#NULL!	#NULL!	#NULL!	#NULL!	#NULL!	0	0	0	#NULL!	0	#NULL!	0	0	0
0	88	9	1	#NULL!	#NULL!	0	2003	2012	13	0	#NULL!	0	#NULL!	0	#NULL!	0	2013	0	#NULL!	0	#NULL!	1	2010	1	0	0	0	0	0	0	0	0	#NULL!	#NULL!	#NULL!	#NULL!	#NULL!	#NULL!	#NULL!	#NULL!	0	0	0	#NULL!	0	#NULL!	0	0	0
0	84	7	4	1947	2009	1	2002	2012	14	1	2002	0	#NULL!	0	#NULL!	1	2000	0	#NULL!	0	#NULL!	0	#NULL!	1	0	0	1	0	1	0	0	0	#NULL!	#NULL!	#NULL!	#NULL!	#NULL!	#NULL!	#NULL!	#NULL!	0	0	0	#NULL!	0	#NULL!	0	0	0
0	79	9	8	1947	2011	1	2002	2012	22	0	#NULL!	0	#NULL!	1	2001	1	#NULL!	0	#NULL!	0	#NULL!	1	2007	1	0	0	0	1	0	0	0	0	#NULL!	#NULL!	#NULL!	#NULL!	#NULL!	#NULL!	#NULL!	#NULL!	0	0	0	#NULL!	0	#NULL!	0	0	0
0	88	6	1	1948	#NULL!	0	2006	2012	13	0	#NULL!	0	#NULL!	0	#NULL!	1	#NULL!	0	2013	0	#NULL!	0	#NULL!	1	0	0	0	0	0	0	0	0	#NULL!	#NULL!	#NULL!	#NULL!	#NULL!	#NULL!	#NULL!	#NULL!	0	0	0	#NULL!	0	#NULL!	0	0	0
0	84	10	1	1948	#NULL!	0	2002	2012	20	0	#NULL!	0	#NULL!	1	2002	1	#NULL!	0	#NULL!	0	#NULL!	0	#NULL!	1	0	0	0	1	0	0	0	0	#NULL!	#NULL!	#NULL!	#NULL!	#NULL!	#NULL!	#NULL!	#NULL!	0	0	0	#NULL!	0	#NULL!	0	0	0
0	77	1	0	1947	2003	1	2002	2012	16	0	#NULL!	0	#NULL!	0	#NULL!	0	#NULL!	0	#NULL!	0	#NULL!	0	#NULL!	1	0	0	0	0	0	0	0	0	#NULL!	#NULL!	#NULL!	#NULL!	#NULL!	#NULL!	#NULL!	#NULL!	0	0	0	#NULL!	0	#NULL!	0	0	0
0	87	1	0	1947	2004	1	2003	2012	8	0	#NULL!	0	#NULL!	0	#NULL!	0	#NULL!	0	#NULL!	0	#NULL!	1	2004	1	0	0	0	0	0	0	0	0	#NULL!	#NULL!	#NULL!	#NULL!	#NULL!	#NULL!	#NULL!	#NULL!	0	0	0	#NULL!	0	#NULL!	0	0	0
0	91	0	4	1930	2002	1	2002	2012	34	0	#NULL!	1	2000	0	#NULL!	1	#NULL!	1	#NULL!	0	#NULL!	0	#NULL!	1	0	1	0	0	0	0	0	0	#NULL!	#NULL!	#NULL!	#NULL!	#NULL!	#NULL!	#NULL!	#NULL!	0	0	0	#NULL!	0	#NULL!	0	0	0
0	88	9	5	1936	2011	1	2002	2012	11	1	#NULL!	0	#NULL!	0	#NULL!	0	#NULL!	1	#NULL!	0	#NULL!	0	#NULL!	1	0	0	0	0	0	0	0	0	#NULL!	#NULL!	#NULL!	#NULL!	#NULL!	#NULL!	#NULL!	#NULL!	0	0	0	#NULL!	0	#NULL!	0	0	0
0	81	10	12	1944	2012	1	2002	2012	26	1	#NULL!	1	2007	1	1999	1	#NULL!	0	#NULL!	0	#NULL!	1	2002	1	0	0	0	1	0	0	1	0	#NULL!	#NULL!	#NULL!	#NULL!	#NULL!	#NULL!	#NULL!	#NULL!	0	0	0	#NULL!	0	#NULL!	0	0	0
0	85	0	2	1945	2005	1	2005	2012	7	0	#NULL!	1	2005	0	#NULL!	0	#NULL!	0	#NULL!	0	#NULL!	0	#NULL!	1	0	1	0	0	0	0	0	0	#NULL!	#NULL!	#NULL!	#NULL!	#NULL!	#NULL!	#NULL!	#NULL!	0	0	0	#NULL!	0	#NULL!	0	0	0
0	90	10	2	1926	#NULL!	0	2002	2012	13	0	#NULL!	0	#NULL!	0	#NULL!	1	1999	0	#NULL!	0	#NULL!	0	#NULL!	1	0	0	0	0	1	0	0	0	#NULL!	#NULL!	#NULL!	#NULL!	#NULL!	#NULL!	#NULL!	#NULL!	0	0	0	#NULL!	0	#NULL!	0	0	0
0	91	8	7	#NULL!	2010	1	2002	2012	21	1	2009	1	2009	0	#NULL!	1	#NULL!	1	2001	0	#NULL!	1	2007	1	1	0	0	0	0	0	0	0	#NULL!	#NULL!	#NULL!	#NULL!	#NULL!	#NULL!	#NULL!	#NULL!	0	0	0	#NULL!	0	#NULL!	0	0	0
0	93	2	2	1932	2004	1	2002	2012	14	0	#NULL!	0	#NULL!	0	#NULL!	1	#NULL!	0	#NULL!	0	#NULL!	0	#NULL!	1	0	0	0	0	0	0	0	0	#NULL!	#NULL!	#NULL!	#NULL!	#NULL!	#NULL!	#NULL!	#NULL!	0	0	0	#NULL!	0	#NULL!	0	0	0
0	83	10	3	#NULL!	#NULL!	0	2002	2012	21	0	#NULL!	0	#NULL!	0	#NULL!	1	#NULL!	0	#NULL!	0	#NULL!	1	2006	1	0	0	0	0	0	0	0	0	#NULL!	#NULL!	#NULL!	#NULL!	#NULL!	#NULL!	#NULL!	#NULL!	0	0	0	#NULL!	0	#NULL!	0	0	0
0	88	2	1	1935	2005	1	2003	2012	11	0	#NULL!	0	#NULL!	0	#NULL!	1	2000	0	#NULL!	0	#NULL!	0	#NULL!	1	0	0	0	0	1	0	0	0	#NULL!	#NULL!	#NULL!	#NULL!	#NULL!	#NULL!	#NULL!	#NULL!	0	0	0	#NULL!	0	#NULL!	0	0	0
0	81	10	1	#NULL!	#NULL!	0	2002	2012	14	0	#NULL!	0	#NULL!	0	#NULL!	0	#NULL!	0	#NULL!	0	#NULL!	0	#NULL!	1	0	0	0	0	0	0	0	0	#NULL!	#NULL!	#NULL!	#NULL!	#NULL!	#NULL!	#NULL!	#NULL!	0	0	0	#NULL!	0	#NULL!	0	0	0
0	82	3	5	1936	2005	1	2002	2012	9	1	#NULL!	0	#NULL!	1	2001	1	#NULL!	0	#NULL!	0	#NULL!	1	2004	1	0	0	0	1	0	0	0	0	#NULL!	#NULL!	#NULL!	#NULL!	#NULL!	#NULL!	#NULL!	#NULL!	0	0	0	#NULL!	0	#NULL!	0	0	0
0	78	4	5	#NULL!	#NULL!	0	2008	2012	12	1	2010	1	2010	1	2007	1	2008	1	2010	0	#NULL!	0	#NULL!	1	0	0	0	1	1	0	0	0	#NULL!	#NULL!	#NULL!	#NULL!	#NULL!	#NULL!	#NULL!	#NULL!	0	0	0	#NULL!	0	#NULL!	0	0	0
0	98	7	3	1918	2009	1	2002	2012	13	0	#NULL!	1	2008	0	#NULL!	0	#NULL!	0	#NULL!	0	#NULL!	1	2001	1	0	0	0	0	0	0	1	0	#NULL!	#NULL!	#NULL!	#NULL!	#NULL!	#NULL!	#NULL!	#NULL!	0	0	0	#NULL!	0	#NULL!	0	0	0
0	77	10	3	#NULL!	#NULL!	0	2002	2012	11	0	#NULL!	0	#NULL!	0	#NULL!	0	#NULL!	0	#NULL!	0	#NULL!	0	#NULL!	1	0	0	0	0	0	0	0	0	#NULL!	#NULL!	#NULL!	#NULL!	#NULL!	#NULL!	#NULL!	#NULL!	0	0	0	#NULL!	0	#NULL!	0	0	0
0	76	10	0	#NULL!	#NULL!	0	2002	2012	10	0	#NULL!	0	#NULL!	0	#NULL!	0	#NULL!	0	#NULL!	0	#NULL!	0	#NULL!	1	0	0	0	0	0	0	0	0	#NULL!	#NULL!	#NULL!	#NULL!	#NULL!	#NULL!	#NULL!	#NULL!	0	0	0	#NULL!	0	#NULL!	0	0	0
0	89	3	5	1937	2005	1	2002	2012	8	1	1999	1	1999	0	#NULL!	1	1999	1	1999	0	#NULL!	0	#NULL!	1	1	1	1	0	1	0	0	0	#NULL!	#NULL!	#NULL!	#NULL!	#NULL!	#NULL!	#NULL!	#NULL!	0	0	0	#NULL!	0	#NULL!	0	0	0
0	87	10	5	1947	#NULL!	0	2002	2012	14	0	#NULL!	0	#NULL!	1	2006	1	#NULL!	0	#NULL!	0	#NULL!	1	2000	1	0	0	0	0	0	0	1	0	#NULL!	#NULL!	#NULL!	#NULL!	#NULL!	#NULL!	#NULL!	#NULL!	0	0	0	#NULL!	0	#NULL!	0	0	0
0	102	1	0	1913	2003	1	2002	2012	9	0	#NULL!	0	#NULL!	0	#NULL!	1	2000	0	#NULL!	0	#NULL!	0	#NULL!	1	0	0	0	0	1	0	0	0	#NULL!	#NULL!	#NULL!	#NULL!	#NULL!	#NULL!	#NULL!	#NULL!	0	0	0	#NULL!	0	#NULL!	0	0	0
0	80	10	1	#NULL!	#NULL!	0	2002	2012	11	0	#NULL!	0	#NULL!	0	#NULL!	1	#NULL!	0	#NULL!	0	#NULL!	0	#NULL!	1	0	0	0	0	0	0	0	0	#NULL!	#NULL!	#NULL!	#NULL!	#NULL!	#NULL!	#NULL!	#NULL!	0	0	0	#NULL!	0	#NULL!	0	0	0
0	91	10	3	1923	#NULL!	0	2002	2012	14	0	#NULL!	0	#NULL!	0	#NULL!	1	#NULL!	0	#NULL!	0	#NULL!	0	#NULL!	1	0	0	0	0	0	0	0	0	#NULL!	#NULL!	#NULL!	#NULL!	#NULL!	#NULL!	#NULL!	#NULL!	0	0	0	#NULL!	0	#NULL!	0	0	0
0	83	4	2	1947	2006	1	2002	2012	20	0	#NULL!	0	#NULL!	0	#NULL!	1	#NULL!	1	1998	0	#NULL!	1	2006	1	1	0	0	0	0	0	0	0	#NULL!	#NULL!	#NULL!	#NULL!	#NULL!	#NULL!	#NULL!	#NULL!	0	0	0	#NULL!	0	#NULL!	0	0	0
0	85	9	2	1933	#NULL!	0	2003	2012	15	0	#NULL!	0	#NULL!	1	2010	0	2013	0	#NULL!	0	#NULL!	0	#NULL!	1	0	0	0	0	0	0	0	0	#NULL!	#NULL!	#NULL!	#NULL!	#NULL!	#NULL!	#NULL!	#NULL!	0	0	0	#NULL!	0	#NULL!	0	0	0
0	90	9	3	#NULL!	#NULL!	0	2003	2012	18	0	2013	0	#NULL!	0	#NULL!	1	1985	0	#NULL!	0	#NULL!	0	#NULL!	1	0	0	0	0	1	0	0	0	#NULL!	#NULL!	#NULL!	#NULL!	#NULL!	#NULL!	#NULL!	#NULL!	0	0	0	#NULL!	0	#NULL!	0	0	0
0	78	10	2	#NULL!	#NULL!	0	2002	2012	12	0	#NULL!	0	#NULL!	0	#NULL!	1	#NULL!	0	#NULL!	0	#NULL!	0	#NULL!	1	0	0	0	0	0	0	0	0	#NULL!	#NULL!	#NULL!	#NULL!	#NULL!	#NULL!	#NULL!	#NULL!	0	0	0	#NULL!	0	#NULL!	0	0	0
0	76	10	2	#NULL!	#NULL!	0	2002	2012	20	0	#NULL!	0	#NULL!	0	#NULL!	1	2012	1	2012	0	#NULL!	0	#NULL!	1	0	0	0	0	0	0	0	0	#NULL!	#NULL!	#NULL!	#NULL!	#NULL!	#NULL!	#NULL!	#NULL!	0	0	0	#NULL!	0	#NULL!	0	0	0
0	97	3	1	#NULL!	#NULL!	0	2009	2012	8	0	#NULL!	0	#NULL!	0	#NULL!	1	#NULL!	0	#NULL!	0	#NULL!	0	#NULL!	1	0	0	0	0	0	0	0	0	#NULL!	#NULL!	#NULL!	#NULL!	#NULL!	#NULL!	#NULL!	#NULL!	0	0	0	#NULL!	0	#NULL!	0	0	0
0	84	3	3	#NULL!	2007	1	2004	2012	11	1	#NULL!	0	#NULL!	0	#NULL!	1	#NULL!	0	#NULL!	0	#NULL!	1	2006	1	0	0	0	0	0	0	0	0	#NULL!	#NULL!	#NULL!	#NULL!	#NULL!	#NULL!	#NULL!	#NULL!	0	0	0	#NULL!	0	#NULL!	0	0	0
0	90	1	3	1938	2005	1	2004	2012	11	0	#NULL!	1	2005	1	#NULL!	1	#NULL!	1	2001	0	#NULL!	0	#NULL!	1	1	0	0	0	0	0	0	0	#NULL!	#NULL!	#NULL!	#NULL!	#NULL!	#NULL!	#NULL!	#NULL!	0	0	0	#NULL!	0	#NULL!	0	0	0
0	84	10	0	#NULL!	#NULL!	0	2002	2012	35	0	#NULL!	0	#NULL!	0	#NULL!	1	2000	0	#NULL!	0	#NULL!	0	#NULL!	0	0	0	0	0	1	0	0	0	#NULL!	#NULL!	#NULL!	#NULL!	#NULL!	#NULL!	#NULL!	#NULL!	0	0	0	#NULL!	0	#NULL!	0	0	0
0	78	5	1	1935	2007	1	2002	2012	14	0	#NULL!	0	#NULL!	0	#NULL!	0	#NULL!	1	2007	0	#NULL!	0	#NULL!	1	0	0	0	0	0	0	0	0	#NULL!	#NULL!	#NULL!	#NULL!	#NULL!	#NULL!	#NULL!	#NULL!	0	0	0	#NULL!	0	#NULL!	0	0	0
0	71	1	3	1935	2004	1	2003	2012	15	0	#NULL!	0	#NULL!	0	#NULL!	0	#NULL!	0	#NULL!	1	2003	0	#NULL!	1	0	0	0	0	0	1	0	0	#NULL!	#NULL!	#NULL!	#NULL!	#NULL!	#NULL!	#NULL!	#NULL!	0	0	0	#NULL!	0	#NULL!	0	0	0
0	78	10	1	1935	#NULL!	0	2002	2012	14	0	#NULL!	0	#NULL!	0	#NULL!	0	#NULL!	0	#NULL!	0	#NULL!	0	#NULL!	1	0	0	0	0	0	0	0	0	#NULL!	#NULL!	#NULL!	#NULL!	#NULL!	#NULL!	#NULL!	#NULL!	0	0	0	#NULL!	0	#NULL!	0	0	0
0	87	10	4	1933	#NULL!	0	2002	2012	30	1	2005	1	2012	0	#NULL!	1	#NULL!	0	#NULL!	0	#NULL!	1	2004	1	0	0	0	0	0	0	0	0	#NULL!	#NULL!	#NULL!	#NULL!	#NULL!	#NULL!	#NULL!	#NULL!	0	0	0	#NULL!	0	#NULL!	0	0	0
0	84	10	1	1938	#NULL!	0	2002	2012	13	0	#NULL!	0	#NULL!	0	#NULL!	1	#NULL!	1	#NULL!	0	#NULL!	0	#NULL!	1	0	0	0	0	0	0	0	0	#NULL!	#NULL!	#NULL!	#NULL!	#NULL!	#NULL!	#NULL!	#NULL!	0	0	0	#NULL!	0	#NULL!	0	0	0
0	79	4	2	#NULL!	2006	1	2002	2012	5	0	#NULL!	1	1975	0	#NULL!	1	#NULL!	1	#NULL!	0	#NULL!	0	#NULL!	1	0	1	0	0	0	0	0	0	#NULL!	#NULL!	#NULL!	#NULL!	#NULL!	#NULL!	#NULL!	#NULL!	0	0	0	#NULL!	0	#NULL!	0	0	0
0	96	9	2	1925	2011	1	2002	2012	18	0	#NULL!	1	2006	0	#NULL!	1	#NULL!	1	#NULL!	0	#NULL!	0	#NULL!	1	0	0	0	0	0	0	0	0	#NULL!	#NULL!	#NULL!	#NULL!	#NULL!	#NULL!	#NULL!	#NULL!	0	0	0	#NULL!	0	#NULL!	0	0	0
0	78	10	6	#NULL!	#NULL!	0	2002	2012	16	0	#NULL!	0	#NULL!	1	2001	1	2004	0	#NULL!	0	#NULL!	0	#NULL!	1	0	0	0	1	0	0	0	0	#NULL!	#NULL!	#NULL!	#NULL!	#NULL!	#NULL!	#NULL!	#NULL!	0	0	0	#NULL!	0	#NULL!	0	0	0
0	92	3	4	1934	2005	1	2002	2012	17	0	#NULL!	0	#NULL!	0	#NULL!	1	1986	1	2005	0	#NULL!	0	#NULL!	1	0	0	0	0	1	0	0	0	#NULL!	#NULL!	#NULL!	#NULL!	#NULL!	#NULL!	#NULL!	#NULL!	0	0	0	#NULL!	0	#NULL!	0	0	0
0	90	5	2	1936	2007	1	2002	2012	18	0	#NULL!	0	#NULL!	1	2003	1	2000	0	#NULL!	0	#NULL!	0	#NULL!	1	0	0	0	0	1	0	0	0	#NULL!	#NULL!	#NULL!	#NULL!	#NULL!	#NULL!	#NULL!	#NULL!	0	0	0	#NULL!	0	#NULL!	0	0	0
0	77	7	1	1945	#NULL!	0	2005	2012	18	0	#NULL!	0	#NULL!	0	#NULL!	0	#NULL!	0	#NULL!	0	#NULL!	0	#NULL!	1	0	0	0	0	0	0	0	0	#NULL!	#NULL!	#NULL!	#NULL!	#NULL!	#NULL!	#NULL!	#NULL!	0	0	0	#NULL!	0	#NULL!	0	0	0
0	83	1	2	1945	2003	1	2002	2012	10	0	#NULL!	0	#NULL!	0	#NULL!	1	#NULL!	0	#NULL!	0	#NULL!	1	2001	1	0	0	0	0	0	0	1	0	#NULL!	#NULL!	#NULL!	#NULL!	#NULL!	#NULL!	#NULL!	#NULL!	0	0	0	#NULL!	0	#NULL!	0	0	0
0	82	10	1	1946	#NULL!	0	2002	2012	16	0	#NULL!	0	#NULL!	0	#NULL!	0	#NULL!	0	#NULL!	0	#NULL!	0	#NULL!	1	0	0	0	0	0	0	0	0	#NULL!	#NULL!	#NULL!	#NULL!	#NULL!	#NULL!	#NULL!	#NULL!	0	0	0	#NULL!	0	#NULL!	0	0	0
0	86	10	0	1948	#NULL!	0	2002	2012	7	0	#NULL!	0	#NULL!	0	#NULL!	0	#NULL!	0	#NULL!	0	#NULL!	0	#NULL!	1	0	0	0	0	0	0	0	0	#NULL!	#NULL!	#NULL!	#NULL!	#NULL!	#NULL!	#NULL!	#NULL!	0	0	0	#NULL!	0	#NULL!	0	0	0
0	78	10	2	#NULL!	#NULL!	0	2002	2012	10	0	#NULL!	0	#NULL!	0	#NULL!	1	2002	1	2012	0	#NULL!	0	#NULL!	1	0	0	0	0	1	0	0	0	#NULL!	#NULL!	#NULL!	#NULL!	#NULL!	#NULL!	#NULL!	#NULL!	0	0	0	#NULL!	0	#NULL!	0	0	0
0	87	5	3	1944	2007	1	2002	2012	19	1	2005	0	#NULL!	0	#NULL!	1	#NULL!	0	#NULL!	0	#NULL!	0	#NULL!	1	0	0	0	0	0	0	0	0	#NULL!	#NULL!	#NULL!	#NULL!	#NULL!	#NULL!	#NULL!	#NULL!	0	0	0	#NULL!	0	#NULL!	0	0	0
0	80	10	1	1934	#NULL!	0	2002	2012	14	0	#NULL!	0	#NULL!	0	#NULL!	1	2006	0	#NULL!	0	#NULL!	0	#NULL!	1	0	0	0	0	0	0	0	0	#NULL!	#NULL!	#NULL!	#NULL!	#NULL!	#NULL!	#NULL!	#NULL!	0	0	0	#NULL!	0	#NULL!	0	0	0
0	85	0	2	1949	2006	1	2006	2012	10	0	#NULL!	1	2006	0	#NULL!	1	#NULL!	0	#NULL!	0	#NULL!	0	#NULL!	1	0	1	0	0	0	0	0	0	#NULL!	#NULL!	#NULL!	#NULL!	#NULL!	#NULL!	#NULL!	#NULL!	0	0	0	#NULL!	0	#NULL!	0	0	0
0	87	10	1	#NULL!	#NULL!	0	2002	2012	18	0	#NULL!	0	#NULL!	0	#NULL!	0	#NULL!	0	#NULL!	0	#NULL!	0	#NULL!	1	0	0	0	0	0	0	0	0	#NULL!	#NULL!	#NULL!	#NULL!	#NULL!	#NULL!	#NULL!	#NULL!	0	0	0	#NULL!	0	#NULL!	0	0	0
0	82	6	0	#NULL!	2008	1	2002	2012	24	0	#NULL!	0	#NULL!	0	#NULL!	1	2004	0	#NULL!	0	#NULL!	1	2008	1	0	0	0	0	0	0	0	0	#NULL!	#NULL!	#NULL!	#NULL!	#NULL!	#NULL!	#NULL!	#NULL!	0	0	0	#NULL!	0	#NULL!	0	0	0
0	83	10	2	#NULL!	#NULL!	0	2002	2012	17	0	#NULL!	0	#NULL!	1	2001	1	#NULL!	1	#NULL!	0	#NULL!	0	#NULL!	1	0	0	0	1	0	0	0	0	#NULL!	#NULL!	#NULL!	#NULL!	#NULL!	#NULL!	#NULL!	#NULL!	0	0	0	#NULL!	0	#NULL!	0	0	0
0	87	10	0	#NULL!	#NULL!	0	2002	2012	18	0	#NULL!	0	#NULL!	0	#NULL!	1	#NULL!	0	2014	0	#NULL!	0	#NULL!	1	0	0	0	0	0	0	0	0	#NULL!	#NULL!	#NULL!	#NULL!	#NULL!	#NULL!	#NULL!	#NULL!	0	0	0	#NULL!	0	#NULL!	0	0	0
0	88	9	5	1938	#NULL!	0	2003	2012	21	0	#NULL!	1	2010	0	#NULL!	1	2000	1	2006	0	#NULL!	1	2006	1	0	0	0	0	1	0	0	0	#NULL!	#NULL!	#NULL!	#NULL!	#NULL!	#NULL!	#NULL!	#NULL!	0	0	0	#NULL!	0	#NULL!	0	0	0
0	88	10	4	#NULL!	#NULL!	0	2002	2012	14	0	#NULL!	0	#NULL!	0	#NULL!	1	2006	1	1999	0	#NULL!	1	2012	1	1	0	0	0	0	0	0	0	#NULL!	#NULL!	#NULL!	#NULL!	#NULL!	#NULL!	#NULL!	#NULL!	0	0	0	#NULL!	0	#NULL!	0	0	0
0	80	10	0	1933	#NULL!	0	2002	2012	17	0	#NULL!	0	#NULL!	0	#NULL!	1	2000	0	#NULL!	0	#NULL!	0	#NULL!	1	0	0	0	0	1	0	0	0	#NULL!	#NULL!	#NULL!	#NULL!	#NULL!	#NULL!	#NULL!	#NULL!	0	0	0	#NULL!	0	#NULL!	0	0	0
0	92	1	1	1934	2005	1	2004	2012	48	0	#NULL!	1	2001	0	#NULL!	1	2000	1	2001	0	#NULL!	0	#NULL!	0	1	1	0	0	1	0	0	0	#NULL!	#NULL!	#NULL!	#NULL!	#NULL!	#NULL!	#NULL!	#NULL!	0	0	0	#NULL!	0	#NULL!	0	0	0
0	76	10	3	#NULL!	#NULL!	0	2002	2012	10	0	#NULL!	0	#NULL!	1	2001	1	#NULL!	1	2004	0	#NULL!	0	#NULL!	1	0	0	0	1	0	0	0	0	#NULL!	#NULL!	#NULL!	#NULL!	#NULL!	#NULL!	#NULL!	#NULL!	0	0	0	#NULL!	0	#NULL!	0	0	0
0	82	2	0	1924	2005	1	2003	2012	22	0	#NULL!	0	#NULL!	0	#NULL!	0	#NULL!	0	#NULL!	0	#NULL!	0	#NULL!	1	0	0	0	0	0	0	0	0	#NULL!	#NULL!	#NULL!	#NULL!	#NULL!	#NULL!	#NULL!	#NULL!	0	0	0	#NULL!	0	#NULL!	0	0	0
0	76	10	2	#NULL!	#NULL!	0	2002	2012	15	0	#NULL!	0	#NULL!	0	#NULL!	1	2010	0	#NULL!	0	#NULL!	0	#NULL!	1	0	0	0	0	0	0	0	0	#NULL!	#NULL!	#NULL!	#NULL!	#NULL!	#NULL!	#NULL!	#NULL!	0	0	0	#NULL!	0	#NULL!	0	0	0
0	97	10	6	1935	#NULL!	0	2002	2012	5	0	#NULL!	0	#NULL!	0	#NULL!	1	#NULL!	0	#NULL!	1	2002	1	2012	1	0	0	0	0	0	1	0	0	#NULL!	#NULL!	#NULL!	#NULL!	#NULL!	#NULL!	#NULL!	#NULL!	0	0	0	#NULL!	0	#NULL!	0	0	0
0	86	8	0	1932	#NULL!	0	2004	2012	11	0	#NULL!	0	#NULL!	0	#NULL!	0	2004	0	#NULL!	0	#NULL!	0	#NULL!	1	0	0	0	0	1	0	0	0	#NULL!	#NULL!	#NULL!	#NULL!	#NULL!	#NULL!	#NULL!	#NULL!	0	0	0	#NULL!	0	#NULL!	0	0	0
0	80	9	6	#NULL!	#NULL!	0	2003	2012	18	0	#NULL!	0	#NULL!	0	#NULL!	1	#NULL!	0	#NULL!	1	2011	0	#NULL!	1	0	0	0	0	0	0	0	0	#NULL!	#NULL!	#NULL!	#NULL!	#NULL!	#NULL!	#NULL!	#NULL!	0	0	0	#NULL!	0	#NULL!	0	0	0
0	96	10	1	1939	2012	1	2002	2012	14	0	#NULL!	0	#NULL!	0	#NULL!	1	#NULL!	0	#NULL!	0	#NULL!	0	#NULL!	1	0	0	0	0	0	0	0	0	#NULL!	#NULL!	#NULL!	#NULL!	#NULL!	#NULL!	#NULL!	#NULL!	0	0	0	#NULL!	0	#NULL!	0	0	0
0	93	5	0	#NULL!	2007	1	2002	2012	13	0	#NULL!	1	2007	0	#NULL!	1	2003	0	#NULL!	0	#NULL!	0	#NULL!	1	0	0	0	0	0	0	0	0	#NULL!	#NULL!	#NULL!	#NULL!	#NULL!	#NULL!	#NULL!	#NULL!	0	0	0	#NULL!	0	#NULL!	0	0	0
0	93	4	1	1933	2006	1	2002	2012	21	0	#NULL!	1	2003	0	#NULL!	1	#NULL!	1	1999	0	#NULL!	0	#NULL!	1	1	0	0	0	0	0	0	0	#NULL!	#NULL!	#NULL!	#NULL!	#NULL!	#NULL!	#NULL!	#NULL!	0	0	0	#NULL!	0	#NULL!	0	0	0
0	91	9	2	1937	#NULL!	0	2003	2012	21	0	#NULL!	0	#NULL!	0	#NULL!	1	#NULL!	1	#NULL!	0	#NULL!	0	#NULL!	1	0	0	0	0	0	0	0	0	#NULL!	#NULL!	#NULL!	#NULL!	#NULL!	#NULL!	#NULL!	#NULL!	0	0	0	#NULL!	0	#NULL!	0	0	0
0	77	10	0	#NULL!	#NULL!	0	2002	2012	22	0	#NULL!	0	#NULL!	0	#NULL!	1	2003	0	#NULL!	0	#NULL!	0	#NULL!	1	0	0	0	0	0	0	0	0	#NULL!	#NULL!	#NULL!	#NULL!	#NULL!	#NULL!	#NULL!	#NULL!	0	0	0	#NULL!	0	#NULL!	0	0	0
0	87	10	2	1949	#NULL!	0	2002	2012	13	0	#NULL!	0	#NULL!	0	#NULL!	1	2004	0	#NULL!	0	#NULL!	0	#NULL!	1	0	0	0	0	0	0	0	0	#NULL!	#NULL!	#NULL!	#NULL!	#NULL!	#NULL!	#NULL!	#NULL!	0	0	0	#NULL!	0	#NULL!	0	0	0
0	88	2	0	1938	2004	1	2002	2012	10	0	#NULL!	1	2004	0	#NULL!	1	#NULL!	1	2001	0	#NULL!	0	#NULL!	1	1	0	0	0	0	0	0	0	#NULL!	#NULL!	#NULL!	#NULL!	#NULL!	#NULL!	#NULL!	#NULL!	0	0	0	#NULL!	0	#NULL!	0	0	0
0	95	8	7	1938	2010	1	2002	2012	23	1	#NULL!	1	2010	1	#NULL!	1	#NULL!	1	1999	0	#NULL!	0	#NULL!	1	1	0	0	0	0	0	0	0	#NULL!	#NULL!	#NULL!	#NULL!	#NULL!	#NULL!	#NULL!	#NULL!	0	0	0	#NULL!	0	#NULL!	0	0	0
0	86	8	1	1943	2010	1	2002	2012	18	0	#NULL!	0	#NULL!	0	#NULL!	1	2000	0	#NULL!	0	#NULL!	0	#NULL!	1	0	0	0	0	1	0	0	0	#NULL!	#NULL!	#NULL!	#NULL!	#NULL!	#NULL!	#NULL!	#NULL!	0	0	0	#NULL!	0	#NULL!	0	0	0
0	88	10	2	1946	#NULL!	0	2002	2012	19	0	#NULL!	0	#NULL!	0	#NULL!	1	2002	1	#NULL!	0	#NULL!	0	#NULL!	1	0	0	0	0	1	0	0	0	#NULL!	#NULL!	#NULL!	#NULL!	#NULL!	#NULL!	#NULL!	#NULL!	0	0	0	#NULL!	0	#NULL!	0	0	0
0	88	4	0	#NULL!	2006	1	2002	2012	20	0	#NULL!	1	2006	1	1979	1	#NULL!	0	#NULL!	0	#NULL!	0	#NULL!	1	0	0	0	1	0	0	0	0	#NULL!	#NULL!	#NULL!	#NULL!	#NULL!	#NULL!	#NULL!	#NULL!	0	0	0	#NULL!	0	#NULL!	0	0	0
0	91	6	1	1946	2008	1	2002	2012	16	0	#NULL!	0	#NULL!	0	#NULL!	0	#NULL!	1	#NULL!	0	#NULL!	0	#NULL!	1	0	0	0	0	0	0	0	0	#NULL!	#NULL!	#NULL!	#NULL!	#NULL!	#NULL!	#NULL!	#NULL!	0	0	0	#NULL!	0	#NULL!	0	0	0
0	84	10	2	1946	#NULL!	0	2002	2012	12	0	#NULL!	0	#NULL!	1	2009	0	#NULL!	0	#NULL!	0	#NULL!	0	#NULL!	1	0	0	0	0	0	0	0	0	#NULL!	#NULL!	#NULL!	#NULL!	#NULL!	#NULL!	#NULL!	#NULL!	0	0	0	#NULL!	0	#NULL!	0	0	0
0	76	7	3	1943	#NULL!	0	2005	2012	7	0	#NULL!	0	#NULL!	1	2005	1	#NULL!	0	#NULL!	0	#NULL!	0	#NULL!	1	0	0	0	1	0	0	0	0	#NULL!	#NULL!	#NULL!	#NULL!	#NULL!	#NULL!	#NULL!	#NULL!	0	0	0	#NULL!	0	#NULL!	0	0	0
0	94	5	#NULL!	1948	2007	1	2002	2012	41	1	#NULL!	0	#NULL!	0	#NULL!	1	#NULL!	0	#NULL!	0	#NULL!	0	#NULL!	0	0	0	0	0	0	0	0	0	#NULL!	#NULL!	#NULL!	#NULL!	#NULL!	#NULL!	#NULL!	#NULL!	0	0	0	#NULL!	0	#NULL!	0	0	0
0	88	10	3	1946	#NULL!	0	2002	2012	18	0	#NULL!	0	#NULL!	0	#NULL!	1	#NULL!	0	#NULL!	1	2008	0	#NULL!	1	0	0	0	0	0	0	0	0	#NULL!	#NULL!	#NULL!	#NULL!	#NULL!	#NULL!	#NULL!	#NULL!	0	0	0	#NULL!	0	#NULL!	0	0	0
0	87	9	7	1936	#NULL!	0	2003	2012	14	0	2010	0	#NULL!	1	2001	1	2002	1	1995	0	#NULL!	1	2005	1	1	0	0	1	1	0	0	0	#NULL!	#NULL!	#NULL!	#NULL!	#NULL!	#NULL!	#NULL!	#NULL!	0	0	0	#NULL!	0	#NULL!	0	0	0
0	78	2	1	1943	2004	1	2002	2012	15	0	#NULL!	0	#NULL!	1	2001	1	#NULL!	0	#NULL!	0	#NULL!	0	#NULL!	1	0	0	0	1	0	0	0	0	#NULL!	#NULL!	#NULL!	#NULL!	#NULL!	#NULL!	#NULL!	#NULL!	0	0	0	#NULL!	0	#NULL!	0	0	0
0	81	10	2	1947	#NULL!	0	2002	2012	8	0	#NULL!	0	#NULL!	0	#NULL!	1	2012	0	#NULL!	0	#NULL!	0	#NULL!	1	0	0	0	0	0	0	0	0	#NULL!	#NULL!	#NULL!	#NULL!	#NULL!	#NULL!	#NULL!	#NULL!	0	0	0	#NULL!	0	#NULL!	0	0	0
0	82	4	0	1935	2006	1	2002	2012	10	0	#NULL!	0	#NULL!	0	#NULL!	0	#NULL!	1	1995	0	#NULL!	0	#NULL!	1	1	0	0	0	0	0	0	0	#NULL!	#NULL!	#NULL!	#NULL!	#NULL!	#NULL!	#NULL!	#NULL!	0	0	0	#NULL!	0	#NULL!	0	0	0
0	85	2	2	1946	2005	1	2003	2012	25	0	#NULL!	1	2004	0	#NULL!	1	#NULL!	1	2001	0	#NULL!	0	#NULL!	1	1	0	0	0	0	0	0	0	#NULL!	#NULL!	#NULL!	#NULL!	#NULL!	#NULL!	#NULL!	#NULL!	0	0	0	#NULL!	0	#NULL!	0	0	0
0	83	10	1	1946	#NULL!	0	2002	2012	18	0	#NULL!	0	#NULL!	0	#NULL!	0	2015	0	#NULL!	0	#NULL!	0	#NULL!	1	0	0	0	0	0	0	0	0	#NULL!	#NULL!	#NULL!	#NULL!	#NULL!	#NULL!	#NULL!	#NULL!	0	0	0	#NULL!	0	#NULL!	0	0	0
0	95	6	6	1935	2008	1	2002	2012	11	0	#NULL!	1	2004	0	#NULL!	1	#NULL!	1	2002	0	#NULL!	1	2005	1	1	0	0	0	0	0	0	0	#NULL!	#NULL!	#NULL!	#NULL!	#NULL!	#NULL!	#NULL!	#NULL!	0	0	0	#NULL!	0	#NULL!	0	0	0
0	92	2	1	1933	2004	1	2002	2012	10	0	#NULL!	0	#NULL!	0	#NULL!	0	#NULL!	0	#NULL!	0	#NULL!	0	#NULL!	1	0	0	0	0	0	0	0	0	#NULL!	#NULL!	#NULL!	#NULL!	#NULL!	#NULL!	#NULL!	#NULL!	0	0	0	#NULL!	0	#NULL!	0	0	0
0	85	10	2	1934	#NULL!	0	2002	2012	29	0	2013	0	#NULL!	1	2000	1	#NULL!	1	#NULL!	0	#NULL!	0	#NULL!	1	0	0	0	1	0	0	0	0	#NULL!	#NULL!	#NULL!	#NULL!	#NULL!	#NULL!	#NULL!	#NULL!	0	0	0	#NULL!	0	#NULL!	0	0	0
0	95	7	2	1935	2009	1	2002	2012	6	0	#NULL!	0	#NULL!	1	1999	1	1999	1	#NULL!	0	#NULL!	0	#NULL!	1	0	0	0	1	1	0	0	0	#NULL!	#NULL!	#NULL!	#NULL!	#NULL!	#NULL!	#NULL!	#NULL!	0	0	0	#NULL!	0	#NULL!	0	0	0
0	90	10	6	1947	#NULL!	0	2002	2012	14	0	2013	0	#NULL!	1	#NULL!	1	#NULL!	1	2008	0	#NULL!	0	#NULL!	1	0	0	0	0	0	0	0	0	#NULL!	#NULL!	#NULL!	#NULL!	#NULL!	#NULL!	#NULL!	#NULL!	0	0	0	#NULL!	0	#NULL!	0	0	0
0	84	10	3	1946	#NULL!	0	2002	2012	12	0	#NULL!	0	#NULL!	1	2001	0	2014	1	#NULL!	0	#NULL!	0	#NULL!	1	0	0	0	1	0	0	0	0	#NULL!	#NULL!	#NULL!	#NULL!	#NULL!	#NULL!	#NULL!	#NULL!	0	0	0	#NULL!	0	#NULL!	0	0	0
0	85	2	1	1937	2004	1	2002	2012	8	0	#NULL!	0	#NULL!	1	2001	1	2000	0	#NULL!	0	#NULL!	1	2004	1	0	0	0	1	1	0	0	0	#NULL!	#NULL!	#NULL!	#NULL!	#NULL!	#NULL!	#NULL!	#NULL!	0	0	0	#NULL!	0	#NULL!	0	0	0
0	92	10	5	1941	2012	1	2002	2012	10	1	2010	0	#NULL!	0	#NULL!	1	#NULL!	1	2001	0	#NULL!	0	#NULL!	1	1	0	0	0	0	0	0	0	#NULL!	#NULL!	#NULL!	#NULL!	#NULL!	#NULL!	#NULL!	#NULL!	0	0	0	#NULL!	0	#NULL!	0	0	0
0	83	6	8	1935	2008	1	2002	2012	8	0	#NULL!	1	2006	0	#NULL!	1	#NULL!	1	2001	1	2006	1	2006	1	1	0	0	0	0	0	0	0	#NULL!	#NULL!	#NULL!	#NULL!	#NULL!	#NULL!	#NULL!	#NULL!	0	0	0	#NULL!	0	#NULL!	0	0	0
0	92	8	3	1934	#NULL!	0	2004	2012	13	0	#NULL!	0	#NULL!	0	#NULL!	1	2003	1	2000	0	#NULL!	0	#NULL!	1	1	0	0	0	1	0	0	0	#NULL!	#NULL!	#NULL!	#NULL!	#NULL!	#NULL!	#NULL!	#NULL!	0	0	0	#NULL!	0	#NULL!	0	0	0
0	94	2	3	1936	2004	1	2002	2012	17	1	#NULL!	1	1999	0	#NULL!	0	#NULL!	1	2001	0	#NULL!	0	#NULL!	1	1	1	0	0	0	0	0	0	#NULL!	#NULL!	#NULL!	#NULL!	#NULL!	#NULL!	#NULL!	#NULL!	0	0	0	#NULL!	0	#NULL!	0	0	0
0	86	9	3	1933	#NULL!	0	2003	2012	22	0	#NULL!	0	#NULL!	0	#NULL!	1	#NULL!	0	#NULL!	0	#NULL!	0	#NULL!	1	0	0	0	0	0	0	0	0	#NULL!	#NULL!	#NULL!	#NULL!	#NULL!	#NULL!	#NULL!	#NULL!	0	0	0	#NULL!	0	#NULL!	0	0	0
0	77	10	1	#NULL!	#NULL!	0	2002	2012	21	0	#NULL!	0	#NULL!	0	#NULL!	1	2006	0	#NULL!	0	#NULL!	0	#NULL!	1	0	0	0	0	0	0	0	0	#NULL!	#NULL!	#NULL!	#NULL!	#NULL!	#NULL!	#NULL!	#NULL!	0	0	0	#NULL!	0	#NULL!	0	0	0
0	76	9	0	#NULL!	#NULL!	0	2003	2012	18	0	#NULL!	0	#NULL!	0	#NULL!	0	#NULL!	0	#NULL!	0	#NULL!	0	#NULL!	1	0	0	0	0	0	0	0	0	#NULL!	#NULL!	#NULL!	#NULL!	#NULL!	#NULL!	#NULL!	#NULL!	0	0	0	#NULL!	0	#NULL!	0	0	0
0	82	4	#NULL!	#NULL!	#NULL!	0	2008	2012	17	0	#NULL!	0	#NULL!	0	#NULL!	0	#NULL!	0	#NULL!	0	#NULL!	0	#NULL!	1	0	0	0	0	0	0	0	0	#NULL!	#NULL!	#NULL!	#NULL!	#NULL!	#NULL!	#NULL!	#NULL!	0	0	0	#NULL!	0	#NULL!	0	0	0
0	69	1	0	#NULL!	2003	1	2002	2012	15	0	#NULL!	0	#NULL!	1	2003	1	#NULL!	1	2001	0	#NULL!	0	#NULL!	1	1	0	0	0	0	0	0	0	#NULL!	#NULL!	#NULL!	#NULL!	#NULL!	#NULL!	#NULL!	#NULL!	0	0	0	#NULL!	0	#NULL!	0	0	0
0	91	8	2	1944	2012	1	2004	2012	10	0	#NULL!	1	2012	0	#NULL!	1	#NULL!	1	2011	0	#NULL!	0	#NULL!	1	0	0	0	0	0	0	0	0	#NULL!	#NULL!	#NULL!	#NULL!	#NULL!	#NULL!	#NULL!	#NULL!	0	0	0	#NULL!	0	#NULL!	0	0	0
0	85	10	4	#NULL!	2012	1	2002	2012	14	0	#NULL!	0	#NULL!	0	#NULL!	0	#NULL!	0	#NULL!	1	2010	0	#NULL!	1	0	0	0	0	0	0	0	0	#NULL!	#NULL!	#NULL!	#NULL!	#NULL!	#NULL!	#NULL!	#NULL!	0	0	0	#NULL!	0	#NULL!	0	0	0
0	94	8	3	1945	2010	1	2002	2012	9	0	#NULL!	1	2004	0	#NULL!	0	#NULL!	1	#NULL!	0	#NULL!	0	#NULL!	1	0	0	0	0	0	0	0	0	#NULL!	#NULL!	#NULL!	#NULL!	#NULL!	#NULL!	#NULL!	#NULL!	0	0	0	#NULL!	0	#NULL!	0	0	0
0	77	10	3	#NULL!	#NULL!	0	2002	2012	11	0	#NULL!	0	#NULL!	1	2008	0	#NULL!	0	#NULL!	0	#NULL!	0	#NULL!	1	0	0	0	0	0	0	0	0	#NULL!	#NULL!	#NULL!	#NULL!	#NULL!	#NULL!	#NULL!	#NULL!	0	0	0	#NULL!	0	#NULL!	0	0	0
0	91	10	2	1925	2012	1	2002	2012	13	0	#NULL!	1	2012	0	#NULL!	1	#NULL!	0	#NULL!	1	2011	0	#NULL!	1	0	0	0	0	0	0	0	0	#NULL!	#NULL!	#NULL!	#NULL!	#NULL!	#NULL!	#NULL!	#NULL!	0	0	0	#NULL!	0	#NULL!	0	0	0
0	84	10	4	1944	#NULL!	0	2002	2012	19	0	#NULL!	0	#NULL!	1	#NULL!	1	#NULL!	0	#NULL!	0	#NULL!	0	#NULL!	1	0	0	0	0	0	0	0	0	#NULL!	#NULL!	#NULL!	#NULL!	#NULL!	#NULL!	#NULL!	#NULL!	0	0	0	#NULL!	0	#NULL!	0	0	0
0	84	10	9	#NULL!	#NULL!	0	2002	2012	18	0	#NULL!	0	#NULL!	0	#NULL!	1	#NULL!	0	#NULL!	1	2008	0	#NULL!	1	0	0	0	0	0	0	0	0	#NULL!	#NULL!	#NULL!	#NULL!	#NULL!	#NULL!	#NULL!	#NULL!	0	0	0	#NULL!	0	#NULL!	0	0	0
0	76	9	1	1945	#NULL!	0	2003	2012	35	0	#NULL!	0	#NULL!	1	2001	1	#NULL!	0	#NULL!	0	#NULL!	0	#NULL!	0	0	0	0	1	0	0	0	0	#NULL!	#NULL!	#NULL!	#NULL!	#NULL!	#NULL!	#NULL!	#NULL!	0	0	0	#NULL!	0	#NULL!	0	0	0
0	80	10	3	1945	#NULL!	0	2002	2012	13	0	#NULL!	0	#NULL!	0	#NULL!	1	2001	0	#NULL!	0	#NULL!	1	2006	1	0	0	0	0	1	0	0	0	#NULL!	#NULL!	#NULL!	#NULL!	#NULL!	#NULL!	#NULL!	#NULL!	0	0	0	#NULL!	0	#NULL!	0	0	0
0	83	9	0	1945	#NULL!	0	2003	2012	11	0	#NULL!	0	#NULL!	0	#NULL!	1	2002	1	2003	0	#NULL!	0	#NULL!	1	1	0	0	0	1	0	0	0	#NULL!	#NULL!	#NULL!	#NULL!	#NULL!	#NULL!	#NULL!	#NULL!	0	0	0	#NULL!	0	#NULL!	0	0	0
0	80	10	2	1945	#NULL!	0	2002	2012	17	1	2011	0	#NULL!	0	#NULL!	1	2009	1	#NULL!	0	#NULL!	0	#NULL!	1	0	0	0	0	0	0	0	0	#NULL!	#NULL!	#NULL!	#NULL!	#NULL!	#NULL!	#NULL!	#NULL!	0	0	0	#NULL!	0	#NULL!	0	0	0
0	76	10	0	1945	#NULL!	0	2002	2012	12	0	#NULL!	0	#NULL!	0	#NULL!	0	#NULL!	0	#NULL!	0	#NULL!	0	#NULL!	1	0	0	0	0	0	0	0	0	#NULL!	#NULL!	#NULL!	#NULL!	#NULL!	#NULL!	#NULL!	#NULL!	0	0	0	#NULL!	0	#NULL!	0	0	0
0	84	10	7	1945	2012	1	2002	2012	70	0	#NULL!	0	#NULL!	1	#NULL!	1	2000	0	#NULL!	1	2006	0	#NULL!	0	0	0	0	0	1	0	0	0	1	0	0	0	0	0	0	1	0	0	1	0	1	1	0	1	1
0	77	10	0	1945	#NULL!	0	2002	2012	15	0	#NULL!	0	#NULL!	0	#NULL!	0	#NULL!	0	#NULL!	0	#NULL!	0	#NULL!	1	0	0	0	0	0	0	0	0	#NULL!	#NULL!	#NULL!	#NULL!	#NULL!	#NULL!	#NULL!	#NULL!	0	0	0	#NULL!	0	#NULL!	0	0	0
0	76	5	0	1945	#NULL!	0	2007	2012	8	0	#NULL!	0	#NULL!	0	#NULL!	0	#NULL!	0	#NULL!	0	#NULL!	0	#NULL!	1	0	0	0	0	0	0	0	0	#NULL!	#NULL!	#NULL!	#NULL!	#NULL!	#NULL!	#NULL!	#NULL!	0	0	0	#NULL!	0	#NULL!	0	0	0
0	99	4	2	1932	2009	1	2005	2012	24	0	#NULL!	0	#NULL!	0	#NULL!	1	1985	1	2004	0	#NULL!	0	#NULL!	1	1	0	0	0	1	0	0	0	#NULL!	#NULL!	#NULL!	#NULL!	#NULL!	#NULL!	#NULL!	#NULL!	0	0	0	#NULL!	0	#NULL!	0	0	0
0	88	10	5	1938	#NULL!	0	2002	2012	16	1	2006	0	#NULL!	0	#NULL!	1	#NULL!	0	#NULL!	0	#NULL!	1	2009	1	0	0	0	0	0	0	0	0	#NULL!	#NULL!	#NULL!	#NULL!	#NULL!	#NULL!	#NULL!	#NULL!	0	0	0	#NULL!	0	#NULL!	0	0	0
0	76	10	2	#NULL!	#NULL!	0	2002	2012	17	0	#NULL!	0	#NULL!	1	#NULL!	1	1999	0	#NULL!	0	#NULL!	0	#NULL!	1	0	0	0	0	1	0	0	0	#NULL!	#NULL!	#NULL!	#NULL!	#NULL!	#NULL!	#NULL!	#NULL!	0	0	0	#NULL!	0	#NULL!	0	0	0
0	90	3	1	1936	2005	1	2002	2012	15	0	#NULL!	1	2005	0	#NULL!	1	#NULL!	0	#NULL!	0	#NULL!	1	2002	1	0	0	0	0	0	0	1	0	#NULL!	#NULL!	#NULL!	#NULL!	#NULL!	#NULL!	#NULL!	#NULL!	0	0	0	#NULL!	0	#NULL!	0	0	0
0	88	10	1	1939	#NULL!	0	2002	2012	16	0	#NULL!	0	#NULL!	0	#NULL!	1	2006	0	#NULL!	0	#NULL!	0	#NULL!	1	0	0	0	0	0	0	0	0	#NULL!	#NULL!	#NULL!	#NULL!	#NULL!	#NULL!	#NULL!	#NULL!	0	0	0	#NULL!	0	#NULL!	0	0	0
0	77	9	0	#NULL!	#NULL!	0	2003	2012	15	0	#NULL!	0	#NULL!	0	#NULL!	1	2003	0	#NULL!	0	#NULL!	0	#NULL!	1	0	0	0	0	1	0	0	0	#NULL!	#NULL!	#NULL!	#NULL!	#NULL!	#NULL!	#NULL!	#NULL!	0	0	0	#NULL!	0	#NULL!	0	0	0
0	77	10	11	#NULL!	#NULL!	0	2002	2012	17	0	#NULL!	0	#NULL!	1	2010	1	2010	0	#NULL!	0	#NULL!	1	2012	1	0	0	0	0	0	0	0	0	#NULL!	#NULL!	#NULL!	#NULL!	#NULL!	#NULL!	#NULL!	#NULL!	0	0	0	#NULL!	0	#NULL!	0	0	0
0	80	1	1	#NULL!	2006	1	2005	2012	22	0	#NULL!	0	#NULL!	0	#NULL!	1	2001	0	#NULL!	0	#NULL!	1	2005	1	0	0	0	0	1	0	1	0	#NULL!	#NULL!	#NULL!	#NULL!	#NULL!	#NULL!	#NULL!	#NULL!	0	0	0	#NULL!	0	#NULL!	0	0	0
0	90	6	4	1935	2008	1	2002	2012	14	1	2000	0	#NULL!	1	2003	1	#NULL!	0	#NULL!	0	#NULL!	0	#NULL!	1	0	0	1	0	0	0	0	0	#NULL!	#NULL!	#NULL!	#NULL!	#NULL!	#NULL!	#NULL!	#NULL!	0	0	0	#NULL!	0	#NULL!	0	0	0
0	85	9	6	1944	2011	1	2002	2012	10	1	#NULL!	0	#NULL!	1	#NULL!	1	#NULL!	1	2002	0	#NULL!	0	#NULL!	1	1	0	0	0	0	0	0	0	#NULL!	#NULL!	#NULL!	#NULL!	#NULL!	#NULL!	#NULL!	#NULL!	0	0	0	#NULL!	0	#NULL!	0	0	0
0	94	8	1	1941	2010	1	2002	2012	10	0	#NULL!	0	#NULL!	0	#NULL!	1	#NULL!	0	#NULL!	0	#NULL!	1	2002	1	0	0	0	0	0	0	1	0	#NULL!	#NULL!	#NULL!	#NULL!	#NULL!	#NULL!	#NULL!	#NULL!	0	0	0	#NULL!	0	#NULL!	0	0	0
0	90	7	4	1939	2010	1	2003	2012	11	0	#NULL!	0	#NULL!	0	#NULL!	1	2000	0	#NULL!	1	2008	0	#NULL!	1	0	0	0	0	1	0	0	0	#NULL!	#NULL!	#NULL!	#NULL!	#NULL!	#NULL!	#NULL!	#NULL!	0	0	0	#NULL!	0	#NULL!	0	0	0
0	80	0	0	1946	2002	1	2002	2012	11	0	#NULL!	0	#NULL!	0	#NULL!	0	#NULL!	0	#NULL!	0	#NULL!	0	#NULL!	1	0	0	0	0	0	0	0	0	#NULL!	#NULL!	#NULL!	#NULL!	#NULL!	#NULL!	#NULL!	#NULL!	0	0	0	#NULL!	0	#NULL!	0	0	0
0	83	2	1	1945	2004	1	2002	2012	17	0	#NULL!	0	#NULL!	0	#NULL!	0	#NULL!	0	#NULL!	0	#NULL!	0	#NULL!	1	0	0	0	0	0	0	0	0	#NULL!	#NULL!	#NULL!	#NULL!	#NULL!	#NULL!	#NULL!	#NULL!	0	0	0	#NULL!	0	#NULL!	0	0	0
0	101	5	1	1934	2007	1	2002	2012	11	0	#NULL!	0	#NULL!	0	#NULL!	1	2007	1	2007	0	#NULL!	0	#NULL!	1	0	0	0	0	0	0	0	0	#NULL!	#NULL!	#NULL!	#NULL!	#NULL!	#NULL!	#NULL!	#NULL!	0	0	0	#NULL!	0	#NULL!	0	0	0
0	89	0	1	1940	2004	1	2004	2012	20	0	#NULL!	0	#NULL!	0	#NULL!	1	#NULL!	0	#NULL!	0	#NULL!	0	#NULL!	1	0	0	0	0	0	0	0	0	#NULL!	#NULL!	#NULL!	#NULL!	#NULL!	#NULL!	#NULL!	#NULL!	0	0	0	#NULL!	0	#NULL!	0	0	0
0	80	9	0	#NULL!	#NULL!	0	2003	2012	15	0	#NULL!	0	#NULL!	0	#NULL!	1	#NULL!	0	#NULL!	0	#NULL!	0	#NULL!	1	0	0	0	0	0	0	0	0	#NULL!	#NULL!	#NULL!	#NULL!	#NULL!	#NULL!	#NULL!	#NULL!	0	0	0	#NULL!	0	#NULL!	0	0	0
0	84	10	0	1948	#NULL!	0	2002	2012	12	0	#NULL!	0	#NULL!	0	#NULL!	1	2006	0	#NULL!	0	#NULL!	0	#NULL!	1	0	0	0	0	0	0	0	0	#NULL!	#NULL!	#NULL!	#NULL!	#NULL!	#NULL!	#NULL!	#NULL!	0	0	0	#NULL!	0	#NULL!	0	0	0
0	76	10	1	#NULL!	#NULL!	0	2002	2012	22	0	#NULL!	0	#NULL!	0	#NULL!	0	#NULL!	0	#NULL!	0	#NULL!	0	#NULL!	1	0	0	0	0	0	0	0	0	#NULL!	#NULL!	#NULL!	#NULL!	#NULL!	#NULL!	#NULL!	#NULL!	0	0	0	#NULL!	0	#NULL!	0	0	0
0	81	10	0	1935	#NULL!	0	2002	2012	15	0	#NULL!	0	#NULL!	0	#NULL!	1	2002	0	#NULL!	0	#NULL!	0	#NULL!	1	0	0	0	0	1	0	0	0	#NULL!	#NULL!	#NULL!	#NULL!	#NULL!	#NULL!	#NULL!	#NULL!	0	0	0	#NULL!	0	#NULL!	0	0	0
0	69	4	11	#NULL!	2006	1	2002	2012	24	1	#NULL!	1	2005	1	1999	1	1999	1	2001	0	#NULL!	1	2004	1	1	0	0	1	1	0	0	0	#NULL!	#NULL!	#NULL!	#NULL!	#NULL!	#NULL!	#NULL!	#NULL!	0	0	0	#NULL!	0	#NULL!	0	0	0
0	80	10	2	1935	#NULL!	0	2002	2012	13	0	#NULL!	0	#NULL!	0	#NULL!	0	#NULL!	0	#NULL!	0	#NULL!	0	#NULL!	1	0	0	0	0	0	0	0	0	#NULL!	#NULL!	#NULL!	#NULL!	#NULL!	#NULL!	#NULL!	#NULL!	0	0	0	#NULL!	0	#NULL!	0	0	0
0	82	0	1	1940	2002	1	2002	2012	13	0	#NULL!	0	#NULL!	1	2001	1	#NULL!	1	2001	0	#NULL!	0	#NULL!	1	1	0	0	1	0	0	0	0	#NULL!	#NULL!	#NULL!	#NULL!	#NULL!	#NULL!	#NULL!	#NULL!	0	0	0	#NULL!	0	#NULL!	0	0	0
0	97	0	2	1934	2002	1	2002	2012	18	0	#NULL!	0	#NULL!	1	1998	0	#NULL!	0	#NULL!	0	#NULL!	0	#NULL!	1	0	0	0	1	0	0	0	0	#NULL!	#NULL!	#NULL!	#NULL!	#NULL!	#NULL!	#NULL!	#NULL!	0	0	0	#NULL!	0	#NULL!	0	0	0
0	79	10	1	#NULL!	#NULL!	0	2002	2012	15	0	#NULL!	0	#NULL!	0	#NULL!	0	#NULL!	0	#NULL!	0	#NULL!	0	#NULL!	1	0	0	0	0	0	0	0	0	#NULL!	#NULL!	#NULL!	#NULL!	#NULL!	#NULL!	#NULL!	#NULL!	0	0	0	#NULL!	0	#NULL!	0	0	0
0	84	10	3	1935	#NULL!	0	2002	2012	17	0	#NULL!	0	#NULL!	0	#NULL!	1	#NULL!	0	#NULL!	0	#NULL!	0	#NULL!	1	0	0	0	0	0	0	0	0	#NULL!	#NULL!	#NULL!	#NULL!	#NULL!	#NULL!	#NULL!	#NULL!	0	0	0	#NULL!	0	#NULL!	0	0	0
0	83	4	5	#NULL!	2006	1	2002	2012	7	1	#NULL!	0	#NULL!	0	#NULL!	1	#NULL!	0	#NULL!	0	#NULL!	0	#NULL!	1	0	0	0	0	0	0	0	0	#NULL!	#NULL!	#NULL!	#NULL!	#NULL!	#NULL!	#NULL!	#NULL!	0	0	0	#NULL!	0	#NULL!	0	0	0
0	88	10	1	1946	#NULL!	0	2002	2012	12	0	#NULL!	0	#NULL!	0	#NULL!	1	#NULL!	0	#NULL!	0	#NULL!	0	#NULL!	1	0	0	0	0	0	0	0	0	#NULL!	#NULL!	#NULL!	#NULL!	#NULL!	#NULL!	#NULL!	#NULL!	0	0	0	#NULL!	0	#NULL!	0	0	0
0	88	4	4	1933	2006	1	2002	2012	10	0	#NULL!	0	#NULL!	0	#NULL!	1	2003	0	#NULL!	0	#NULL!	1	2003	1	0	0	0	0	0	0	0	0	#NULL!	#NULL!	#NULL!	#NULL!	#NULL!	#NULL!	#NULL!	#NULL!	0	0	0	#NULL!	0	#NULL!	0	0	0
0	90	9	1	#NULL!	2011	1	2002	2012	11	0	#NULL!	0	#NULL!	0	#NULL!	0	#NULL!	0	#NULL!	0	#NULL!	0	#NULL!	1	0	0	0	0	0	0	0	0	#NULL!	#NULL!	#NULL!	#NULL!	#NULL!	#NULL!	#NULL!	#NULL!	0	0	0	#NULL!	0	#NULL!	0	0	0
0	96	1	2	1939	2010	1	2009	2012	8	0	#NULL!	0	#NULL!	0	#NULL!	1	2004	0	#NULL!	0	#NULL!	0	#NULL!	1	0	0	0	0	1	0	0	0	#NULL!	#NULL!	#NULL!	#NULL!	#NULL!	#NULL!	#NULL!	#NULL!	0	0	0	#NULL!	0	#NULL!	0	0	0
0	92	1	4	1933	2003	1	2002	2012	16	0	#NULL!	0	#NULL!	0	#NULL!	0	#NULL!	0	#NULL!	1	2002	0	#NULL!	1	0	0	0	0	0	1	0	0	#NULL!	#NULL!	#NULL!	#NULL!	#NULL!	#NULL!	#NULL!	#NULL!	0	0	0	#NULL!	0	#NULL!	0	0	0
0	87	9	3	#NULL!	#NULL!	0	2003	2012	16	1	2006	0	#NULL!	0	#NULL!	1	#NULL!	0	#NULL!	0	#NULL!	0	#NULL!	1	0	0	0	0	0	0	0	0	#NULL!	#NULL!	#NULL!	#NULL!	#NULL!	#NULL!	#NULL!	#NULL!	0	0	0	#NULL!	0	#NULL!	0	0	0
0	80	8	1	1937	#NULL!	0	2004	2012	8	0	#NULL!	0	#NULL!	0	#NULL!	1	#NULL!	0	#NULL!	0	#NULL!	0	#NULL!	1	0	0	0	0	0	0	0	0	#NULL!	#NULL!	#NULL!	#NULL!	#NULL!	#NULL!	#NULL!	#NULL!	0	0	0	#NULL!	0	#NULL!	0	0	0
0	80	6	1	1937	#NULL!	0	2006	2012	18	0	#NULL!	0	#NULL!	0	#NULL!	0	#NULL!	0	#NULL!	0	#NULL!	0	#NULL!	1	0	0	0	0	0	0	0	0	#NULL!	#NULL!	#NULL!	#NULL!	#NULL!	#NULL!	#NULL!	#NULL!	0	0	0	#NULL!	0	#NULL!	0	0	0
0	85	10	3	1947	#NULL!	0	2002	2012	7	0	#NULL!	0	#NULL!	0	#NULL!	1	#NULL!	0	#NULL!	0	#NULL!	1	2007	1	0	0	0	0	0	0	0	0	#NULL!	#NULL!	#NULL!	#NULL!	#NULL!	#NULL!	#NULL!	#NULL!	0	0	0	#NULL!	0	#NULL!	0	0	0
0	76	10	2	#NULL!	#NULL!	0	2002	2012	16	0	#NULL!	0	#NULL!	0	#NULL!	1	#NULL!	0	#NULL!	1	2006	0	#NULL!	1	0	0	0	0	0	0	0	0	#NULL!	#NULL!	#NULL!	#NULL!	#NULL!	#NULL!	#NULL!	#NULL!	0	0	0	#NULL!	0	#NULL!	0	0	0
0	92	8	5	1935	2011	1	2003	2012	27	0	#NULL!	1	2006	0	#NULL!	1	#NULL!	1	2000	0	#NULL!	1	1999	1	1	0	0	0	0	0	1	0	#NULL!	#NULL!	#NULL!	#NULL!	#NULL!	#NULL!	#NULL!	#NULL!	0	0	0	#NULL!	0	#NULL!	0	0	0
0	81	8	0	#NULL!	#NULL!	0	2004	2012	21	0	#NULL!	0	#NULL!	0	#NULL!	1	2008	0	#NULL!	0	#NULL!	0	#NULL!	1	0	0	0	0	0	0	0	0	#NULL!	#NULL!	#NULL!	#NULL!	#NULL!	#NULL!	#NULL!	#NULL!	0	0	0	#NULL!	0	#NULL!	0	0	0
0	86	2	5	1938	2004	1	2002	2012	13	0	#NULL!	1	2002	1	#NULL!	1	#NULL!	0	#NULL!	0	#NULL!	1	2002	1	0	1	0	0	0	0	1	0	#NULL!	#NULL!	#NULL!	#NULL!	#NULL!	#NULL!	#NULL!	#NULL!	0	0	0	#NULL!	0	#NULL!	0	0	0
0	91	0	2	1926	2002	1	2002	2012	15	1	2002	0	#NULL!	0	#NULL!	1	2000	1	2002	1	2002	0	#NULL!	1	1	0	1	0	1	1	0	0	#NULL!	#NULL!	#NULL!	#NULL!	#NULL!	#NULL!	#NULL!	#NULL!	0	0	0	#NULL!	0	#NULL!	0	0	0
0	75	9	1	#NULL!	#NULL!	0	2003	2012	12	0	#NULL!	0	#NULL!	1	2007	1	2005	0	#NULL!	0	#NULL!	0	#NULL!	1	0	0	0	0	0	0	0	0	#NULL!	#NULL!	#NULL!	#NULL!	#NULL!	#NULL!	#NULL!	#NULL!	0	0	0	#NULL!	0	#NULL!	0	0	0
0	86	5	0	1924	2008	1	2003	2012	20	0	#NULL!	0	#NULL!	0	#NULL!	0	#NULL!	0	#NULL!	0	#NULL!	0	#NULL!	1	0	0	0	0	0	0	0	0	#NULL!	#NULL!	#NULL!	#NULL!	#NULL!	#NULL!	#NULL!	#NULL!	0	0	0	#NULL!	0	#NULL!	0	0	0
0	94	10	6	1935	#NULL!	0	2002	2012	15	0	#NULL!	0	#NULL!	0	#NULL!	1	#NULL!	1	2002	0	#NULL!	1	2001	1	1	0	0	0	0	0	1	0	#NULL!	#NULL!	#NULL!	#NULL!	#NULL!	#NULL!	#NULL!	#NULL!	0	0	0	#NULL!	0	#NULL!	0	0	0
0	89	10	1	1946	#NULL!	0	2002	2012	11	0	#NULL!	0	#NULL!	0	#NULL!	1	2000	0	#NULL!	0	#NULL!	0	#NULL!	1	0	0	0	0	1	0	0	0	#NULL!	#NULL!	#NULL!	#NULL!	#NULL!	#NULL!	#NULL!	#NULL!	0	0	0	#NULL!	0	#NULL!	0	0	0
0	77	5	4	#NULL!	2009	1	2004	2012	21	0	#NULL!	1	2001	1	#NULL!	0	#NULL!	0	#NULL!	1	2009	1	2008	1	0	1	0	0	0	0	0	0	#NULL!	#NULL!	#NULL!	#NULL!	#NULL!	#NULL!	#NULL!	#NULL!	0	0	0	#NULL!	0	#NULL!	0	0	0
0	92	10	#NULL!	#NULL!	2012	1	2002	2012	9	0	#NULL!	0	#NULL!	0	#NULL!	1	#NULL!	0	#NULL!	1	2010	1	2004	1	0	0	0	0	0	0	0	0	#NULL!	#NULL!	#NULL!	#NULL!	#NULL!	#NULL!	#NULL!	#NULL!	0	0	0	#NULL!	0	#NULL!	0	0	0
0	74	0	1	#NULL!	2002	1	2002	2012	17	0	#NULL!	0	#NULL!	1	2001	0	#NULL!	1	2001	0	#NULL!	0	#NULL!	1	1	0	0	1	0	0	0	0	#NULL!	#NULL!	#NULL!	#NULL!	#NULL!	#NULL!	#NULL!	#NULL!	0	0	0	#NULL!	0	#NULL!	0	0	0
0	88	4	4	1930	2007	1	2003	2012	16	0	#NULL!	1	2001	0	#NULL!	1	2000	1	2002	0	#NULL!	0	#NULL!	1	1	1	0	0	1	0	0	0	#NULL!	#NULL!	#NULL!	#NULL!	#NULL!	#NULL!	#NULL!	#NULL!	0	0	0	#NULL!	0	#NULL!	0	0	0
0	96	7	2	1933	2010	1	2003	2012	17	0	#NULL!	0	#NULL!	0	#NULL!	1	#NULL!	0	#NULL!	0	#NULL!	0	#NULL!	1	0	0	0	0	0	0	0	0	#NULL!	#NULL!	#NULL!	#NULL!	#NULL!	#NULL!	#NULL!	#NULL!	0	0	0	#NULL!	0	#NULL!	0	0	0
0	78	9	5	#NULL!	#NULL!	0	2003	2012	14	0	#NULL!	0	#NULL!	1	2008	1	#NULL!	1	2007	0	#NULL!	0	#NULL!	1	0	0	0	0	0	0	0	0	#NULL!	#NULL!	#NULL!	#NULL!	#NULL!	#NULL!	#NULL!	#NULL!	0	0	0	#NULL!	0	#NULL!	0	0	0
0	85	10	0	1946	#NULL!	0	2002	2012	17	0	#NULL!	0	#NULL!	0	#NULL!	1	2005	0	#NULL!	0	#NULL!	0	#NULL!	1	0	0	0	0	0	0	0	0	#NULL!	#NULL!	#NULL!	#NULL!	#NULL!	#NULL!	#NULL!	#NULL!	0	0	0	#NULL!	0	#NULL!	0	0	0
0	78	7	0	#NULL!	#NULL!	0	2005	2012	14	0	#NULL!	0	#NULL!	0	#NULL!	1	#NULL!	0	#NULL!	0	#NULL!	0	#NULL!	1	0	0	0	0	0	0	0	0	#NULL!	#NULL!	#NULL!	#NULL!	#NULL!	#NULL!	#NULL!	#NULL!	0	0	0	#NULL!	0	#NULL!	0	0	0
0	79	1	1	#NULL!	2004	1	2003	2012	13	0	#NULL!	0	#NULL!	0	#NULL!	0	#NULL!	0	#NULL!	0	#NULL!	0	#NULL!	1	0	0	0	0	0	0	0	0	#NULL!	#NULL!	#NULL!	#NULL!	#NULL!	#NULL!	#NULL!	#NULL!	0	0	0	#NULL!	0	#NULL!	0	0	0
0	72	1	2	#NULL!	2007	1	2006	2012	29	0	#NULL!	0	#NULL!	0	#NULL!	0	#NULL!	0	#NULL!	1	2006	1	2007	1	0	0	0	0	0	1	0	0	#NULL!	#NULL!	#NULL!	#NULL!	#NULL!	#NULL!	#NULL!	#NULL!	0	0	0	#NULL!	0	#NULL!	0	0	0
0	93	9	4	1937	#NULL!	0	2003	2012	14	0	#NULL!	0	#NULL!	0	#NULL!	1	2010	0	#NULL!	0	#NULL!	0	#NULL!	1	0	0	0	0	0	0	0	0	#NULL!	#NULL!	#NULL!	#NULL!	#NULL!	#NULL!	#NULL!	#NULL!	0	0	0	#NULL!	0	#NULL!	0	0	0
0	84	5	5	1945	2007	1	2002	2012	15	0	#NULL!	0	#NULL!	0	#NULL!	1	#NULL!	1	2001	0	#NULL!	0	#NULL!	1	1	0	0	0	0	0	0	0	#NULL!	#NULL!	#NULL!	#NULL!	#NULL!	#NULL!	#NULL!	#NULL!	0	1	0	#NULL!	0	#NULL!	0	0	1
0	76	10	0	#NULL!	#NULL!	0	2002	2012	20	0	#NULL!	0	#NULL!	0	#NULL!	0	#NULL!	0	#NULL!	0	#NULL!	0	#NULL!	1	0	0	0	0	0	0	0	0	#NULL!	#NULL!	#NULL!	#NULL!	#NULL!	#NULL!	#NULL!	#NULL!	0	0	0	#NULL!	0	#NULL!	0	0	0
0	81	0	2	1945	2002	1	2002	2012	12	0	#NULL!	0	#NULL!	1	2001	0	#NULL!	0	#NULL!	0	#NULL!	0	#NULL!	1	0	0	0	1	0	0	0	0	#NULL!	#NULL!	#NULL!	#NULL!	#NULL!	#NULL!	#NULL!	#NULL!	0	0	0	#NULL!	0	#NULL!	0	0	0
0	77	4	1	1935	2006	1	2002	2012	19	0	#NULL!	0	#NULL!	1	2002	0	#NULL!	0	#NULL!	0	#NULL!	0	#NULL!	1	0	0	0	1	0	0	0	0	#NULL!	#NULL!	#NULL!	#NULL!	#NULL!	#NULL!	#NULL!	#NULL!	0	0	0	#NULL!	0	#NULL!	0	0	0
0	93	6	4	1935	#NULL!	0	2006	2012	11	0	#NULL!	0	#NULL!	1	2006	1	2000	1	2004	0	#NULL!	1	2004	1	1	0	0	1	1	0	1	0	#NULL!	#NULL!	#NULL!	#NULL!	#NULL!	#NULL!	#NULL!	#NULL!	0	0	0	#NULL!	0	#NULL!	0	0	0
0	88	10	6	#NULL!	#NULL!	0	2002	2012	18	0	#NULL!	0	#NULL!	0	#NULL!	1	2000	0	#NULL!	0	#NULL!	1	2010	1	0	0	0	0	1	0	0	0	#NULL!	#NULL!	#NULL!	#NULL!	#NULL!	#NULL!	#NULL!	#NULL!	0	0	0	#NULL!	0	#NULL!	0	0	0
0	89	9	2	1946	2012	1	2003	2012	18	0	#NULL!	1	2011	1	#NULL!	1	1998	0	#NULL!	0	#NULL!	0	#NULL!	1	0	0	0	0	1	0	0	0	#NULL!	#NULL!	#NULL!	#NULL!	#NULL!	#NULL!	#NULL!	#NULL!	0	0	0	#NULL!	0	#NULL!	0	0	0
0	81	10	2	1933	#NULL!	0	2002	2012	23	0	#NULL!	0	#NULL!	0	#NULL!	1	2011	0	#NULL!	0	#NULL!	1	2012	1	0	0	0	0	0	0	0	0	#NULL!	#NULL!	#NULL!	#NULL!	#NULL!	#NULL!	#NULL!	#NULL!	0	0	0	#NULL!	0	#NULL!	0	0	0
0	78	10	0	#NULL!	#NULL!	0	2002	2012	21	0	#NULL!	0	#NULL!	0	#NULL!	1	2002	0	#NULL!	0	#NULL!	0	#NULL!	1	0	0	0	0	1	0	0	0	#NULL!	#NULL!	#NULL!	#NULL!	#NULL!	#NULL!	#NULL!	#NULL!	0	0	0	#NULL!	0	#NULL!	0	0	0
0	94	8	0	1936	2012	1	2004	2012	18	0	#NULL!	0	#NULL!	0	#NULL!	1	#NULL!	1	2001	0	#NULL!	0	#NULL!	1	1	0	0	0	0	0	0	0	#NULL!	#NULL!	#NULL!	#NULL!	#NULL!	#NULL!	#NULL!	#NULL!	0	0	0	#NULL!	0	#NULL!	0	0	0
0	81	10	0	#NULL!	#NULL!	0	2002	2012	18	0	#NULL!	0	#NULL!	0	#NULL!	1	#NULL!	0	#NULL!	0	#NULL!	0	#NULL!	1	0	0	0	0	0	0	0	0	#NULL!	#NULL!	#NULL!	#NULL!	#NULL!	#NULL!	#NULL!	#NULL!	0	0	0	#NULL!	0	#NULL!	0	0	0
0	86	10	3	1933	#NULL!	0	2002	2012	14	0	2014	0	#NULL!	1	1984	1	#NULL!	0	#NULL!	0	#NULL!	0	#NULL!	1	0	0	0	1	0	0	0	0	#NULL!	#NULL!	#NULL!	#NULL!	#NULL!	#NULL!	#NULL!	#NULL!	0	0	0	#NULL!	0	#NULL!	0	0	0
0	92	7	7	1922	2009	1	2002	2012	13	1	2005	0	#NULL!	0	#NULL!	1	#NULL!	1	1980	1	2007	0	#NULL!	1	1	0	0	0	0	0	0	0	#NULL!	#NULL!	#NULL!	#NULL!	#NULL!	#NULL!	#NULL!	#NULL!	0	0	0	#NULL!	0	#NULL!	0	0	0
0	86	8	3	1948	2010	1	2002	2012	22	1	#NULL!	0	#NULL!	0	#NULL!	1	#NULL!	1	2001	0	#NULL!	0	#NULL!	1	1	0	0	0	0	0	0	0	#NULL!	#NULL!	#NULL!	#NULL!	#NULL!	#NULL!	#NULL!	#NULL!	0	0	0	#NULL!	0	#NULL!	0	0	0
0	77	5	0	#NULL!	#NULL!	0	2007	2012	14	0	#NULL!	0	#NULL!	0	#NULL!	0	#NULL!	0	#NULL!	0	#NULL!	0	#NULL!	1	0	0	0	0	0	0	0	0	#NULL!	#NULL!	#NULL!	#NULL!	#NULL!	#NULL!	#NULL!	#NULL!	0	0	0	#NULL!	0	#NULL!	0	0	0
0	77	10	2	1946	#NULL!	0	2002	2012	18	0	#NULL!	0	#NULL!	1	#NULL!	1	1997	1	#NULL!	0	#NULL!	0	#NULL!	1	0	0	0	0	1	0	0	0	#NULL!	#NULL!	#NULL!	#NULL!	#NULL!	#NULL!	#NULL!	#NULL!	0	0	0	#NULL!	0	#NULL!	0	0	0
0	94	10	3	1934	#NULL!	0	2002	2012	9	0	#NULL!	1	2011	0	#NULL!	1	2000	0	#NULL!	0	#NULL!	1	2012	1	0	0	0	0	1	0	0	0	#NULL!	#NULL!	#NULL!	#NULL!	#NULL!	#NULL!	#NULL!	#NULL!	0	0	0	#NULL!	0	#NULL!	0	0	0
0	87	10	0	1933	#NULL!	0	2002	2012	11	0	#NULL!	0	#NULL!	0	#NULL!	1	#NULL!	0	#NULL!	0	#NULL!	0	#NULL!	1	0	0	0	0	0	0	0	0	#NULL!	#NULL!	#NULL!	#NULL!	#NULL!	#NULL!	#NULL!	#NULL!	0	0	0	#NULL!	0	#NULL!	0	0	0
0	82	4	3	#NULL!	2006	1	2002	2012	16	1	2006	0	#NULL!	0	#NULL!	1	#NULL!	1	1994	0	#NULL!	1	2003	1	1	0	0	0	0	0	0	0	#NULL!	#NULL!	#NULL!	#NULL!	#NULL!	#NULL!	#NULL!	#NULL!	0	0	0	#NULL!	0	#NULL!	0	0	0
0	78	4	1	#NULL!	2006	1	2002	2012	10	0	#NULL!	0	#NULL!	0	#NULL!	1	#NULL!	1	2001	0	#NULL!	0	#NULL!	1	1	0	0	0	0	0	0	0	#NULL!	#NULL!	#NULL!	#NULL!	#NULL!	#NULL!	#NULL!	#NULL!	0	0	0	#NULL!	0	#NULL!	0	0	0
0	73	3	2	#NULL!	2005	1	2002	2012	15	0	#NULL!	0	#NULL!	1	2001	1	#NULL!	0	#NULL!	0	#NULL!	0	#NULL!	1	0	0	0	1	0	0	0	0	#NULL!	#NULL!	#NULL!	#NULL!	#NULL!	#NULL!	#NULL!	#NULL!	0	0	0	#NULL!	0	#NULL!	0	0	0
0	89	10	1	1946	#NULL!	0	2002	2012	28	0	#NULL!	0	#NULL!	0	#NULL!	1	2001	0	#NULL!	0	#NULL!	0	#NULL!	1	0	0	0	0	1	0	0	0	#NULL!	#NULL!	#NULL!	#NULL!	#NULL!	#NULL!	#NULL!	#NULL!	0	0	0	#NULL!	0	#NULL!	0	0	0
0	80	9	3	#NULL!	#NULL!	0	2003	2012	16	0	#NULL!	0	#NULL!	0	#NULL!	0	2012	0	#NULL!	0	#NULL!	1	2008	1	0	0	0	0	0	0	0	0	#NULL!	#NULL!	#NULL!	#NULL!	#NULL!	#NULL!	#NULL!	#NULL!	0	0	0	#NULL!	0	#NULL!	0	0	0
0	89	3	2	1935	2005	1	2002	2012	9	0	#NULL!	0	#NULL!	0	#NULL!	1	#NULL!	0	#NULL!	0	#NULL!	0	#NULL!	1	0	0	0	0	0	0	0	0	#NULL!	#NULL!	#NULL!	#NULL!	#NULL!	#NULL!	#NULL!	#NULL!	0	0	0	#NULL!	0	#NULL!	0	0	0
0	78	10	2	#NULL!	#NULL!	0	2002	2012	18	0	#NULL!	0	#NULL!	0	#NULL!	1	2006	0	#NULL!	0	#NULL!	0	#NULL!	1	0	0	0	0	0	0	0	0	#NULL!	#NULL!	#NULL!	#NULL!	#NULL!	#NULL!	#NULL!	#NULL!	0	0	0	#NULL!	0	#NULL!	0	0	0
0	82	8	2	#NULL!	#NULL!	0	2004	2012	29	0	#NULL!	0	#NULL!	0	#NULL!	1	#NULL!	0	#NULL!	0	#NULL!	1	2003	1	0	0	0	0	0	0	1	0	#NULL!	#NULL!	#NULL!	#NULL!	#NULL!	#NULL!	#NULL!	#NULL!	0	0	0	#NULL!	0	#NULL!	0	0	0
0	73	2	9	1946	2004	1	2002	2012	12	1	#NULL!	1	2003	1	1999	1	#NULL!	1	#NULL!	0	#NULL!	1	2003	1	0	0	0	1	0	0	0	0	#NULL!	#NULL!	#NULL!	#NULL!	#NULL!	#NULL!	#NULL!	#NULL!	0	0	0	#NULL!	0	#NULL!	0	0	0
0	89	2	#NULL!	1935	2004	1	2002	2012	14	0	#NULL!	1	2003	1	2001	1	2000	1	#NULL!	0	#NULL!	0	#NULL!	1	0	0	0	1	1	0	0	0	#NULL!	#NULL!	#NULL!	#NULL!	#NULL!	#NULL!	#NULL!	#NULL!	0	0	0	#NULL!	0	#NULL!	0	0	0
0	90	10	6	1936	2012	1	2002	2012	23	0	#NULL!	0	#NULL!	1	#NULL!	1	#NULL!	1	1975	1	2002	0	#NULL!	1	1	0	0	0	0	1	0	0	#NULL!	#NULL!	#NULL!	#NULL!	#NULL!	#NULL!	#NULL!	#NULL!	0	0	0	#NULL!	0	#NULL!	0	0	0
0	76	9	1	1948	#NULL!	0	2003	2012	24	0	#NULL!	0	#NULL!	0	#NULL!	0	#NULL!	0	#NULL!	0	#NULL!	0	#NULL!	1	0	0	0	0	0	0	0	0	#NULL!	#NULL!	#NULL!	#NULL!	#NULL!	#NULL!	#NULL!	#NULL!	0	0	0	#NULL!	0	#NULL!	0	0	0
0	85	8	1	1947	#NULL!	0	2004	2012	9	0	#NULL!	0	#NULL!	0	#NULL!	1	1999	0	#NULL!	0	#NULL!	0	#NULL!	1	0	0	0	0	1	0	0	0	#NULL!	#NULL!	#NULL!	#NULL!	#NULL!	#NULL!	#NULL!	#NULL!	0	0	0	#NULL!	0	#NULL!	0	0	0
0	83	5	1	#NULL!	#NULL!	0	2007	2012	14	0	#NULL!	0	#NULL!	0	#NULL!	0	#NULL!	0	#NULL!	0	#NULL!	0	#NULL!	1	0	0	0	0	0	0	0	0	#NULL!	#NULL!	#NULL!	#NULL!	#NULL!	#NULL!	#NULL!	#NULL!	0	0	0	#NULL!	0	#NULL!	0	0	0
0	87	10	8	#NULL!	#NULL!	0	2002	2012	13	0	#NULL!	0	#NULL!	0	#NULL!	0	#NULL!	1	2007	0	#NULL!	1	2010	1	0	0	0	0	0	0	0	0	#NULL!	#NULL!	#NULL!	#NULL!	#NULL!	#NULL!	#NULL!	#NULL!	0	0	0	#NULL!	0	#NULL!	0	0	0
0	83	0	1	1924	2002	1	2002	2012	13	0	#NULL!	0	#NULL!	0	#NULL!	0	#NULL!	0	#NULL!	0	#NULL!	0	#NULL!	1	0	0	0	0	0	0	0	0	#NULL!	#NULL!	#NULL!	#NULL!	#NULL!	#NULL!	#NULL!	#NULL!	0	0	0	#NULL!	0	#NULL!	0	0	0
0	88	10	0	1949	#NULL!	0	2002	2012	14	0	#NULL!	0	#NULL!	0	#NULL!	1	2004	0	#NULL!	0	#NULL!	0	#NULL!	1	0	0	0	0	0	0	0	0	#NULL!	#NULL!	#NULL!	#NULL!	#NULL!	#NULL!	#NULL!	#NULL!	0	0	0	#NULL!	0	#NULL!	0	0	0
0	83	1	1	1949	2003	1	2002	2012	13	0	#NULL!	0	#NULL!	0	#NULL!	1	1999	1	1999	0	#NULL!	0	#NULL!	1	1	0	0	0	1	0	0	0	#NULL!	#NULL!	#NULL!	#NULL!	#NULL!	#NULL!	#NULL!	#NULL!	0	0	0	#NULL!	0	#NULL!	0	0	0
0	85	10	2	1949	#NULL!	0	2002	2012	21	0	#NULL!	0	#NULL!	0	#NULL!	1	2008	0	#NULL!	1	2009	0	#NULL!	1	0	0	0	0	0	0	0	0	#NULL!	#NULL!	#NULL!	#NULL!	#NULL!	#NULL!	#NULL!	#NULL!	0	0	0	#NULL!	0	#NULL!	0	0	0
0	84	10	3	#NULL!	#NULL!	0	2002	2012	30	0	#NULL!	0	#NULL!	1	2009	1	2000	0	#NULL!	0	#NULL!	0	#NULL!	1	0	0	0	0	1	0	0	0	#NULL!	#NULL!	#NULL!	#NULL!	#NULL!	#NULL!	#NULL!	#NULL!	0	0	0	#NULL!	0	#NULL!	0	0	0
0	76	7	#NULL!	#NULL!	#NULL!	0	2005	2012	12	0	#NULL!	0	#NULL!	0	#NULL!	0	#NULL!	0	#NULL!	0	#NULL!	0	#NULL!	1	0	0	0	0	0	0	0	0	#NULL!	#NULL!	#NULL!	#NULL!	#NULL!	#NULL!	#NULL!	#NULL!	0	0	0	#NULL!	0	#NULL!	0	0	0
0	78	9	0	1947	#NULL!	0	2003	2012	21	0	#NULL!	0	#NULL!	0	#NULL!	1	#NULL!	0	#NULL!	0	#NULL!	0	#NULL!	1	0	0	0	0	0	0	0	0	#NULL!	#NULL!	#NULL!	#NULL!	#NULL!	#NULL!	#NULL!	#NULL!	0	0	0	#NULL!	0	#NULL!	0	0	0
0	90	3	0	1933	2005	1	2002	2012	5	0	#NULL!	0	#NULL!	0	#NULL!	0	#NULL!	0	#NULL!	0	#NULL!	0	#NULL!	1	0	0	0	0	0	0	0	0	#NULL!	#NULL!	#NULL!	#NULL!	#NULL!	#NULL!	#NULL!	#NULL!	0	0	0	#NULL!	0	#NULL!	0	0	0
0	88	5	3	1939	2007	1	2002	2012	13	0	#NULL!	1	1975	0	#NULL!	1	#NULL!	0	#NULL!	0	#NULL!	0	#NULL!	1	0	1	0	0	0	0	0	0	#NULL!	#NULL!	#NULL!	#NULL!	#NULL!	#NULL!	#NULL!	#NULL!	0	0	0	#NULL!	0	#NULL!	0	0	0
0	92	1	0	1944	2004	1	2003	2012	9	0	#NULL!	0	#NULL!	1	1980	0	#NULL!	0	#NULL!	0	#NULL!	0	#NULL!	1	0	0	0	1	0	0	0	0	#NULL!	#NULL!	#NULL!	#NULL!	#NULL!	#NULL!	#NULL!	#NULL!	0	0	0	#NULL!	0	#NULL!	0	0	0
0	86	10	2	1949	#NULL!	0	2002	2012	23	0	#NULL!	0	#NULL!	1	2012	1	#NULL!	0	#NULL!	0	#NULL!	0	#NULL!	1	0	0	0	0	0	0	0	0	#NULL!	#NULL!	#NULL!	#NULL!	#NULL!	#NULL!	#NULL!	#NULL!	0	0	0	#NULL!	0	#NULL!	0	0	0
0	79	0	0	1934	2002	1	2002	2012	19	0	#NULL!	0	#NULL!	0	#NULL!	0	#NULL!	0	#NULL!	0	#NULL!	0	#NULL!	1	0	0	0	0	0	0	0	0	#NULL!	#NULL!	#NULL!	#NULL!	#NULL!	#NULL!	#NULL!	#NULL!	0	0	0	#NULL!	0	#NULL!	0	0	0
0	76	7	5	#NULL!	#NULL!	0	2005	2012	12	0	#NULL!	0	#NULL!	0	#NULL!	1	2005	0	#NULL!	0	#NULL!	0	#NULL!	1	0	0	0	0	1	0	0	0	#NULL!	#NULL!	#NULL!	#NULL!	#NULL!	#NULL!	#NULL!	#NULL!	0	0	0	#NULL!	0	#NULL!	0	0	0
0	76	10	#NULL!	#NULL!	#NULL!	0	2002	2012	16	0	#NULL!	0	#NULL!	1	2004	1	#NULL!	0	#NULL!	0	#NULL!	1	2011	1	0	0	0	0	0	0	0	0	#NULL!	#NULL!	#NULL!	#NULL!	#NULL!	#NULL!	#NULL!	#NULL!	0	0	0	#NULL!	0	#NULL!	0	0	0
0	79	9	1	#NULL!	#NULL!	0	2003	2012	20	0	#NULL!	0	#NULL!	0	#NULL!	0	#NULL!	0	#NULL!	0	#NULL!	0	#NULL!	1	0	0	0	0	0	0	0	0	#NULL!	#NULL!	#NULL!	#NULL!	#NULL!	#NULL!	#NULL!	#NULL!	0	0	0	#NULL!	0	#NULL!	0	0	0
0	83	10	2	1936	#NULL!	0	2002	2012	18	0	#NULL!	0	#NULL!	0	#NULL!	1	2009	0	#NULL!	0	#NULL!	0	#NULL!	1	0	0	0	0	0	0	0	0	#NULL!	#NULL!	#NULL!	#NULL!	#NULL!	#NULL!	#NULL!	#NULL!	0	0	0	#NULL!	0	#NULL!	0	0	0
0	89	9	5	1949	#NULL!	0	2003	2012	13	1	#NULL!	0	#NULL!	0	#NULL!	1	#NULL!	0	#NULL!	0	#NULL!	1	2002	1	0	0	0	0	0	0	1	0	#NULL!	#NULL!	#NULL!	#NULL!	#NULL!	#NULL!	#NULL!	#NULL!	0	0	0	#NULL!	0	#NULL!	0	0	0
0	74	5	7	1949	2007	1	2002	2012	14	0	#NULL!	1	2006	1	2001	1	#NULL!	1	1975	0	#NULL!	0	#NULL!	1	1	0	0	1	0	0	0	0	#NULL!	#NULL!	#NULL!	#NULL!	#NULL!	#NULL!	#NULL!	#NULL!	0	0	0	#NULL!	0	#NULL!	0	0	0
0	85	10	7	1948	#NULL!	0	2002	2012	21	0	#NULL!	0	#NULL!	0	#NULL!	1	2001	0	#NULL!	1	2007	1	2002	1	0	0	0	0	1	0	1	0	#NULL!	#NULL!	#NULL!	#NULL!	#NULL!	#NULL!	#NULL!	#NULL!	1	0	0	#NULL!	1	#NULL!	0	0	1
0	79	10	5	#NULL!	#NULL!	0	2002	2012	16	0	#NULL!	0	#NULL!	0	#NULL!	1	2006	0	#NULL!	1	2012	0	#NULL!	1	0	0	0	0	0	0	0	0	#NULL!	#NULL!	#NULL!	#NULL!	#NULL!	#NULL!	#NULL!	#NULL!	0	0	0	#NULL!	0	#NULL!	0	0	0
0	88	8	4	#NULL!	2010	1	2002	2012	10	1	#NULL!	0	#NULL!	1	2010	1	2000	0	#NULL!	0	#NULL!	1	1975	1	0	0	0	0	1	0	1	0	#NULL!	#NULL!	#NULL!	#NULL!	#NULL!	#NULL!	#NULL!	#NULL!	0	0	0	#NULL!	0	#NULL!	0	0	0
0	91	4	0	1949	2006	1	2002	2012	11	0	#NULL!	0	#NULL!	1	2003	1	#NULL!	1	#NULL!	0	#NULL!	0	#NULL!	1	0	0	0	0	0	0	0	0	#NULL!	#NULL!	#NULL!	#NULL!	#NULL!	#NULL!	#NULL!	#NULL!	0	0	0	#NULL!	0	#NULL!	0	0	0
0	82	10	4	1936	#NULL!	0	2002	2012	22	0	#NULL!	0	#NULL!	0	#NULL!	1	#NULL!	0	#NULL!	0	#NULL!	1	2003	1	0	0	0	0	0	0	0	0	#NULL!	#NULL!	#NULL!	#NULL!	#NULL!	#NULL!	#NULL!	#NULL!	0	0	0	#NULL!	0	#NULL!	0	0	0
0	95	4	2	1933	2007	1	2003	2012	11	0	#NULL!	0	#NULL!	0	#NULL!	0	#NULL!	0	#NULL!	0	#NULL!	0	#NULL!	1	0	0	0	0	0	0	0	0	#NULL!	#NULL!	#NULL!	#NULL!	#NULL!	#NULL!	#NULL!	#NULL!	0	0	0	#NULL!	0	#NULL!	0	0	0
0	89	10	0	1935	#NULL!	0	2002	2012	13	0	#NULL!	0	#NULL!	0	#NULL!	1	#NULL!	0	#NULL!	0	#NULL!	0	#NULL!	1	0	0	0	0	0	0	0	0	#NULL!	#NULL!	#NULL!	#NULL!	#NULL!	#NULL!	#NULL!	#NULL!	0	0	0	#NULL!	0	#NULL!	0	0	0
0	94	2	2	1936	2004	1	2002	2012	46	0	#NULL!	0	#NULL!	0	#NULL!	0	#NULL!	0	#NULL!	0	#NULL!	1	2004	0	0	0	0	0	0	0	0	0	#NULL!	#NULL!	#NULL!	#NULL!	#NULL!	#NULL!	#NULL!	#NULL!	0	0	0	#NULL!	0	#NULL!	0	0	0
0	78	9	1	#NULL!	#NULL!	0	2003	2012	18	0	#NULL!	0	#NULL!	0	#NULL!	1	1975	0	#NULL!	0	#NULL!	0	#NULL!	1	0	0	0	0	1	0	0	0	#NULL!	#NULL!	#NULL!	#NULL!	#NULL!	#NULL!	#NULL!	#NULL!	0	0	0	#NULL!	0	#NULL!	0	0	0
0	88	9	3	1942	#NULL!	0	2003	2012	7	0	#NULL!	0	#NULL!	0	#NULL!	1	2001	0	#NULL!	0	#NULL!	0	#NULL!	1	0	0	0	0	1	0	0	0	#NULL!	#NULL!	#NULL!	#NULL!	#NULL!	#NULL!	#NULL!	#NULL!	0	0	0	#NULL!	0	#NULL!	0	0	0
0	86	3	2	1934	2005	1	2002	2012	16	0	#NULL!	1	2005	0	#NULL!	0	#NULL!	0	#NULL!	0	#NULL!	0	#NULL!	1	0	0	0	0	0	0	0	0	#NULL!	#NULL!	#NULL!	#NULL!	#NULL!	#NULL!	#NULL!	#NULL!	0	0	0	#NULL!	0	#NULL!	0	0	0
0	83	1	0	#NULL!	2003	1	2002	2012	18	0	#NULL!	0	#NULL!	0	#NULL!	1	#NULL!	1	2001	0	#NULL!	0	#NULL!	1	1	0	0	0	0	0	0	0	#NULL!	#NULL!	#NULL!	#NULL!	#NULL!	#NULL!	#NULL!	#NULL!	0	0	0	#NULL!	0	#NULL!	0	0	0
0	92	6	5	1935	2008	1	2002	2012	13	0	#NULL!	0	#NULL!	0	#NULL!	1	1998	1	1999	0	#NULL!	0	#NULL!	1	1	0	0	0	1	0	0	0	#NULL!	#NULL!	#NULL!	#NULL!	#NULL!	#NULL!	#NULL!	#NULL!	0	0	0	#NULL!	0	#NULL!	0	0	0
0	89	6	2	1943	#NULL!	0	2006	2012	10	1	2012	0	#NULL!	0	#NULL!	1	2000	0	2014	0	#NULL!	0	#NULL!	1	0	0	0	0	1	0	0	0	#NULL!	#NULL!	#NULL!	#NULL!	#NULL!	#NULL!	#NULL!	#NULL!	0	0	0	#NULL!	0	#NULL!	0	0	0
0	90	10	11	1934	#NULL!	0	2002	2012	31	1	2011	1	2011	1	2006	1	#NULL!	1	1975	0	#NULL!	0	#NULL!	1	1	0	0	0	0	0	0	0	#NULL!	#NULL!	#NULL!	#NULL!	#NULL!	#NULL!	#NULL!	#NULL!	0	0	0	#NULL!	0	#NULL!	0	0	0
0	78	10	2	1948	#NULL!	0	2002	2012	20	0	#NULL!	0	#NULL!	1	2010	1	#NULL!	0	#NULL!	0	#NULL!	0	#NULL!	1	0	0	0	0	0	0	0	0	#NULL!	#NULL!	#NULL!	#NULL!	#NULL!	#NULL!	#NULL!	#NULL!	0	0	0	#NULL!	0	#NULL!	0	0	0
0	83	9	0	1945	#NULL!	0	2003	2012	12	0	#NULL!	0	#NULL!	0	#NULL!	0	#NULL!	0	#NULL!	0	#NULL!	0	#NULL!	1	0	0	0	0	0	0	0	0	#NULL!	#NULL!	#NULL!	#NULL!	#NULL!	#NULL!	#NULL!	#NULL!	0	0	0	#NULL!	0	#NULL!	0	0	0
0	84	4	5	1937	2006	1	2002	2012	11	1	2003	1	2000	0	#NULL!	1	1999	1	#NULL!	0	#NULL!	0	#NULL!	1	0	1	0	0	1	0	0	0	#NULL!	#NULL!	#NULL!	#NULL!	#NULL!	#NULL!	#NULL!	#NULL!	0	0	0	#NULL!	0	#NULL!	0	0	0
0	85	10	2	1943	#NULL!	0	2002	2012	12	0	#NULL!	0	#NULL!	0	#NULL!	0	#NULL!	0	#NULL!	0	#NULL!	0	#NULL!	1	0	0	0	0	0	0	0	0	#NULL!	#NULL!	#NULL!	#NULL!	#NULL!	#NULL!	#NULL!	#NULL!	0	0	0	#NULL!	0	#NULL!	0	0	0
0	93	1	7	1932	2007	1	2006	2012	22	0	#NULL!	1	2004	1	2001	1	#NULL!	0	#NULL!	0	#NULL!	1	2006	1	0	1	0	1	0	0	1	0	#NULL!	#NULL!	#NULL!	#NULL!	#NULL!	#NULL!	#NULL!	#NULL!	0	0	0	#NULL!	0	#NULL!	0	0	0
0	80	9	1	#NULL!	2011	1	2002	2012	16	0	#NULL!	0	#NULL!	0	#NULL!	0	#NULL!	1	1986	0	#NULL!	0	#NULL!	1	1	0	0	0	0	0	0	0	#NULL!	#NULL!	#NULL!	#NULL!	#NULL!	#NULL!	#NULL!	#NULL!	0	0	0	#NULL!	0	#NULL!	0	0	0
0	97	0	4	1933	2002	1	2002	2012	12	0	#NULL!	0	#NULL!	1	2000	0	#NULL!	0	#NULL!	0	#NULL!	0	#NULL!	1	0	0	0	1	0	0	0	0	#NULL!	#NULL!	#NULL!	#NULL!	#NULL!	#NULL!	#NULL!	#NULL!	0	0	0	#NULL!	0	#NULL!	0	0	0
0	78	10	0	#NULL!	#NULL!	0	2002	2012	15	0	#NULL!	0	#NULL!	0	#NULL!	1	#NULL!	1	#NULL!	0	#NULL!	0	#NULL!	1	0	0	0	0	0	0	0	0	#NULL!	#NULL!	#NULL!	#NULL!	#NULL!	#NULL!	#NULL!	#NULL!	0	0	0	#NULL!	0	#NULL!	0	0	0
0	75	8	4	#NULL!	2010	1	2002	2012	18	1	2005	0	#NULL!	0	#NULL!	1	#NULL!	0	#NULL!	0	#NULL!	0	#NULL!	1	0	0	0	0	0	0	0	0	#NULL!	#NULL!	#NULL!	#NULL!	#NULL!	#NULL!	#NULL!	#NULL!	0	0	0	#NULL!	0	#NULL!	0	0	0
0	87	9	3	1934	2012	1	2003	2012	19	0	#NULL!	0	#NULL!	0	#NULL!	1	2000	0	#NULL!	0	#NULL!	0	#NULL!	1	0	0	0	0	1	0	0	0	#NULL!	#NULL!	#NULL!	#NULL!	#NULL!	#NULL!	#NULL!	#NULL!	0	0	0	#NULL!	0	#NULL!	0	0	0
0	85	7	4	#NULL!	2009	1	2002	2012	13	0	#NULL!	0	#NULL!	0	#NULL!	1	2006	0	#NULL!	0	#NULL!	0	#NULL!	1	0	0	0	0	0	0	0	0	#NULL!	#NULL!	#NULL!	#NULL!	#NULL!	#NULL!	#NULL!	#NULL!	0	0	0	#NULL!	0	#NULL!	0	0	0
0	83	3	#NULL!	1942	2007	1	2004	2012	16	1	2007	1	2001	0	#NULL!	0	#NULL!	0	#NULL!	0	#NULL!	0	#NULL!	1	0	1	0	0	0	0	0	0	#NULL!	#NULL!	#NULL!	#NULL!	#NULL!	#NULL!	#NULL!	#NULL!	0	0	0	#NULL!	0	#NULL!	0	0	0
0	79	10	4	#NULL!	#NULL!	0	2002	2012	49	1	2005	1	1975	0	#NULL!	0	#NULL!	1	2005	0	#NULL!	0	#NULL!	0	0	1	0	0	0	0	0	0	#NULL!	#NULL!	#NULL!	#NULL!	#NULL!	#NULL!	#NULL!	#NULL!	0	0	0	#NULL!	0	#NULL!	0	0	0
0	82	8	2	1948	2010	1	2002	2012	18	0	#NULL!	0	#NULL!	0	#NULL!	1	#NULL!	0	#NULL!	0	#NULL!	0	#NULL!	1	0	0	0	0	0	0	0	0	#NULL!	#NULL!	#NULL!	#NULL!	#NULL!	#NULL!	#NULL!	#NULL!	0	0	0	#NULL!	0	#NULL!	0	0	0
0	86	10	3	1937	#NULL!	0	2002	2012	14	0	#NULL!	0	#NULL!	0	#NULL!	1	#NULL!	1	#NULL!	0	#NULL!	0	#NULL!	1	0	0	0	0	0	0	0	0	#NULL!	#NULL!	#NULL!	#NULL!	#NULL!	#NULL!	#NULL!	#NULL!	0	0	0	#NULL!	0	#NULL!	0	0	0
0	96	3	0	1938	2005	1	2002	2012	14	0	#NULL!	0	#NULL!	0	#NULL!	1	#NULL!	1	2001	0	#NULL!	0	#NULL!	1	1	0	0	0	0	0	0	0	#NULL!	#NULL!	#NULL!	#NULL!	#NULL!	#NULL!	#NULL!	#NULL!	0	0	0	#NULL!	0	#NULL!	0	0	0
0	90	10	2	1938	#NULL!	0	2002	2012	10	0	#NULL!	0	#NULL!	0	#NULL!	1	2006	0	#NULL!	0	#NULL!	0	#NULL!	1	0	0	0	0	0	0	0	0	#NULL!	#NULL!	#NULL!	#NULL!	#NULL!	#NULL!	#NULL!	#NULL!	0	0	0	#NULL!	0	#NULL!	0	0	0
0	92	6	2	1945	2009	1	2003	2012	13	0	#NULL!	1	2002	0	#NULL!	1	2000	1	2001	0	#NULL!	0	#NULL!	1	1	1	0	0	1	0	0	0	#NULL!	#NULL!	#NULL!	#NULL!	#NULL!	#NULL!	#NULL!	#NULL!	0	0	0	#NULL!	0	#NULL!	0	0	0
0	86	6	4	1948	2008	1	2002	2012	17	0	#NULL!	1	2006	0	#NULL!	1	#NULL!	0	#NULL!	1	2007	0	#NULL!	1	0	0	0	0	0	0	0	0	#NULL!	#NULL!	#NULL!	#NULL!	#NULL!	#NULL!	#NULL!	#NULL!	0	0	0	#NULL!	0	#NULL!	0	0	0
0	77	2	0	1949	2004	1	2002	2012	17	0	#NULL!	0	#NULL!	0	#NULL!	0	#NULL!	0	#NULL!	0	#NULL!	0	#NULL!	1	0	0	0	0	0	0	0	0	#NULL!	#NULL!	#NULL!	#NULL!	#NULL!	#NULL!	#NULL!	#NULL!	0	0	0	#NULL!	0	#NULL!	0	0	0
0	76	2	2	1949	2005	1	2003	2012	52	0	#NULL!	1	2003	0	#NULL!	1	2004	0	#NULL!	0	#NULL!	1	2005	0	0	1	0	0	0	0	0	0	#NULL!	#NULL!	#NULL!	#NULL!	#NULL!	#NULL!	#NULL!	#NULL!	0	0	0	#NULL!	0	#NULL!	0	0	0
0	81	9	5	1949	#NULL!	0	2003	2012	21	0	#NULL!	0	#NULL!	0	#NULL!	0	#NULL!	0	#NULL!	0	#NULL!	1	2003	1	0	0	0	0	0	0	1	0	#NULL!	#NULL!	#NULL!	#NULL!	#NULL!	#NULL!	#NULL!	#NULL!	0	0	0	#NULL!	0	#NULL!	0	0	0
0	78	6	2	1949	2009	1	2003	2012	11	0	#NULL!	1	2009	0	#NULL!	1	2009	1	2006	0	#NULL!	0	#NULL!	1	0	0	0	0	0	0	0	0	#NULL!	#NULL!	#NULL!	#NULL!	#NULL!	#NULL!	#NULL!	#NULL!	0	0	0	#NULL!	0	#NULL!	0	0	0
0	81	1	3	1949	2003	1	2002	2012	7	0	#NULL!	0	#NULL!	0	#NULL!	1	#NULL!	1	2001	0	#NULL!	1	2003	1	1	0	0	0	0	0	0	0	#NULL!	#NULL!	#NULL!	#NULL!	#NULL!	#NULL!	#NULL!	#NULL!	0	0	0	#NULL!	0	#NULL!	0	0	0
0	74	8	12	#NULL!	2010	1	2002	2012	11	1	#NULL!	1	1975	1	1998	1	2000	1	1975	0	#NULL!	1	2002	1	1	1	0	1	1	0	1	0	#NULL!	#NULL!	#NULL!	#NULL!	#NULL!	#NULL!	#NULL!	#NULL!	0	0	0	#NULL!	0	#NULL!	0	0	0
0	76	10	1	#NULL!	#NULL!	0	2002	2012	15	0	#NULL!	0	#NULL!	0	#NULL!	0	#NULL!	0	#NULL!	0	#NULL!	0	#NULL!	1	0	0	0	0	0	0	0	0	#NULL!	#NULL!	#NULL!	#NULL!	#NULL!	#NULL!	#NULL!	#NULL!	0	0	0	#NULL!	0	#NULL!	0	0	0
0	82	9	1	1946	#NULL!	0	2003	2012	11	0	#NULL!	0	#NULL!	0	#NULL!	1	#NULL!	0	#NULL!	0	#NULL!	0	#NULL!	1	0	0	0	0	0	0	0	0	#NULL!	#NULL!	#NULL!	#NULL!	#NULL!	#NULL!	#NULL!	#NULL!	0	0	0	#NULL!	0	#NULL!	0	0	0
0	87	10	4	1947	2012	1	2002	2012	15	0	#NULL!	0	#NULL!	1	#NULL!	1	2003	1	2001	0	#NULL!	1	2011	1	1	0	0	0	0	0	0	0	0	0	0	0	1	0	0	0	0	0	0	1	0	0	0	0	0
0	87	8	4	1936	#NULL!	0	2004	2012	15	0	#NULL!	0	#NULL!	0	#NULL!	1	2006	1	2003	0	#NULL!	0	#NULL!	1	1	0	0	0	0	0	0	0	#NULL!	#NULL!	#NULL!	#NULL!	#NULL!	#NULL!	#NULL!	#NULL!	0	0	0	#NULL!	0	#NULL!	0	0	0
0	91	10	0	1948	#NULL!	0	2002	2012	10	0	#NULL!	0	#NULL!	0	#NULL!	1	#NULL!	0	#NULL!	0	#NULL!	0	#NULL!	1	0	0	0	0	0	0	0	0	#NULL!	#NULL!	#NULL!	#NULL!	#NULL!	#NULL!	#NULL!	#NULL!	0	0	0	#NULL!	0	#NULL!	0	0	0
0	82	10	2	#NULL!	#NULL!	0	2002	2012	20	0	#NULL!	0	#NULL!	0	#NULL!	1	2001	1	#NULL!	0	#NULL!	0	#NULL!	1	0	0	0	0	1	0	0	0	#NULL!	#NULL!	#NULL!	#NULL!	#NULL!	#NULL!	#NULL!	#NULL!	0	0	0	#NULL!	0	#NULL!	0	0	0
0	75	10	1	1949	#NULL!	0	2002	2012	14	0	#NULL!	0	#NULL!	0	#NULL!	0	#NULL!	0	#NULL!	0	#NULL!	0	#NULL!	1	0	0	0	0	0	0	0	0	#NULL!	#NULL!	#NULL!	#NULL!	#NULL!	#NULL!	#NULL!	#NULL!	0	0	0	#NULL!	0	#NULL!	0	0	0
0	88	8	#NULL!	1948	2010	1	2002	2012	17	0	#NULL!	0	#NULL!	0	#NULL!	1	2001	1	#NULL!	0	#NULL!	1	2006	1	0	0	0	0	1	0	0	0	#NULL!	#NULL!	#NULL!	#NULL!	#NULL!	#NULL!	#NULL!	#NULL!	0	0	0	#NULL!	0	#NULL!	0	0	0
0	79	9	1	1948	#NULL!	0	2003	2012	20	0	#NULL!	0	#NULL!	0	#NULL!	1	2000	0	#NULL!	0	#NULL!	0	#NULL!	1	0	0	0	0	1	0	0	0	#NULL!	#NULL!	#NULL!	#NULL!	#NULL!	#NULL!	#NULL!	#NULL!	0	0	0	#NULL!	0	#NULL!	0	0	0
0	80	10	2	1948	#NULL!	0	2002	2012	15	0	#NULL!	0	#NULL!	0	#NULL!	1	#NULL!	1	#NULL!	0	#NULL!	0	#NULL!	1	0	0	0	0	0	0	0	0	#NULL!	#NULL!	#NULL!	#NULL!	#NULL!	#NULL!	#NULL!	#NULL!	0	0	0	#NULL!	0	#NULL!	0	0	0
0	79	9	0	1948	#NULL!	0	2003	2012	16	0	#NULL!	0	#NULL!	0	#NULL!	1	2011	0	#NULL!	0	#NULL!	0	#NULL!	1	0	0	0	0	0	0	0	0	#NULL!	#NULL!	#NULL!	#NULL!	#NULL!	#NULL!	#NULL!	#NULL!	0	0	0	#NULL!	0	#NULL!	0	0	0
0	82	0	3	1938	2002	1	2002	2012	57	0	#NULL!	0	#NULL!	0	#NULL!	1	#NULL!	0	#NULL!	1	2002	1	2002	0	0	0	0	0	0	1	1	0	#NULL!	#NULL!	#NULL!	#NULL!	#NULL!	#NULL!	#NULL!	#NULL!	0	0	0	#NULL!	0	#NULL!	0	0	0
0	90	9	3	1933	#NULL!	0	2003	2012	12	0	#NULL!	0	#NULL!	0	#NULL!	1	2011	0	#NULL!	1	2008	0	#NULL!	1	0	0	0	0	0	0	0	0	#NULL!	#NULL!	#NULL!	#NULL!	#NULL!	#NULL!	#NULL!	#NULL!	0	0	0	#NULL!	0	#NULL!	0	0	0
0	81	10	6	1949	#NULL!	0	2002	2012	15	0	#NULL!	0	#NULL!	0	#NULL!	1	#NULL!	1	2003	0	#NULL!	0	#NULL!	1	0	0	0	0	0	0	0	0	#NULL!	#NULL!	#NULL!	#NULL!	#NULL!	#NULL!	#NULL!	#NULL!	0	0	0	#NULL!	0	#NULL!	0	0	0
0	86	10	2	1949	#NULL!	0	2002	2012	53	0	#NULL!	0	#NULL!	0	#NULL!	1	#NULL!	1	#NULL!	0	#NULL!	0	#NULL!	0	0	0	0	0	0	0	0	0	#NULL!	#NULL!	#NULL!	#NULL!	#NULL!	#NULL!	#NULL!	#NULL!	0	0	0	#NULL!	0	#NULL!	0	0	0
0	90	3	#NULL!	1933	2006	1	2003	2012	16	0	#NULL!	0	#NULL!	0	#NULL!	0	#NULL!	0	#NULL!	1	2005	0	#NULL!	1	0	0	0	0	0	0	0	0	#NULL!	#NULL!	#NULL!	#NULL!	#NULL!	#NULL!	#NULL!	#NULL!	0	0	0	#NULL!	0	#NULL!	0	0	0
0	83	10	3	1949	#NULL!	0	2002	2012	17	0	#NULL!	0	#NULL!	1	2007	1	2002	0	#NULL!	0	#NULL!	0	#NULL!	1	0	0	0	0	1	0	0	0	#NULL!	#NULL!	#NULL!	#NULL!	#NULL!	#NULL!	#NULL!	#NULL!	0	0	0	#NULL!	0	#NULL!	0	0	0
0	80	10	2	1937	#NULL!	0	2002	2012	15	0	#NULL!	0	#NULL!	0	#NULL!	1	#NULL!	0	#NULL!	0	#NULL!	0	#NULL!	1	0	0	0	0	0	0	0	0	#NULL!	#NULL!	#NULL!	#NULL!	#NULL!	#NULL!	#NULL!	#NULL!	0	0	0	#NULL!	0	#NULL!	0	0	0
0	74	1	1	1945	2003	1	2002	2012	9	0	#NULL!	1	2001	1	2000	1	#NULL!	0	#NULL!	0	#NULL!	0	#NULL!	1	0	1	0	1	0	0	0	0	#NULL!	#NULL!	#NULL!	#NULL!	#NULL!	#NULL!	#NULL!	#NULL!	0	0	0	#NULL!	0	#NULL!	0	0	0
0	76	10	2	1949	#NULL!	0	2002	2012	21	0	#NULL!	0	#NULL!	1	2005	1	#NULL!	1	#NULL!	0	#NULL!	0	#NULL!	1	0	0	0	0	0	0	0	0	#NULL!	#NULL!	#NULL!	#NULL!	#NULL!	#NULL!	#NULL!	#NULL!	0	0	0	#NULL!	0	#NULL!	0	0	0
0	83	6	0	1949	2008	1	2002	2012	14	0	#NULL!	0	#NULL!	0	#NULL!	1	#NULL!	1	2005	0	#NULL!	0	#NULL!	1	0	0	0	0	0	0	0	0	#NULL!	#NULL!	#NULL!	#NULL!	#NULL!	#NULL!	#NULL!	#NULL!	0	0	0	#NULL!	0	#NULL!	0	0	0
0	76	5	2	1935	2007	1	2002	2012	9	0	#NULL!	0	#NULL!	0	#NULL!	1	#NULL!	1	2004	0	#NULL!	0	#NULL!	1	0	0	0	0	0	0	0	0	#NULL!	#NULL!	#NULL!	#NULL!	#NULL!	#NULL!	#NULL!	#NULL!	0	0	0	#NULL!	0	#NULL!	0	0	0
0	88	5	3	1949	2008	1	2003	2012	15	0	#NULL!	0	#NULL!	1	2007	1	#NULL!	1	2008	0	#NULL!	1	2000	1	0	0	0	0	0	0	1	0	#NULL!	#NULL!	#NULL!	#NULL!	#NULL!	#NULL!	#NULL!	#NULL!	0	0	0	#NULL!	0	#NULL!	0	0	0
0	78	10	5	1949	#NULL!	0	2002	2012	17	0	#NULL!	0	#NULL!	1	2003	1	#NULL!	1	1998	0	#NULL!	0	#NULL!	1	1	0	0	0	0	0	0	0	#NULL!	#NULL!	#NULL!	#NULL!	#NULL!	#NULL!	#NULL!	#NULL!	0	0	0	#NULL!	0	#NULL!	0	0	0
0	78	10	4	1949	#NULL!	0	2002	2012	23	0	#NULL!	0	#NULL!	1	2000	1	#NULL!	0	#NULL!	0	#NULL!	1	2000	1	0	0	0	1	0	0	1	0	#NULL!	#NULL!	#NULL!	#NULL!	#NULL!	#NULL!	#NULL!	#NULL!	0	0	0	#NULL!	0	#NULL!	0	0	0
0	87	9	3	1949	2011	1	2002	2012	21	0	#NULL!	0	#NULL!	0	#NULL!	0	#NULL!	0	#NULL!	1	2003	0	#NULL!	1	0	0	0	0	0	0	0	0	#NULL!	#NULL!	#NULL!	#NULL!	#NULL!	#NULL!	#NULL!	#NULL!	0	0	0	#NULL!	0	#NULL!	0	0	0
0	95	4	3	1948	2007	1	2003	2012	11	0	#NULL!	1	2007	0	#NULL!	1	#NULL!	1	#NULL!	0	#NULL!	0	#NULL!	1	0	0	0	0	0	0	0	0	#NULL!	#NULL!	#NULL!	#NULL!	#NULL!	#NULL!	#NULL!	#NULL!	0	0	0	#NULL!	0	#NULL!	0	0	0
0	82	2	0	1949	2006	1	2004	2012	9	0	#NULL!	0	#NULL!	0	#NULL!	1	#NULL!	0	#NULL!	0	#NULL!	0	#NULL!	1	0	0	0	0	0	0	0	0	#NULL!	#NULL!	#NULL!	#NULL!	#NULL!	#NULL!	#NULL!	#NULL!	0	0	0	#NULL!	0	#NULL!	0	0	0
0	86	10	8	1948	#NULL!	0	2002	2012	16	0	2012	0	#NULL!	0	#NULL!	1	2005	1	1985	1	2007	0	#NULL!	1	1	0	0	0	0	0	0	0	#NULL!	#NULL!	#NULL!	#NULL!	#NULL!	#NULL!	#NULL!	#NULL!	0	0	0	#NULL!	0	#NULL!	0	0	0
0	88	5	6	1949	2007	1	2002	2012	18	1	2007	1	2001	1	2001	1	#NULL!	1	1993	0	#NULL!	1	2003	1	1	1	0	1	0	0	0	0	#NULL!	#NULL!	#NULL!	#NULL!	#NULL!	#NULL!	#NULL!	#NULL!	0	0	0	#NULL!	0	#NULL!	0	0	0
0	82	7	2	1947	2009	1	2002	2012	15	0	#NULL!	0	#NULL!	0	#NULL!	1	2009	1	1986	1	2008	0	#NULL!	1	1	0	0	0	0	0	0	0	#NULL!	#NULL!	#NULL!	#NULL!	#NULL!	#NULL!	#NULL!	#NULL!	0	0	0	#NULL!	0	#NULL!	0	0	0
0	76	10	2	#NULL!	#NULL!	0	2002	2012	19	0	#NULL!	0	#NULL!	0	#NULL!	0	#NULL!	0	#NULL!	0	#NULL!	0	#NULL!	1	0	0	0	0	0	0	0	0	#NULL!	#NULL!	#NULL!	#NULL!	#NULL!	#NULL!	#NULL!	#NULL!	0	0	0	#NULL!	0	#NULL!	0	0	0
0	96	5	#NULL!	1939	2009	1	2004	2012	7	0	#NULL!	1	2004	0	#NULL!	1	2000	1	#NULL!	0	#NULL!	0	#NULL!	1	0	1	0	0	1	0	0	0	#NULL!	#NULL!	#NULL!	#NULL!	#NULL!	#NULL!	#NULL!	#NULL!	0	0	0	#NULL!	0	#NULL!	0	0	0
0	92	7	2	1936	2009	1	2002	2012	9	0	#NULL!	1	2001	0	#NULL!	1	#NULL!	1	2001	0	#NULL!	0	#NULL!	1	1	1	0	0	0	0	0	0	#NULL!	#NULL!	#NULL!	#NULL!	#NULL!	#NULL!	#NULL!	#NULL!	0	0	0	#NULL!	0	#NULL!	0	0	0
0	93	2	1	1935	2007	1	2005	2012	8	1	2007	0	#NULL!	0	#NULL!	0	#NULL!	1	1975	0	#NULL!	0	#NULL!	1	1	0	0	0	0	0	0	0	#NULL!	#NULL!	#NULL!	#NULL!	#NULL!	#NULL!	#NULL!	#NULL!	0	0	0	#NULL!	0	#NULL!	0	0	0
0	83	10	1	#NULL!	#NULL!	0	2002	2012	8	0	#NULL!	0	#NULL!	0	#NULL!	1	2001	1	#NULL!	0	#NULL!	0	#NULL!	1	0	0	0	0	1	0	0	0	#NULL!	#NULL!	#NULL!	#NULL!	#NULL!	#NULL!	#NULL!	#NULL!	0	0	0	#NULL!	0	#NULL!	0	0	0
0	90	8	5	1946	2012	1	2004	2012	21	0	#NULL!	1	2006	0	#NULL!	1	#NULL!	0	#NULL!	0	#NULL!	1	2011	1	0	0	0	0	0	0	0	0	#NULL!	#NULL!	#NULL!	#NULL!	#NULL!	#NULL!	#NULL!	#NULL!	0	0	0	#NULL!	0	#NULL!	0	0	0
0	84	8	4	1947	2010	1	2002	2012	17	0	#NULL!	0	#NULL!	1	2000	1	2001	0	#NULL!	1	2004	0	#NULL!	1	0	0	0	1	1	0	0	0	#NULL!	#NULL!	#NULL!	#NULL!	#NULL!	#NULL!	#NULL!	#NULL!	0	0	0	#NULL!	0	#NULL!	0	0	0
0	88	9	1	1936	2012	1	2003	2012	9	1	2012	0	#NULL!	0	#NULL!	0	#NULL!	0	#NULL!	0	#NULL!	0	#NULL!	1	0	0	0	0	0	0	0	0	#NULL!	#NULL!	#NULL!	#NULL!	#NULL!	#NULL!	#NULL!	#NULL!	0	0	0	#NULL!	0	#NULL!	0	0	0
0	88	0	0	1932	2002	1	2002	2012	15	0	#NULL!	0	#NULL!	0	#NULL!	0	#NULL!	0	#NULL!	0	#NULL!	0	#NULL!	1	0	0	0	0	0	0	0	0	#NULL!	#NULL!	#NULL!	#NULL!	#NULL!	#NULL!	#NULL!	#NULL!	0	0	0	#NULL!	0	#NULL!	0	0	0
0	77	10	4	1949	#NULL!	0	2002	2012	16	0	#NULL!	0	#NULL!	1	2007	0	#NULL!	1	#NULL!	0	#NULL!	0	#NULL!	1	0	0	0	0	0	0	0	0	#NULL!	#NULL!	#NULL!	#NULL!	#NULL!	#NULL!	#NULL!	#NULL!	0	0	0	#NULL!	0	#NULL!	0	0	0
0	86	3	1	1936	2005	1	2002	2012	17	1	2005	1	1997	0	#NULL!	1	#NULL!	1	2000	0	#NULL!	0	#NULL!	1	1	1	0	0	0	0	0	0	#NULL!	#NULL!	#NULL!	#NULL!	#NULL!	#NULL!	#NULL!	#NULL!	0	0	0	#NULL!	0	#NULL!	0	0	0
0	89	10	0	1935	#NULL!	0	2002	2012	19	0	#NULL!	0	#NULL!	0	#NULL!	1	#NULL!	0	#NULL!	0	#NULL!	0	#NULL!	1	0	0	0	0	0	0	0	0	#NULL!	#NULL!	#NULL!	#NULL!	#NULL!	#NULL!	#NULL!	#NULL!	0	0	0	#NULL!	0	#NULL!	0	0	0
0	84	6	1	1944	#NULL!	0	2006	2012	6	0	#NULL!	0	#NULL!	0	#NULL!	1	#NULL!	0	#NULL!	0	#NULL!	0	#NULL!	1	0	0	0	0	0	0	0	0	#NULL!	#NULL!	#NULL!	#NULL!	#NULL!	#NULL!	#NULL!	#NULL!	0	0	0	#NULL!	0	#NULL!	0	0	0
0	99	10	1	1934	#NULL!	0	2002	2012	10	0	#NULL!	0	#NULL!	0	#NULL!	1	1997	1	2001	0	#NULL!	0	#NULL!	1	1	0	0	0	1	0	0	0	#NULL!	#NULL!	#NULL!	#NULL!	#NULL!	#NULL!	#NULL!	#NULL!	0	0	0	#NULL!	0	#NULL!	0	0	0
0	76	9	2	#NULL!	#NULL!	0	2003	2012	33	0	#NULL!	0	#NULL!	0	#NULL!	0	#NULL!	0	#NULL!	0	#NULL!	0	#NULL!	1	0	0	0	0	0	0	0	0	#NULL!	#NULL!	#NULL!	#NULL!	#NULL!	#NULL!	#NULL!	#NULL!	0	0	0	#NULL!	0	#NULL!	0	0	0
0	80	10	4	#NULL!	#NULL!	0	2002	2012	16	0	#NULL!	0	#NULL!	0	#NULL!	1	1988	0	#NULL!	0	#NULL!	0	#NULL!	1	0	0	0	0	1	0	0	0	#NULL!	#NULL!	#NULL!	#NULL!	#NULL!	#NULL!	#NULL!	#NULL!	0	0	0	#NULL!	0	#NULL!	0	0	0
0	88	0	0	1945	2002	1	2002	2012	17	0	#NULL!	0	#NULL!	0	#NULL!	0	#NULL!	0	#NULL!	0	#NULL!	0	#NULL!	1	0	0	0	0	0	0	0	0	#NULL!	#NULL!	#NULL!	#NULL!	#NULL!	#NULL!	#NULL!	#NULL!	0	0	0	#NULL!	0	#NULL!	0	0	0
0	91	3	5	1932	2005	1	2002	2012	11	0	#NULL!	0	#NULL!	0	#NULL!	1	2000	1	2001	0	#NULL!	1	2002	1	1	0	0	0	1	0	1	0	#NULL!	#NULL!	#NULL!	#NULL!	#NULL!	#NULL!	#NULL!	#NULL!	0	0	0	#NULL!	0	#NULL!	0	0	0
0	92	10	1	1935	#NULL!	0	2002	2012	19	0	#NULL!	0	#NULL!	0	#NULL!	0	2013	0	#NULL!	0	#NULL!	0	#NULL!	1	0	0	0	0	0	0	0	0	#NULL!	#NULL!	#NULL!	#NULL!	#NULL!	#NULL!	#NULL!	#NULL!	0	0	0	#NULL!	0	#NULL!	0	0	0
0	77	10	3	1936	2012	1	2002	2012	10	0	#NULL!	1	2011	1	2008	1	2003	1	#NULL!	0	#NULL!	0	#NULL!	1	0	0	0	0	0	0	0	0	#NULL!	#NULL!	#NULL!	#NULL!	#NULL!	#NULL!	#NULL!	#NULL!	0	0	0	#NULL!	0	#NULL!	0	0	0
0	89	2	3	1933	2004	1	2002	2012	9	0	#NULL!	0	#NULL!	0	#NULL!	1	#NULL!	0	#NULL!	0	#NULL!	1	2002	1	0	0	0	0	0	0	1	0	#NULL!	#NULL!	#NULL!	#NULL!	#NULL!	#NULL!	#NULL!	#NULL!	0	0	0	#NULL!	0	#NULL!	0	0	0
0	82	0	3	#NULL!	2002	1	2002	2012	7	0	#NULL!	0	#NULL!	0	#NULL!	1	#NULL!	1	2001	0	#NULL!	1	2000	1	1	0	0	0	0	0	1	0	#NULL!	#NULL!	#NULL!	#NULL!	#NULL!	#NULL!	#NULL!	#NULL!	0	0	0	#NULL!	0	#NULL!	0	0	0
0	86	8	2	1946	#NULL!	0	2004	2012	29	0	#NULL!	0	#NULL!	0	#NULL!	1	2004	1	1985	0	#NULL!	0	#NULL!	1	1	0	0	0	1	0	0	0	#NULL!	#NULL!	#NULL!	#NULL!	#NULL!	#NULL!	#NULL!	#NULL!	0	0	0	#NULL!	0	#NULL!	0	0	0
0	82	10	5	1931	#NULL!	0	2002	2012	11	0	#NULL!	1	2001	0	#NULL!	1	#NULL!	1	2001	0	#NULL!	1	2003	1	1	1	0	0	0	0	0	0	#NULL!	#NULL!	#NULL!	#NULL!	#NULL!	#NULL!	#NULL!	#NULL!	0	0	0	#NULL!	0	#NULL!	0	0	0
0	94	10	3	1938	#NULL!	0	2002	2012	43	0	#NULL!	1	2005	0	#NULL!	0	#NULL!	0	#NULL!	0	#NULL!	1	2005	0	0	0	0	0	0	0	0	0	#NULL!	#NULL!	#NULL!	#NULL!	#NULL!	#NULL!	#NULL!	#NULL!	0	0	0	#NULL!	0	#NULL!	0	0	0
0	87	10	2	#NULL!	#NULL!	0	2002	2012	7	0	#NULL!	0	#NULL!	0	#NULL!	1	#NULL!	0	#NULL!	0	#NULL!	1	2005	1	0	0	0	0	0	0	0	0	#NULL!	#NULL!	#NULL!	#NULL!	#NULL!	#NULL!	#NULL!	#NULL!	0	0	0	#NULL!	0	#NULL!	0	0	0
0	79	2	0	1939	2004	1	2002	2012	16	0	#NULL!	0	#NULL!	0	#NULL!	1	2000	1	#NULL!	0	#NULL!	0	#NULL!	1	0	0	0	0	1	0	0	0	#NULL!	#NULL!	#NULL!	#NULL!	#NULL!	#NULL!	#NULL!	#NULL!	0	0	0	#NULL!	0	#NULL!	0	0	0
0	85	0	1	1939	2002	1	2002	2012	8	0	#NULL!	0	#NULL!	1	#NULL!	1	2000	0	#NULL!	0	#NULL!	0	#NULL!	1	0	0	0	0	1	0	0	0	#NULL!	#NULL!	#NULL!	#NULL!	#NULL!	#NULL!	#NULL!	#NULL!	0	0	0	#NULL!	0	#NULL!	0	0	0
0	77	10	7	1948	#NULL!	0	2002	2012	15	1	2011	0	#NULL!	1	2001	1	#NULL!	1	#NULL!	0	#NULL!	0	#NULL!	1	0	0	0	1	0	0	0	0	#NULL!	#NULL!	#NULL!	#NULL!	#NULL!	#NULL!	#NULL!	#NULL!	0	0	0	#NULL!	0	#NULL!	0	0	0
0	76	9	5	#NULL!	#NULL!	0	2003	2012	15	0	#NULL!	0	#NULL!	1	2010	1	#NULL!	0	#NULL!	1	2005	0	#NULL!	1	0	0	0	0	0	0	0	0	#NULL!	#NULL!	#NULL!	#NULL!	#NULL!	#NULL!	#NULL!	#NULL!	0	0	0	#NULL!	0	#NULL!	0	0	0
0	91	3	2	1935	2005	1	2002	2012	17	0	#NULL!	1	2001	0	#NULL!	0	#NULL!	0	#NULL!	0	#NULL!	0	#NULL!	1	0	1	0	0	0	0	0	0	#NULL!	#NULL!	#NULL!	#NULL!	#NULL!	#NULL!	#NULL!	#NULL!	0	0	0	#NULL!	0	#NULL!	0	0	0
0	88	0	3	1935	2003	1	2003	2012	16	0	#NULL!	0	#NULL!	0	#NULL!	0	#NULL!	0	#NULL!	0	#NULL!	1	2001	1	0	0	0	0	0	0	1	0	#NULL!	#NULL!	#NULL!	#NULL!	#NULL!	#NULL!	#NULL!	#NULL!	0	0	0	#NULL!	0	#NULL!	0	0	0
0	99	2	1	#NULL!	2005	1	2003	2012	5	0	#NULL!	0	#NULL!	0	#NULL!	1	1999	0	#NULL!	0	#NULL!	0	#NULL!	1	0	0	0	0	1	0	0	0	#NULL!	#NULL!	#NULL!	#NULL!	#NULL!	#NULL!	#NULL!	#NULL!	0	0	0	#NULL!	0	#NULL!	0	0	0
0	77	9	3	#NULL!	#NULL!	0	2003	2012	20	0	#NULL!	0	#NULL!	0	#NULL!	1	#NULL!	0	#NULL!	0	#NULL!	1	2011	1	0	0	0	0	0	0	0	0	#NULL!	#NULL!	#NULL!	#NULL!	#NULL!	#NULL!	#NULL!	#NULL!	0	0	0	#NULL!	0	#NULL!	0	0	0
0	92	5	1	1925	2010	1	2005	2012	16	1	#NULL!	0	#NULL!	0	#NULL!	1	2010	0	#NULL!	0	#NULL!	1	2005	1	0	0	0	0	0	0	1	0	#NULL!	#NULL!	#NULL!	#NULL!	#NULL!	#NULL!	#NULL!	#NULL!	0	0	0	#NULL!	0	#NULL!	0	0	0
0	79	10	3	#NULL!	#NULL!	0	2002	2012	18	0	#NULL!	0	#NULL!	0	#NULL!	1	2000	1	#NULL!	0	#NULL!	1	2010	1	0	0	0	0	1	0	0	0	#NULL!	#NULL!	#NULL!	#NULL!	#NULL!	#NULL!	#NULL!	#NULL!	0	0	0	#NULL!	0	#NULL!	0	0	0
0	94	5	0	1932	2008	1	2003	2012	130	0	#NULL!	0	#NULL!	0	#NULL!	1	2003	1	2000	0	#NULL!	0	#NULL!	0	1	0	0	0	1	0	0	0	#NULL!	#NULL!	#NULL!	#NULL!	#NULL!	#NULL!	#NULL!	#NULL!	0	0	0	#NULL!	0	#NULL!	0	0	0
0	91	10	3	1939	#NULL!	0	2002	2012	13	0	#NULL!	0	#NULL!	1	1999	1	#NULL!	1	#NULL!	0	#NULL!	0	#NULL!	1	0	0	0	1	0	0	0	0	#NULL!	#NULL!	#NULL!	#NULL!	#NULL!	#NULL!	#NULL!	#NULL!	0	0	0	#NULL!	0	#NULL!	0	0	0
0	76	9	1	#NULL!	#NULL!	0	2003	2012	27	0	#NULL!	0	#NULL!	0	#NULL!	1	2004	0	#NULL!	0	#NULL!	0	#NULL!	1	0	0	0	0	0	0	0	0	#NULL!	#NULL!	#NULL!	#NULL!	#NULL!	#NULL!	#NULL!	#NULL!	0	0	0	#NULL!	0	#NULL!	0	0	0
0	77	10	0	1935	#NULL!	0	2002	2012	20	0	#NULL!	0	#NULL!	0	#NULL!	1	#NULL!	0	#NULL!	0	#NULL!	0	#NULL!	1	0	0	0	0	0	0	0	0	#NULL!	#NULL!	#NULL!	#NULL!	#NULL!	#NULL!	#NULL!	#NULL!	0	0	0	#NULL!	0	#NULL!	0	0	0
0	77	8	0	#NULL!	#NULL!	0	2004	2012	19	0	#NULL!	0	#NULL!	0	#NULL!	0	#NULL!	0	#NULL!	0	#NULL!	0	#NULL!	1	0	0	0	0	0	0	0	0	#NULL!	#NULL!	#NULL!	#NULL!	#NULL!	#NULL!	#NULL!	#NULL!	0	0	0	#NULL!	0	#NULL!	0	0	0
0	78	9	1	#NULL!	#NULL!	0	2003	2012	13	0	#NULL!	0	#NULL!	1	#NULL!	1	#NULL!	0	#NULL!	0	#NULL!	0	#NULL!	1	0	0	0	0	0	0	0	0	#NULL!	#NULL!	#NULL!	#NULL!	#NULL!	#NULL!	#NULL!	#NULL!	0	0	0	#NULL!	0	#NULL!	0	0	0
0	97	9	1	1934	#NULL!	0	2003	2012	17	0	#NULL!	1	2005	0	#NULL!	1	#NULL!	0	#NULL!	0	#NULL!	0	#NULL!	1	0	0	0	0	0	0	0	0	#NULL!	#NULL!	#NULL!	#NULL!	#NULL!	#NULL!	#NULL!	#NULL!	0	0	0	#NULL!	0	#NULL!	0	0	0
0	86	4	1	1948	2006	1	2002	2012	13	0	#NULL!	0	#NULL!	0	#NULL!	0	#NULL!	0	#NULL!	0	#NULL!	0	#NULL!	1	0	0	0	0	0	0	0	0	#NULL!	#NULL!	#NULL!	#NULL!	#NULL!	#NULL!	#NULL!	#NULL!	0	0	0	#NULL!	0	#NULL!	0	0	0
0	79	7	2	#NULL!	#NULL!	0	2005	2012	26	0	#NULL!	0	#NULL!	1	2010	1	2011	0	#NULL!	0	#NULL!	0	#NULL!	1	0	0	0	0	0	0	0	0	#NULL!	#NULL!	#NULL!	#NULL!	#NULL!	#NULL!	#NULL!	#NULL!	0	0	0	#NULL!	0	#NULL!	0	0	0
0	91	0	1	1934	2003	1	2003	2012	20	0	#NULL!	0	#NULL!	0	#NULL!	0	#NULL!	1	2002	0	#NULL!	1	2002	1	1	0	0	0	0	0	1	0	#NULL!	#NULL!	#NULL!	#NULL!	#NULL!	#NULL!	#NULL!	#NULL!	0	0	0	#NULL!	0	#NULL!	0	0	0
0	88	10	2	1939	#NULL!	0	2002	2012	17	0	#NULL!	0	#NULL!	0	#NULL!	0	#NULL!	0	#NULL!	0	#NULL!	0	#NULL!	1	0	0	0	0	0	0	0	0	#NULL!	#NULL!	#NULL!	#NULL!	#NULL!	#NULL!	#NULL!	#NULL!	0	0	0	#NULL!	0	#NULL!	0	0	0
0	93	2	0	1936	2004	1	2002	2012	11	0	#NULL!	0	#NULL!	0	#NULL!	1	#NULL!	1	2001	0	#NULL!	0	#NULL!	1	1	0	0	0	0	0	0	0	#NULL!	#NULL!	#NULL!	#NULL!	#NULL!	#NULL!	#NULL!	#NULL!	0	0	0	#NULL!	0	#NULL!	0	0	0
0	77	8	8	1938	2010	1	2002	2012	20	1	#NULL!	1	2001	1	2001	1	#NULL!	1	1975	0	#NULL!	1	2008	1	1	1	0	1	0	0	0	0	#NULL!	#NULL!	#NULL!	#NULL!	#NULL!	#NULL!	#NULL!	#NULL!	0	0	0	#NULL!	0	#NULL!	0	0	0
0	78	9	9	#NULL!	#NULL!	0	2003	2012	12	1	#NULL!	0	#NULL!	1	2011	1	#NULL!	1	2006	0	#NULL!	1	2010	1	0	0	0	0	0	0	0	0	#NULL!	#NULL!	#NULL!	#NULL!	#NULL!	#NULL!	#NULL!	#NULL!	0	0	0	#NULL!	0	#NULL!	0	0	0
0	88	10	4	1941	#NULL!	0	2002	2012	13	1	2005	0	#NULL!	1	2002	1	#NULL!	1	#NULL!	0	#NULL!	0	#NULL!	1	0	0	0	1	0	0	0	0	#NULL!	#NULL!	#NULL!	#NULL!	#NULL!	#NULL!	#NULL!	#NULL!	0	0	0	#NULL!	0	#NULL!	0	0	0
0	87	10	4	1940	#NULL!	0	2002	2012	14	0	#NULL!	0	#NULL!	1	#NULL!	1	2007	0	#NULL!	0	#NULL!	0	#NULL!	1	0	0	0	0	0	0	0	0	#NULL!	#NULL!	#NULL!	#NULL!	#NULL!	#NULL!	#NULL!	#NULL!	0	0	0	#NULL!	0	#NULL!	0	0	0
0	85	3	#NULL!	1946	2005	1	2002	2012	27	0	#NULL!	1	2000	0	#NULL!	1	2000	1	2001	0	#NULL!	0	#NULL!	1	1	1	0	0	1	0	0	0	#NULL!	#NULL!	#NULL!	#NULL!	#NULL!	#NULL!	#NULL!	#NULL!	0	0	0	#NULL!	0	#NULL!	0	0	0
0	72	0	0	1943	2002	1	2002	2012	19	0	#NULL!	0	#NULL!	0	#NULL!	1	#NULL!	0	#NULL!	0	#NULL!	0	#NULL!	1	0	0	0	0	0	0	0	0	#NULL!	#NULL!	#NULL!	#NULL!	#NULL!	#NULL!	#NULL!	#NULL!	0	0	0	#NULL!	0	#NULL!	0	0	0
0	90	9	5	#NULL!	#NULL!	0	2003	2012	13	0	#NULL!	0	#NULL!	1	#NULL!	1	2000	0	#NULL!	0	#NULL!	1	2005	1	0	0	0	0	1	0	0	0	#NULL!	#NULL!	#NULL!	#NULL!	#NULL!	#NULL!	#NULL!	#NULL!	0	0	0	#NULL!	0	#NULL!	0	0	0
0	76	10	1	#NULL!	#NULL!	0	2002	2012	20	0	#NULL!	1	#NULL!	0	#NULL!	1	#NULL!	1	#NULL!	0	#NULL!	0	#NULL!	1	0	0	0	0	0	0	0	0	#NULL!	#NULL!	#NULL!	#NULL!	#NULL!	#NULL!	#NULL!	#NULL!	0	0	0	#NULL!	0	#NULL!	0	0	0
0	89	10	5	1944	#NULL!	0	2002	2012	11	0	2013	0	#NULL!	1	2005	1	2001	0	2013	0	#NULL!	0	#NULL!	1	0	0	0	0	1	0	0	0	#NULL!	#NULL!	#NULL!	#NULL!	#NULL!	#NULL!	#NULL!	#NULL!	0	0	0	#NULL!	0	#NULL!	0	0	0
0	88	5	#NULL!	#NULL!	2007	1	2002	2012	11	0	#NULL!	0	#NULL!	0	#NULL!	0	#NULL!	0	#NULL!	0	#NULL!	1	2006	1	0	0	0	0	0	0	0	0	#NULL!	#NULL!	#NULL!	#NULL!	#NULL!	#NULL!	#NULL!	#NULL!	0	0	0	#NULL!	0	#NULL!	0	0	0
0	81	3	5	1930	2005	1	2002	2012	9	1	2003	0	#NULL!	0	#NULL!	1	2000	1	2003	0	#NULL!	0	#NULL!	1	0	0	0	0	1	0	0	0	#NULL!	#NULL!	#NULL!	#NULL!	#NULL!	#NULL!	#NULL!	#NULL!	0	0	0	#NULL!	0	#NULL!	0	0	0
0	97	3	1	1928	2005	1	2002	2012	19	0	#NULL!	0	#NULL!	0	#NULL!	0	#NULL!	0	#NULL!	0	#NULL!	0	#NULL!	1	0	0	0	0	0	0	0	0	#NULL!	#NULL!	#NULL!	#NULL!	#NULL!	#NULL!	#NULL!	#NULL!	0	0	0	#NULL!	0	#NULL!	0	0	0
0	76	7	3	#NULL!	2009	1	2002	2012	16	0	#NULL!	1	2007	0	#NULL!	1	#NULL!	1	#NULL!	0	#NULL!	0	#NULL!	1	0	0	0	0	0	0	0	0	#NULL!	#NULL!	#NULL!	#NULL!	#NULL!	#NULL!	#NULL!	#NULL!	0	0	0	#NULL!	0	#NULL!	0	0	0
0	87	10	5	#NULL!	#NULL!	0	2002	2012	16	0	#NULL!	1	2012	1	2000	1	2000	0	#NULL!	0	#NULL!	0	#NULL!	1	0	0	0	1	1	0	0	0	#NULL!	#NULL!	#NULL!	#NULL!	#NULL!	#NULL!	#NULL!	#NULL!	0	0	0	#NULL!	0	#NULL!	0	0	0
0	90	10	1	1944	#NULL!	0	2002	2012	14	0	#NULL!	0	#NULL!	0	#NULL!	1	#NULL!	0	#NULL!	0	#NULL!	0	#NULL!	1	0	0	0	0	0	0	0	0	#NULL!	#NULL!	#NULL!	#NULL!	#NULL!	#NULL!	#NULL!	#NULL!	0	0	0	#NULL!	0	#NULL!	0	0	0
0	83	2	0	1947	2004	1	2002	2012	7	0	#NULL!	0	#NULL!	1	2001	0	#NULL!	1	#NULL!	0	#NULL!	0	#NULL!	1	0	0	0	1	0	0	0	0	#NULL!	#NULL!	#NULL!	#NULL!	#NULL!	#NULL!	#NULL!	#NULL!	0	0	0	#NULL!	0	#NULL!	0	0	0
0	78	7	1	1934	2009	1	2002	2012	29	0	#NULL!	0	#NULL!	1	#NULL!	1	#NULL!	0	#NULL!	0	#NULL!	0	#NULL!	1	0	0	0	0	0	0	0	0	#NULL!	#NULL!	#NULL!	#NULL!	#NULL!	#NULL!	#NULL!	#NULL!	0	0	0	#NULL!	0	#NULL!	0	0	0
0	92	10	3	1943	2012	1	2002	2012	2	0	#NULL!	1	2005	1	2001	0	#NULL!	0	#NULL!	0	#NULL!	0	#NULL!	1	0	0	0	1	0	0	0	0	#NULL!	#NULL!	#NULL!	#NULL!	#NULL!	#NULL!	#NULL!	#NULL!	0	0	0	#NULL!	0	#NULL!	0	0	0
0	88	10	0	1945	#NULL!	0	2002	2012	11	0	#NULL!	0	#NULL!	0	#NULL!	1	#NULL!	0	#NULL!	0	#NULL!	0	#NULL!	1	0	0	0	0	0	0	0	0	#NULL!	#NULL!	#NULL!	#NULL!	#NULL!	#NULL!	#NULL!	#NULL!	0	0	0	#NULL!	0	#NULL!	0	0	0
0	75	10	2	#NULL!	#NULL!	0	2002	2012	22	0	#NULL!	0	#NULL!	0	#NULL!	1	1999	0	#NULL!	0	#NULL!	0	#NULL!	1	0	0	0	0	1	0	0	0	#NULL!	#NULL!	#NULL!	#NULL!	#NULL!	#NULL!	#NULL!	#NULL!	0	0	0	#NULL!	0	#NULL!	0	0	0
0	92	7	3	1920	2009	1	2002	2012	15	0	#NULL!	0	#NULL!	0	#NULL!	1	1997	0	#NULL!	1	2007	0	#NULL!	1	0	0	0	0	1	0	0	0	#NULL!	#NULL!	#NULL!	#NULL!	#NULL!	#NULL!	#NULL!	#NULL!	0	0	0	#NULL!	0	#NULL!	0	0	0
0	77	9	0	#NULL!	#NULL!	0	2003	2012	21	0	#NULL!	0	#NULL!	0	#NULL!	1	2003	0	#NULL!	0	#NULL!	0	#NULL!	1	0	0	0	0	1	0	0	0	#NULL!	#NULL!	#NULL!	#NULL!	#NULL!	#NULL!	#NULL!	#NULL!	0	0	0	#NULL!	0	#NULL!	0	0	0
0	79	0	0	1934	2003	1	2003	2012	8	0	#NULL!	0	#NULL!	1	2001	1	2003	1	2001	0	#NULL!	0	#NULL!	1	1	0	0	1	1	0	0	0	#NULL!	#NULL!	#NULL!	#NULL!	#NULL!	#NULL!	#NULL!	#NULL!	0	0	0	#NULL!	0	#NULL!	0	0	0
0	83	4	9	1935	2006	1	2002	2012	16	1	2004	1	2003	1	1999	1	#NULL!	1	#NULL!	0	#NULL!	0	#NULL!	1	0	0	0	1	0	0	0	0	#NULL!	#NULL!	#NULL!	#NULL!	#NULL!	#NULL!	#NULL!	#NULL!	0	0	0	#NULL!	0	#NULL!	0	0	0
0	77	10	2	1944	#NULL!	0	2002	2012	23	0	#NULL!	0	#NULL!	0	#NULL!	0	#NULL!	0	#NULL!	0	#NULL!	0	#NULL!	1	0	0	0	0	0	0	0	0	#NULL!	#NULL!	#NULL!	#NULL!	#NULL!	#NULL!	#NULL!	#NULL!	0	0	0	#NULL!	0	#NULL!	0	0	0
0	91	9	0	#NULL!	2011	1	2002	2012	5	0	#NULL!	0	#NULL!	0	#NULL!	0	#NULL!	0	#NULL!	0	#NULL!	0	#NULL!	1	0	0	0	0	0	0	0	0	#NULL!	#NULL!	#NULL!	#NULL!	#NULL!	#NULL!	#NULL!	#NULL!	0	0	0	#NULL!	0	#NULL!	0	0	0
0	82	7	1	1943	#NULL!	0	2005	2012	7	0	#NULL!	0	#NULL!	0	#NULL!	0	#NULL!	0	#NULL!	0	#NULL!	0	#NULL!	1	0	0	0	0	0	0	0	0	#NULL!	#NULL!	#NULL!	#NULL!	#NULL!	#NULL!	#NULL!	#NULL!	0	0	0	#NULL!	0	#NULL!	0	0	0
0	86	9	3	#NULL!	#NULL!	0	2003	2012	41	0	#NULL!	0	#NULL!	1	2007	1	#NULL!	0	#NULL!	0	#NULL!	0	#NULL!	0	0	0	0	0	0	0	0	0	#NULL!	#NULL!	#NULL!	#NULL!	#NULL!	#NULL!	#NULL!	#NULL!	0	0	0	#NULL!	0	#NULL!	0	0	0
0	84	3	1	1934	2007	1	2004	2012	15	1	#NULL!	0	#NULL!	0	#NULL!	1	2006	0	#NULL!	0	#NULL!	0	#NULL!	1	0	0	0	0	0	0	0	0	#NULL!	#NULL!	#NULL!	#NULL!	#NULL!	#NULL!	#NULL!	#NULL!	0	0	0	#NULL!	0	#NULL!	0	0	0
0	79	9	3	1934	#NULL!	0	2003	2012	12	0	#NULL!	0	#NULL!	1	2010	0	#NULL!	0	#NULL!	0	#NULL!	0	#NULL!	1	0	0	0	0	0	0	0	0	#NULL!	#NULL!	#NULL!	#NULL!	#NULL!	#NULL!	#NULL!	#NULL!	0	0	0	#NULL!	0	#NULL!	0	0	0
0	97	9	5	1924	2011	1	2002	2012	4	0	#NULL!	0	#NULL!	0	#NULL!	1	#NULL!	1	2004	0	#NULL!	0	#NULL!	1	0	0	0	0	0	0	0	0	#NULL!	#NULL!	#NULL!	#NULL!	#NULL!	#NULL!	#NULL!	#NULL!	0	0	0	#NULL!	0	#NULL!	0	0	0
0	94	2	3	1933	2004	1	2002	2012	17	0	#NULL!	0	#NULL!	0	#NULL!	1	2000	0	#NULL!	0	#NULL!	0	#NULL!	1	0	0	0	0	1	0	0	0	#NULL!	#NULL!	#NULL!	#NULL!	#NULL!	#NULL!	#NULL!	#NULL!	0	0	0	#NULL!	0	#NULL!	0	0	0
0	95	4	2	1947	2007	1	2003	2012	12	0	#NULL!	1	2007	0	#NULL!	1	#NULL!	1	2001	0	#NULL!	0	#NULL!	1	1	0	0	0	0	0	0	0	#NULL!	#NULL!	#NULL!	#NULL!	#NULL!	#NULL!	#NULL!	#NULL!	0	0	0	#NULL!	0	#NULL!	0	0	0
0	86	10	5	1948	#NULL!	0	2002	2012	16	1	#NULL!	0	#NULL!	0	#NULL!	0	#NULL!	0	#NULL!	0	#NULL!	0	#NULL!	1	0	0	0	0	0	0	0	0	#NULL!	#NULL!	#NULL!	#NULL!	#NULL!	#NULL!	#NULL!	#NULL!	0	0	0	#NULL!	0	#NULL!	0	0	0
0	80	8	0	1947	#NULL!	0	2004	2012	12	0	#NULL!	0	#NULL!	0	#NULL!	1	2009	0	#NULL!	0	#NULL!	0	#NULL!	1	0	0	0	0	0	0	0	0	#NULL!	#NULL!	#NULL!	#NULL!	#NULL!	#NULL!	#NULL!	#NULL!	0	0	0	#NULL!	0	#NULL!	0	0	0
0	90	1	1	1939	2012	1	2011	2012	31	0	#NULL!	0	#NULL!	0	#NULL!	0	#NULL!	0	#NULL!	0	#NULL!	1	2012	1	0	0	0	0	0	0	0	0	#NULL!	#NULL!	#NULL!	#NULL!	#NULL!	#NULL!	#NULL!	#NULL!	0	0	0	#NULL!	0	#NULL!	0	0	0
0	77	10	1	1949	#NULL!	0	2002	2012	21	0	#NULL!	0	#NULL!	0	#NULL!	1	#NULL!	0	#NULL!	0	#NULL!	0	#NULL!	1	0	0	0	0	0	0	0	0	#NULL!	#NULL!	#NULL!	#NULL!	#NULL!	#NULL!	#NULL!	#NULL!	0	0	0	#NULL!	0	#NULL!	0	0	0
0	87	1	1	1947	2003	1	2002	2012	25	0	#NULL!	0	#NULL!	0	#NULL!	1	#NULL!	0	#NULL!	0	#NULL!	0	#NULL!	1	0	0	0	0	0	0	0	0	#NULL!	#NULL!	#NULL!	#NULL!	#NULL!	#NULL!	#NULL!	#NULL!	0	0	0	#NULL!	0	#NULL!	0	0	0
0	92	8	5	1938	2010	1	2002	2012	23	0	#NULL!	1	2002	0	#NULL!	1	#NULL!	0	#NULL!	0	#NULL!	1	2001	1	0	1	0	0	0	0	1	0	#NULL!	#NULL!	#NULL!	#NULL!	#NULL!	#NULL!	#NULL!	#NULL!	0	0	0	#NULL!	0	#NULL!	0	0	0
0	74	2	4	1948	2004	1	2002	2012	36	0	#NULL!	1	2001	0	#NULL!	1	1999	1	1999	1	2004	0	#NULL!	0	1	1	0	0	1	0	0	0	#NULL!	#NULL!	#NULL!	#NULL!	#NULL!	#NULL!	#NULL!	#NULL!	0	0	0	#NULL!	0	#NULL!	0	0	0
0	84	6	2	#NULL!	2008	1	2002	2012	16	0	#NULL!	0	#NULL!	1	1999	1	1980	1	2001	0	#NULL!	0	#NULL!	1	1	0	0	1	1	0	0	0	#NULL!	#NULL!	#NULL!	#NULL!	#NULL!	#NULL!	#NULL!	#NULL!	0	0	0	#NULL!	0	#NULL!	0	0	0
0	76	10	7	#NULL!	2012	1	2002	2012	22	0	#NULL!	0	#NULL!	1	1975	1	#NULL!	1	2002	0	#NULL!	1	2011	1	1	0	0	1	0	0	0	0	#NULL!	#NULL!	#NULL!	#NULL!	#NULL!	#NULL!	#NULL!	#NULL!	0	0	0	#NULL!	0	#NULL!	0	0	0
0	98	9	1	1932	2011	1	2002	2012	15	0	#NULL!	0	#NULL!	0	#NULL!	0	#NULL!	0	#NULL!	0	#NULL!	0	#NULL!	1	0	0	0	0	0	0	0	0	#NULL!	#NULL!	#NULL!	#NULL!	#NULL!	#NULL!	#NULL!	#NULL!	0	0	0	#NULL!	0	#NULL!	0	0	0
0	83	3	0	1945	2005	1	2002	2012	13	0	#NULL!	0	#NULL!	0	#NULL!	1	2001	0	#NULL!	0	#NULL!	0	#NULL!	1	0	0	0	0	1	0	0	0	#NULL!	#NULL!	#NULL!	#NULL!	#NULL!	#NULL!	#NULL!	#NULL!	0	0	0	#NULL!	0	#NULL!	0	0	0
0	79	10	0	1948	#NULL!	0	2002	2012	15	0	#NULL!	0	#NULL!	0	#NULL!	1	#NULL!	0	#NULL!	0	#NULL!	0	#NULL!	1	0	0	0	0	0	0	0	0	#NULL!	#NULL!	#NULL!	#NULL!	#NULL!	#NULL!	#NULL!	#NULL!	0	0	0	#NULL!	0	#NULL!	0	0	0
0	78	10	2	#NULL!	#NULL!	0	2002	2012	24	0	#NULL!	0	#NULL!	1	2010	1	2003	0	#NULL!	0	#NULL!	0	#NULL!	1	0	0	0	0	0	0	0	0	#NULL!	#NULL!	#NULL!	#NULL!	#NULL!	#NULL!	#NULL!	#NULL!	0	0	0	#NULL!	0	#NULL!	0	0	0
0	78	0	2	#NULL!	2002	1	2002	2012	41	1	2002	1	2000	0	#NULL!	0	#NULL!	1	2000	0	#NULL!	0	#NULL!	0	1	1	1	0	0	0	0	0	#NULL!	#NULL!	#NULL!	#NULL!	#NULL!	#NULL!	#NULL!	#NULL!	0	0	0	#NULL!	0	#NULL!	0	0	0
0	75	5	0	1946	2007	1	2002	2012	12	0	#NULL!	0	#NULL!	0	#NULL!	0	#NULL!	0	#NULL!	0	#NULL!	0	#NULL!	1	0	0	0	0	0	0	0	0	#NULL!	#NULL!	#NULL!	#NULL!	#NULL!	#NULL!	#NULL!	#NULL!	0	0	0	#NULL!	0	#NULL!	0	0	0
0	77	10	3	#NULL!	#NULL!	0	2002	2012	10	0	#NULL!	0	#NULL!	0	#NULL!	1	#NULL!	0	#NULL!	0	#NULL!	0	#NULL!	1	0	0	0	0	0	0	0	0	#NULL!	#NULL!	#NULL!	#NULL!	#NULL!	#NULL!	#NULL!	#NULL!	0	0	0	#NULL!	0	#NULL!	0	0	0
0	88	3	1	1940	2008	1	2005	2012	15	0	#NULL!	0	#NULL!	0	#NULL!	1	#NULL!	1	2001	0	#NULL!	1	2007	1	1	0	0	0	0	0	0	0	#NULL!	#NULL!	#NULL!	#NULL!	#NULL!	#NULL!	#NULL!	#NULL!	0	0	0	#NULL!	0	#NULL!	0	0	0
0	85	1	0	1935	2006	1	2005	2012	33	0	#NULL!	0	#NULL!	0	#NULL!	0	#NULL!	0	#NULL!	0	#NULL!	0	#NULL!	1	0	0	0	0	0	0	0	0	#NULL!	#NULL!	#NULL!	#NULL!	#NULL!	#NULL!	#NULL!	#NULL!	0	0	0	#NULL!	0	#NULL!	0	0	0
0	86	5	2	1946	2007	1	2002	2012	15	0	#NULL!	0	#NULL!	0	#NULL!	1	#NULL!	0	#NULL!	1	2007	0	#NULL!	1	0	0	0	0	0	0	0	0	#NULL!	#NULL!	#NULL!	#NULL!	#NULL!	#NULL!	#NULL!	#NULL!	0	0	0	#NULL!	0	#NULL!	0	0	0
0	84	10	5	1944	#NULL!	0	2002	2012	19	0	#NULL!	1	2007	1	2008	1	2007	0	#NULL!	0	#NULL!	1	2008	1	0	0	0	0	0	0	0	0	#NULL!	#NULL!	#NULL!	#NULL!	#NULL!	#NULL!	#NULL!	#NULL!	0	0	0	#NULL!	0	#NULL!	0	0	0
0	75	10	2	#NULL!	#NULL!	0	2002	2012	23	0	#NULL!	0	#NULL!	0	#NULL!	0	#NULL!	0	#NULL!	0	#NULL!	1	2010	1	0	0	0	0	0	0	0	0	#NULL!	#NULL!	#NULL!	#NULL!	#NULL!	#NULL!	#NULL!	#NULL!	0	0	0	#NULL!	0	#NULL!	0	0	0
0	78	9	2	#NULL!	#NULL!	0	2003	2012	19	0	#NULL!	0	#NULL!	1	2009	1	#NULL!	0	#NULL!	0	#NULL!	0	#NULL!	1	0	0	0	0	0	0	0	0	#NULL!	#NULL!	#NULL!	#NULL!	#NULL!	#NULL!	#NULL!	#NULL!	0	0	0	#NULL!	0	#NULL!	0	0	0
0	76	10	2	#NULL!	#NULL!	0	2002	2012	19	0	#NULL!	0	#NULL!	0	#NULL!	0	#NULL!	0	#NULL!	1	2010	0	#NULL!	1	0	0	0	0	0	0	0	0	#NULL!	#NULL!	#NULL!	#NULL!	#NULL!	#NULL!	#NULL!	#NULL!	0	0	0	#NULL!	0	#NULL!	0	0	0
0	81	10	0	1939	#NULL!	0	2002	2012	15	0	#NULL!	0	#NULL!	0	#NULL!	0	#NULL!	0	#NULL!	0	#NULL!	0	#NULL!	1	0	0	0	0	0	0	0	0	#NULL!	#NULL!	#NULL!	#NULL!	#NULL!	#NULL!	#NULL!	#NULL!	0	0	0	#NULL!	0	#NULL!	0	0	0
0	91	5	1	1920	2007	1	2002	2012	11	0	#NULL!	0	#NULL!	0	#NULL!	0	#NULL!	0	#NULL!	0	#NULL!	0	#NULL!	1	0	0	0	0	0	0	0	0	#NULL!	#NULL!	#NULL!	#NULL!	#NULL!	#NULL!	#NULL!	#NULL!	0	0	0	#NULL!	0	#NULL!	0	0	0
0	88	1	2	1920	2003	1	2002	2012	48	0	#NULL!	0	#NULL!	0	#NULL!	1	#NULL!	0	#NULL!	0	#NULL!	0	#NULL!	0	0	0	0	0	0	0	0	0	#NULL!	#NULL!	#NULL!	#NULL!	#NULL!	#NULL!	#NULL!	#NULL!	0	0	0	#NULL!	0	#NULL!	0	0	0
0	90	4	1	1936	2008	1	2004	2012	17	0	#NULL!	0	#NULL!	0	#NULL!	1	2000	0	#NULL!	0	#NULL!	0	#NULL!	1	0	0	0	0	1	0	0	0	#NULL!	#NULL!	#NULL!	#NULL!	#NULL!	#NULL!	#NULL!	#NULL!	0	0	0	#NULL!	0	#NULL!	0	0	0
0	86	10	0	1939	#NULL!	0	2002	2012	14	0	#NULL!	0	#NULL!	0	#NULL!	0	#NULL!	0	#NULL!	0	#NULL!	0	#NULL!	1	0	0	0	0	0	0	0	0	#NULL!	#NULL!	#NULL!	#NULL!	#NULL!	#NULL!	#NULL!	#NULL!	0	0	0	#NULL!	0	#NULL!	0	0	0
0	86	10	0	#NULL!	#NULL!	0	2002	2012	15	0	#NULL!	0	#NULL!	0	#NULL!	1	#NULL!	0	#NULL!	0	#NULL!	0	#NULL!	1	0	0	0	0	0	0	0	0	#NULL!	#NULL!	#NULL!	#NULL!	#NULL!	#NULL!	#NULL!	#NULL!	0	0	0	#NULL!	0	#NULL!	0	0	0
0	79	10	2	#NULL!	#NULL!	0	2002	2012	13	0	#NULL!	0	#NULL!	0	#NULL!	1	2008	0	#NULL!	0	#NULL!	0	#NULL!	1	0	0	0	0	0	0	0	0	#NULL!	#NULL!	#NULL!	#NULL!	#NULL!	#NULL!	#NULL!	#NULL!	0	0	0	#NULL!	0	#NULL!	0	0	0
0	78	10	12	#NULL!	#NULL!	0	2002	2012	18	1	#NULL!	0	#NULL!	1	1999	1	2003	1	2009	1	2008	1	2010	1	0	0	0	1	0	0	0	0	#NULL!	#NULL!	#NULL!	#NULL!	#NULL!	#NULL!	#NULL!	#NULL!	0	0	0	#NULL!	0	#NULL!	0	0	0
0	79	7	3	#NULL!	#NULL!	0	2005	2012	23	0	2013	0	#NULL!	0	#NULL!	1	2007	0	#NULL!	0	#NULL!	0	#NULL!	1	0	0	0	0	0	0	0	0	#NULL!	#NULL!	#NULL!	#NULL!	#NULL!	#NULL!	#NULL!	#NULL!	0	0	0	#NULL!	0	#NULL!	0	0	0
0	81	3	0	#NULL!	#NULL!	0	2009	2012	17	0	#NULL!	0	#NULL!	0	#NULL!	1	2010	0	#NULL!	0	#NULL!	0	#NULL!	1	0	0	0	0	0	0	0	0	#NULL!	#NULL!	#NULL!	#NULL!	#NULL!	#NULL!	#NULL!	#NULL!	0	0	0	#NULL!	0	#NULL!	0	0	0
0	78	10	1	#NULL!	#NULL!	0	2002	2012	23	0	#NULL!	0	#NULL!	0	#NULL!	1	2006	0	#NULL!	0	#NULL!	0	#NULL!	1	0	0	0	0	0	0	0	0	#NULL!	#NULL!	#NULL!	#NULL!	#NULL!	#NULL!	#NULL!	#NULL!	0	0	0	#NULL!	0	#NULL!	0	0	0
0	92	8	2	1946	2011	1	2003	2012	11	0	#NULL!	0	#NULL!	0	#NULL!	1	#NULL!	1	2009	0	#NULL!	0	#NULL!	1	0	0	0	0	0	0	0	0	#NULL!	#NULL!	#NULL!	#NULL!	#NULL!	#NULL!	#NULL!	#NULL!	0	0	0	#NULL!	0	#NULL!	0	0	0
0	85	5	2	1934	2007	1	2002	2012	10	0	#NULL!	0	#NULL!	1	2001	1	2001	1	2001	0	#NULL!	1	2007	1	1	0	0	1	1	0	0	0	#NULL!	#NULL!	#NULL!	#NULL!	#NULL!	#NULL!	#NULL!	#NULL!	0	0	0	#NULL!	0	#NULL!	0	0	0
0	75	9	1	#NULL!	2011	1	2002	2012	15	0	#NULL!	0	#NULL!	0	#NULL!	0	#NULL!	0	#NULL!	0	#NULL!	0	#NULL!	1	0	0	0	0	0	0	0	0	#NULL!	#NULL!	#NULL!	#NULL!	#NULL!	#NULL!	#NULL!	#NULL!	0	0	0	#NULL!	0	#NULL!	0	0	0
0	81	10	1	#NULL!	#NULL!	0	2002	2012	14	0	#NULL!	0	#NULL!	0	#NULL!	1	2009	0	#NULL!	0	#NULL!	0	#NULL!	1	0	0	0	0	0	0	0	0	#NULL!	#NULL!	#NULL!	#NULL!	#NULL!	#NULL!	#NULL!	#NULL!	0	0	0	#NULL!	0	#NULL!	0	0	0
0	80	10	2	1944	#NULL!	0	2002	2012	10	1	2004	0	#NULL!	0	#NULL!	0	#NULL!	0	#NULL!	0	#NULL!	0	#NULL!	1	0	0	0	0	0	0	0	0	#NULL!	#NULL!	#NULL!	#NULL!	#NULL!	#NULL!	#NULL!	#NULL!	0	0	0	#NULL!	0	#NULL!	0	0	0
0	76	10	#NULL!	#NULL!	2012	1	2002	2012	11	1	2012	0	#NULL!	0	#NULL!	1	1990	0	#NULL!	0	#NULL!	0	#NULL!	1	0	0	0	0	1	0	0	0	#NULL!	#NULL!	#NULL!	#NULL!	#NULL!	#NULL!	#NULL!	#NULL!	0	0	0	#NULL!	0	#NULL!	0	0	0
0	72	4	1	#NULL!	2006	1	2002	2012	70	0	#NULL!	0	#NULL!	1	2001	1	#NULL!	0	#NULL!	0	#NULL!	0	#NULL!	0	0	0	0	1	0	0	0	0	#NULL!	#NULL!	#NULL!	#NULL!	#NULL!	#NULL!	#NULL!	#NULL!	0	0	0	#NULL!	0	#NULL!	0	0	0
0	80	10	3	1943	#NULL!	0	2002	2012	11	0	#NULL!	0	#NULL!	0	#NULL!	1	#NULL!	1	#NULL!	0	#NULL!	0	#NULL!	1	0	0	0	0	0	0	0	0	#NULL!	#NULL!	#NULL!	#NULL!	#NULL!	#NULL!	#NULL!	#NULL!	0	0	0	#NULL!	0	#NULL!	0	0	0
0	85	10	7	1931	#NULL!	0	2002	2012	46	0	2014	0	#NULL!	1	1993	1	2000	0	#NULL!	0	#NULL!	0	#NULL!	0	0	0	0	1	1	0	0	0	#NULL!	#NULL!	#NULL!	#NULL!	#NULL!	#NULL!	#NULL!	#NULL!	0	0	0	#NULL!	0	#NULL!	0	0	0
0	82	2	0	1931	2005	1	2003	2012	32	0	#NULL!	0	#NULL!	1	#NULL!	0	#NULL!	0	#NULL!	0	#NULL!	1	2005	1	0	0	0	0	0	0	0	0	#NULL!	#NULL!	#NULL!	#NULL!	#NULL!	#NULL!	#NULL!	#NULL!	0	0	0	#NULL!	0	#NULL!	0	0	0
0	90	1	1	#NULL!	2005	1	2004	2012	13	0	#NULL!	0	#NULL!	0	#NULL!	0	#NULL!	0	#NULL!	0	#NULL!	0	#NULL!	1	0	0	0	0	0	0	0	0	#NULL!	#NULL!	#NULL!	#NULL!	#NULL!	#NULL!	#NULL!	#NULL!	0	0	0	#NULL!	0	#NULL!	0	0	0
0	79	10	5	1935	#NULL!	0	2002	2012	12	0	#NULL!	1	2004	1	2001	1	#NULL!	0	#NULL!	0	#NULL!	1	2004	1	0	0	0	1	0	0	0	0	#NULL!	#NULL!	#NULL!	#NULL!	#NULL!	#NULL!	#NULL!	#NULL!	0	0	1	#NULL!	0	#NULL!	0	0	1
0	79	10	4	#NULL!	2012	1	2002	2012	9	1	2011	1	2003	1	2001	1	2011	1	2007	0	#NULL!	0	#NULL!	1	0	0	0	1	0	0	0	0	#NULL!	#NULL!	#NULL!	#NULL!	#NULL!	#NULL!	#NULL!	#NULL!	0	0	0	#NULL!	0	#NULL!	0	0	0
0	78	1	1	1948	2003	1	2002	2012	9	0	#NULL!	0	#NULL!	0	#NULL!	1	#NULL!	0	#NULL!	0	#NULL!	0	#NULL!	1	0	0	0	0	0	0	0	0	#NULL!	#NULL!	#NULL!	#NULL!	#NULL!	#NULL!	#NULL!	#NULL!	0	0	0	#NULL!	0	#NULL!	0	0	0
0	87	10	2	1934	#NULL!	0	2002	2012	12	0	#NULL!	0	#NULL!	0	#NULL!	1	2012	0	#NULL!	0	#NULL!	0	#NULL!	1	0	0	0	0	0	0	0	0	#NULL!	#NULL!	#NULL!	#NULL!	#NULL!	#NULL!	#NULL!	#NULL!	0	0	0	#NULL!	0	#NULL!	0	0	0
0	86	3	5	1948	2006	1	2003	2012	12	0	#NULL!	0	#NULL!	0	#NULL!	1	#NULL!	0	#NULL!	0	#NULL!	1	2000	1	0	0	0	0	0	0	1	0	#NULL!	#NULL!	#NULL!	#NULL!	#NULL!	#NULL!	#NULL!	#NULL!	0	0	0	#NULL!	0	#NULL!	0	0	0
0	85	2	0	1937	2004	1	2002	2012	9	0	#NULL!	1	2004	0	#NULL!	1	#NULL!	0	#NULL!	0	#NULL!	0	#NULL!	1	0	0	0	0	0	0	0	0	#NULL!	#NULL!	#NULL!	#NULL!	#NULL!	#NULL!	#NULL!	#NULL!	0	0	0	#NULL!	0	#NULL!	0	0	0
0	89	4	3	1946	2006	1	2002	2012	19	0	#NULL!	0	#NULL!	0	#NULL!	1	#NULL!	1	2001	0	#NULL!	1	2005	1	1	0	0	0	0	0	0	0	#NULL!	#NULL!	#NULL!	#NULL!	#NULL!	#NULL!	#NULL!	#NULL!	0	0	0	#NULL!	0	#NULL!	0	0	0
0	88	4	6	1937	2006	1	2002	2012	40	1	#NULL!	1	1999	0	#NULL!	1	1999	1	2004	0	#NULL!	0	#NULL!	0	0	1	0	0	1	0	0	0	#NULL!	#NULL!	#NULL!	#NULL!	#NULL!	#NULL!	#NULL!	#NULL!	0	0	0	#NULL!	0	#NULL!	0	0	0
0	92	5	0	1933	2007	1	2002	2012	16	0	#NULL!	0	#NULL!	0	#NULL!	1	#NULL!	0	#NULL!	0	#NULL!	0	#NULL!	1	0	0	0	0	0	0	0	0	#NULL!	#NULL!	#NULL!	#NULL!	#NULL!	#NULL!	#NULL!	#NULL!	0	0	0	#NULL!	0	#NULL!	0	0	0
0	95	2	1	1945	2005	1	2003	2012	12	0	#NULL!	0	#NULL!	0	#NULL!	1	#NULL!	1	2003	0	#NULL!	0	#NULL!	1	1	0	0	0	0	0	0	0	#NULL!	#NULL!	#NULL!	#NULL!	#NULL!	#NULL!	#NULL!	#NULL!	0	0	0	#NULL!	0	#NULL!	0	0	0
0	94	4	0	1947	2006	1	2002	2012	14	0	#NULL!	0	#NULL!	0	#NULL!	0	#NULL!	0	#NULL!	0	#NULL!	0	#NULL!	1	0	0	0	0	0	0	0	0	#NULL!	#NULL!	#NULL!	#NULL!	#NULL!	#NULL!	#NULL!	#NULL!	0	0	0	#NULL!	0	#NULL!	0	0	0
0	85	10	3	#NULL!	#NULL!	0	2002	2012	12	0	#NULL!	0	#NULL!	1	2007	1	2006	0	#NULL!	0	#NULL!	0	#NULL!	1	0	0	0	0	0	0	0	0	#NULL!	#NULL!	#NULL!	#NULL!	#NULL!	#NULL!	#NULL!	#NULL!	0	0	0	#NULL!	0	#NULL!	0	0	0
0	85	3	1	1924	2005	1	2002	2012	6	0	#NULL!	0	#NULL!	0	#NULL!	1	1980	1	#NULL!	0	#NULL!	0	#NULL!	1	0	0	0	0	1	0	0	0	#NULL!	#NULL!	#NULL!	#NULL!	#NULL!	#NULL!	#NULL!	#NULL!	0	0	0	#NULL!	0	#NULL!	0	0	0
0	84	8	1	1934	2010	1	2002	2012	21	1	2010	0	#NULL!	0	#NULL!	1	#NULL!	1	2010	0	#NULL!	0	#NULL!	1	0	0	0	0	0	0	0	0	#NULL!	#NULL!	#NULL!	#NULL!	#NULL!	#NULL!	#NULL!	#NULL!	0	0	0	#NULL!	0	#NULL!	0	0	0
0	91	9	2	#NULL!	2011	1	2002	2012	15	0	#NULL!	1	2001	0	#NULL!	1	#NULL!	0	#NULL!	0	#NULL!	0	#NULL!	1	0	1	0	0	0	0	0	0	#NULL!	#NULL!	#NULL!	#NULL!	#NULL!	#NULL!	#NULL!	#NULL!	0	0	0	#NULL!	0	#NULL!	0	0	0
0	84	2	1	1938	2005	1	2003	2012	22	0	#NULL!	0	#NULL!	1	2001	0	#NULL!	0	#NULL!	0	#NULL!	0	#NULL!	1	0	0	0	1	0	0	0	0	#NULL!	#NULL!	#NULL!	#NULL!	#NULL!	#NULL!	#NULL!	#NULL!	0	0	0	#NULL!	0	#NULL!	0	0	0
0	92	5	0	#NULL!	#NULL!	0	2007	2012	11	0	#NULL!	0	#NULL!	0	#NULL!	1	2001	0	#NULL!	0	#NULL!	0	#NULL!	1	0	0	0	0	1	0	0	0	#NULL!	#NULL!	#NULL!	#NULL!	#NULL!	#NULL!	#NULL!	#NULL!	0	0	0	#NULL!	0	#NULL!	0	0	0
0	87	10	1	1948	#NULL!	0	2002	2012	11	0	#NULL!	0	#NULL!	0	#NULL!	1	2001	0	#NULL!	0	#NULL!	0	#NULL!	1	0	0	0	0	1	0	0	0	#NULL!	#NULL!	#NULL!	#NULL!	#NULL!	#NULL!	#NULL!	#NULL!	0	0	0	#NULL!	0	#NULL!	0	0	0
0	92	5	#NULL!	1935	2007	1	2002	2012	12	0	#NULL!	0	#NULL!	0	#NULL!	1	2000	0	#NULL!	0	#NULL!	1	2000	1	0	0	0	0	1	0	1	0	#NULL!	#NULL!	#NULL!	#NULL!	#NULL!	#NULL!	#NULL!	#NULL!	0	0	0	#NULL!	0	#NULL!	0	0	0
0	95	6	1	1936	2008	1	2002	2012	6	0	#NULL!	0	#NULL!	0	#NULL!	0	#NULL!	1	#NULL!	0	#NULL!	0	#NULL!	1	0	0	0	0	0	0	0	0	#NULL!	#NULL!	#NULL!	#NULL!	#NULL!	#NULL!	#NULL!	#NULL!	0	0	0	#NULL!	0	#NULL!	0	0	0
0	97	4	1	1949	2006	1	2002	2012	13	0	#NULL!	0	#NULL!	0	#NULL!	0	#NULL!	0	#NULL!	0	#NULL!	0	#NULL!	1	0	0	0	0	0	0	0	0	#NULL!	#NULL!	#NULL!	#NULL!	#NULL!	#NULL!	#NULL!	#NULL!	0	0	0	#NULL!	0	#NULL!	0	0	0
0	94	7	0	1935	2009	1	2002	2012	16	0	#NULL!	0	#NULL!	1	2009	0	#NULL!	1	#NULL!	0	#NULL!	0	#NULL!	1	0	0	0	0	0	0	0	0	#NULL!	#NULL!	#NULL!	#NULL!	#NULL!	#NULL!	#NULL!	#NULL!	0	0	0	#NULL!	0	#NULL!	0	0	0
0	81	10	1	1948	#NULL!	0	2002	2012	17	0	#NULL!	0	#NULL!	0	#NULL!	0	#NULL!	0	#NULL!	0	#NULL!	0	#NULL!	1	0	0	0	0	0	0	0	0	#NULL!	#NULL!	#NULL!	#NULL!	#NULL!	#NULL!	#NULL!	#NULL!	0	0	0	#NULL!	0	#NULL!	0	0	0
0	83	0	2	1947	2004	1	2004	2012	5	0	#NULL!	0	#NULL!	0	#NULL!	0	#NULL!	0	#NULL!	0	#NULL!	0	#NULL!	1	0	0	0	0	0	0	0	0	#NULL!	#NULL!	#NULL!	#NULL!	#NULL!	#NULL!	#NULL!	#NULL!	0	0	0	#NULL!	0	#NULL!	0	0	0
0	93	1	2	1945	2006	1	2005	2012	23	0	#NULL!	1	2006	0	#NULL!	1	#NULL!	1	2001	0	#NULL!	1	2001	1	1	0	0	0	0	0	1	0	#NULL!	#NULL!	#NULL!	#NULL!	#NULL!	#NULL!	#NULL!	#NULL!	0	0	0	#NULL!	0	#NULL!	0	0	0
0	88	8	6	1947	2010	1	2002	2012	17	0	#NULL!	1	2010	1	2001	1	2001	0	#NULL!	1	2010	0	#NULL!	1	0	0	0	1	1	0	0	0	#NULL!	#NULL!	#NULL!	#NULL!	#NULL!	#NULL!	#NULL!	#NULL!	0	0	0	#NULL!	0	#NULL!	0	0	0
0	89	2	5	1947	2004	1	2002	2012	17	0	#NULL!	1	2004	0	#NULL!	0	#NULL!	0	#NULL!	0	#NULL!	1	2004	1	0	0	0	0	0	0	0	0	#NULL!	#NULL!	#NULL!	#NULL!	#NULL!	#NULL!	#NULL!	#NULL!	0	0	0	#NULL!	0	#NULL!	0	0	0
0	88	2	0	1948	2005	1	2003	2012	14	0	#NULL!	0	#NULL!	1	2001	1	#NULL!	0	#NULL!	0	#NULL!	0	#NULL!	1	0	0	0	1	0	0	0	0	#NULL!	#NULL!	#NULL!	#NULL!	#NULL!	#NULL!	#NULL!	#NULL!	0	0	0	#NULL!	0	#NULL!	0	0	0
0	87	10	2	1944	#NULL!	0	2002	2012	12	0	#NULL!	0	#NULL!	0	#NULL!	1	2007	0	#NULL!	0	#NULL!	0	#NULL!	1	0	0	0	0	0	0	0	0	#NULL!	#NULL!	#NULL!	#NULL!	#NULL!	#NULL!	#NULL!	#NULL!	0	0	0	#NULL!	0	#NULL!	0	0	0
0	91	10	3	1948	#NULL!	0	2002	2012	16	0	#NULL!	1	#NULL!	0	#NULL!	1	1994	1	1986	0	#NULL!	0	#NULL!	1	1	0	0	0	1	0	0	0	#NULL!	#NULL!	#NULL!	#NULL!	#NULL!	#NULL!	#NULL!	#NULL!	0	0	0	#NULL!	0	#NULL!	0	0	0
0	97	5	1	1948	2007	1	2002	2012	18	0	#NULL!	1	2007	0	#NULL!	0	#NULL!	1	2000	0	#NULL!	0	#NULL!	1	1	0	0	0	0	0	0	0	#NULL!	#NULL!	#NULL!	#NULL!	#NULL!	#NULL!	#NULL!	#NULL!	0	0	0	#NULL!	0	#NULL!	0	0	0
0	91	10	3	1947	#NULL!	0	2002	2012	18	0	#NULL!	0	#NULL!	0	#NULL!	1	#NULL!	0	#NULL!	0	#NULL!	1	2009	1	0	0	0	0	0	0	0	0	#NULL!	#NULL!	#NULL!	#NULL!	#NULL!	#NULL!	#NULL!	#NULL!	0	0	0	#NULL!	0	#NULL!	0	0	0
0	77	8	8	#NULL!	2010	1	2002	2012	29	1	#NULL!	0	#NULL!	1	2001	1	#NULL!	1	2002	0	#NULL!	1	2005	1	1	0	0	1	0	0	0	0	1	0	0	0	0	0	0	1	0	0	0	0	1	1	0	1	1
0	84	10	4	1948	#NULL!	0	2002	2012	19	0	#NULL!	0	#NULL!	0	#NULL!	1	#NULL!	0	#NULL!	0	#NULL!	1	2010	1	0	0	0	0	0	0	0	0	#NULL!	#NULL!	#NULL!	#NULL!	#NULL!	#NULL!	#NULL!	#NULL!	0	0	0	#NULL!	0	#NULL!	0	0	0
0	76	10	1	#NULL!	#NULL!	0	2002	2012	18	0	#NULL!	0	#NULL!	0	#NULL!	1	2012	0	#NULL!	0	#NULL!	0	#NULL!	1	0	0	0	0	0	0	0	0	#NULL!	#NULL!	#NULL!	#NULL!	#NULL!	#NULL!	#NULL!	#NULL!	0	0	0	#NULL!	0	#NULL!	0	0	0
0	92	3	2	1948	2009	1	2006	2012	35	0	#NULL!	1	2006	0	#NULL!	0	#NULL!	0	#NULL!	0	#NULL!	0	#NULL!	0	0	1	0	0	0	0	0	0	#NULL!	#NULL!	#NULL!	#NULL!	#NULL!	#NULL!	#NULL!	#NULL!	0	0	0	#NULL!	0	#NULL!	0	0	0
0	77	8	9	#NULL!	2010	1	2002	2012	18	0	#NULL!	0	#NULL!	0	#NULL!	1	2001	0	#NULL!	1	2008	1	2001	1	0	0	0	0	1	0	1	0	#NULL!	#NULL!	#NULL!	#NULL!	#NULL!	#NULL!	#NULL!	#NULL!	0	0	0	#NULL!	0	#NULL!	0	0	0
0	90	2	1	1935	2005	1	2003	2012	5	0	#NULL!	0	#NULL!	0	#NULL!	1	#NULL!	0	#NULL!	0	#NULL!	0	#NULL!	1	0	0	0	0	0	0	0	0	#NULL!	#NULL!	#NULL!	#NULL!	#NULL!	#NULL!	#NULL!	#NULL!	0	0	0	#NULL!	0	#NULL!	0	0	0
0	87	0	1	1936	2002	1	2002	2012	9	0	#NULL!	0	#NULL!	0	#NULL!	0	#NULL!	0	#NULL!	0	#NULL!	0	#NULL!	1	0	0	0	0	0	0	0	0	#NULL!	#NULL!	#NULL!	#NULL!	#NULL!	#NULL!	#NULL!	#NULL!	0	0	0	#NULL!	0	#NULL!	0	0	0
0	90	0	0	1934	2002	1	2002	2012	7	0	#NULL!	1	2002	0	#NULL!	0	#NULL!	1	2002	0	#NULL!	0	#NULL!	1	1	1	0	0	0	0	0	0	#NULL!	#NULL!	#NULL!	#NULL!	#NULL!	#NULL!	#NULL!	#NULL!	0	0	0	#NULL!	0	#NULL!	0	0	0
0	92	10	2	1940	#NULL!	0	2002	2012	14	0	#NULL!	0	#NULL!	1	2004	1	#NULL!	0	#NULL!	0	#NULL!	0	#NULL!	1	0	0	0	0	0	0	0	0	#NULL!	#NULL!	#NULL!	#NULL!	#NULL!	#NULL!	#NULL!	#NULL!	0	0	0	#NULL!	0	#NULL!	0	0	0
0	85	6	1	1947	2008	1	2002	2012	20	0	#NULL!	1	2008	0	#NULL!	0	#NULL!	0	#NULL!	0	#NULL!	1	2007	1	0	0	0	0	0	0	0	0	#NULL!	#NULL!	#NULL!	#NULL!	#NULL!	#NULL!	#NULL!	#NULL!	0	0	0	#NULL!	0	#NULL!	0	0	0
0	93	5	7	1934	2007	1	2002	2012	12	0	#NULL!	1	2002	0	#NULL!	0	#NULL!	1	1999	1	2002	1	2002	1	1	1	0	0	0	1	1	0	#NULL!	#NULL!	#NULL!	#NULL!	#NULL!	#NULL!	#NULL!	#NULL!	0	0	0	#NULL!	0	#NULL!	0	0	0
0	87	10	5	1935	#NULL!	0	2002	2012	39	0	#NULL!	0	#NULL!	0	#NULL!	1	#NULL!	1	1997	0	#NULL!	1	2008	0	1	0	0	0	0	0	0	0	#NULL!	#NULL!	#NULL!	#NULL!	#NULL!	#NULL!	#NULL!	#NULL!	0	0	0	#NULL!	0	#NULL!	0	0	0
0	82	4	3	#NULL!	2007	1	2003	2012	54	0	#NULL!	1	2003	1	#NULL!	1	2006	1	2003	0	#NULL!	1	2007	0	1	1	0	0	0	0	0	0	#NULL!	#NULL!	#NULL!	#NULL!	#NULL!	#NULL!	#NULL!	#NULL!	0	0	0	#NULL!	0	#NULL!	0	0	0
0	83	10	2	1933	#NULL!	0	2002	2012	26	0	#NULL!	0	#NULL!	0	#NULL!	1	#NULL!	1	#NULL!	0	#NULL!	0	#NULL!	1	0	0	0	0	0	0	0	0	#NULL!	#NULL!	#NULL!	#NULL!	#NULL!	#NULL!	#NULL!	#NULL!	0	0	0	#NULL!	0	#NULL!	0	0	0
0	85	10	3	#NULL!	#NULL!	0	2002	2012	14	0	#NULL!	0	#NULL!	1	2001	1	#NULL!	0	#NULL!	0	#NULL!	0	#NULL!	1	0	0	0	1	0	0	0	0	#NULL!	#NULL!	#NULL!	#NULL!	#NULL!	#NULL!	#NULL!	#NULL!	0	0	0	#NULL!	0	#NULL!	0	0	0
0	86	10	2	1944	#NULL!	0	2002	2012	13	0	#NULL!	0	#NULL!	0	#NULL!	1	#NULL!	0	#NULL!	0	#NULL!	0	#NULL!	1	0	0	0	0	0	0	0	0	#NULL!	#NULL!	#NULL!	#NULL!	#NULL!	#NULL!	#NULL!	#NULL!	0	0	0	#NULL!	0	#NULL!	0	0	0
0	91	5	1	1943	#NULL!	0	2007	2012	6	0	#NULL!	0	#NULL!	0	#NULL!	1	2006	0	#NULL!	0	#NULL!	0	#NULL!	1	0	0	0	0	1	0	0	0	#NULL!	#NULL!	#NULL!	#NULL!	#NULL!	#NULL!	#NULL!	#NULL!	0	0	0	#NULL!	0	#NULL!	0	0	0
0	86	8	4	1948	#NULL!	0	2004	2012	16	0	#NULL!	0	#NULL!	0	#NULL!	1	1980	0	#NULL!	1	2007	0	#NULL!	1	0	0	0	0	1	0	0	0	#NULL!	#NULL!	#NULL!	#NULL!	#NULL!	#NULL!	#NULL!	#NULL!	0	0	0	#NULL!	0	#NULL!	0	0	0
0	85	10	1	1948	#NULL!	0	2002	2012	18	0	#NULL!	0	#NULL!	0	#NULL!	1	1999	0	#NULL!	0	#NULL!	0	#NULL!	1	0	0	0	0	1	0	0	0	#NULL!	#NULL!	#NULL!	#NULL!	#NULL!	#NULL!	#NULL!	#NULL!	0	0	0	#NULL!	0	#NULL!	0	0	0
0	81	10	6	1948	#NULL!	0	2002	2012	23	1	2000	0	#NULL!	1	#NULL!	1	2000	0	#NULL!	0	#NULL!	0	#NULL!	1	0	0	1	0	1	0	0	0	#NULL!	#NULL!	#NULL!	#NULL!	#NULL!	#NULL!	#NULL!	#NULL!	0	0	0	#NULL!	0	#NULL!	0	0	0
0	84	10	4	1948	#NULL!	0	2002	2012	10	0	#NULL!	0	#NULL!	0	#NULL!	1	2000	0	#NULL!	0	#NULL!	1	2000	1	0	0	0	0	1	0	1	0	#NULL!	#NULL!	#NULL!	#NULL!	#NULL!	#NULL!	#NULL!	#NULL!	0	0	0	#NULL!	0	#NULL!	0	0	0
0	86	9	2	1948	#NULL!	0	2003	2012	54	0	#NULL!	0	#NULL!	1	2007	1	#NULL!	0	#NULL!	0	#NULL!	1	2007	0	0	0	0	0	0	0	0	0	#NULL!	#NULL!	#NULL!	#NULL!	#NULL!	#NULL!	#NULL!	#NULL!	0	0	0	#NULL!	0	#NULL!	0	0	0
0	81	10	0	1948	#NULL!	0	2002	2012	11	0	#NULL!	0	#NULL!	0	#NULL!	0	#NULL!	0	#NULL!	0	#NULL!	0	#NULL!	1	0	0	0	0	0	0	0	0	#NULL!	#NULL!	#NULL!	#NULL!	#NULL!	#NULL!	#NULL!	#NULL!	0	0	0	#NULL!	0	#NULL!	0	0	0
0	80	10	4	1948	#NULL!	0	2002	2012	26	0	#NULL!	0	#NULL!	1	#NULL!	1	#NULL!	0	#NULL!	0	#NULL!	1	2004	1	0	0	0	0	0	0	0	0	#NULL!	#NULL!	#NULL!	#NULL!	#NULL!	#NULL!	#NULL!	#NULL!	0	0	0	#NULL!	0	#NULL!	0	0	0
0	83	10	9	1948	#NULL!	0	2002	2012	26	0	#NULL!	0	#NULL!	1	#NULL!	1	#NULL!	1	2001	1	2007	1	2006	1	1	0	0	0	0	0	0	0	#NULL!	#NULL!	#NULL!	#NULL!	#NULL!	#NULL!	#NULL!	#NULL!	0	0	0	#NULL!	0	#NULL!	0	0	0
0	77	5	4	1948	2007	1	2002	2012	12	0	#NULL!	1	2004	0	#NULL!	1	1990	1	#NULL!	0	#NULL!	0	#NULL!	1	0	0	0	0	1	0	0	0	#NULL!	#NULL!	#NULL!	#NULL!	#NULL!	#NULL!	#NULL!	#NULL!	0	0	0	#NULL!	0	#NULL!	0	0	0
0	90	10	1	1948	#NULL!	0	2002	2012	15	0	#NULL!	0	#NULL!	0	#NULL!	1	#NULL!	0	#NULL!	0	#NULL!	0	#NULL!	1	0	0	0	0	0	0	0	0	#NULL!	#NULL!	#NULL!	#NULL!	#NULL!	#NULL!	#NULL!	#NULL!	0	0	0	#NULL!	0	#NULL!	0	0	0
0	82	9	3	1948	#NULL!	0	2003	2012	17	0	#NULL!	0	#NULL!	0	#NULL!	0	#NULL!	0	#NULL!	0	#NULL!	1	2005	1	0	0	0	0	0	0	0	0	#NULL!	#NULL!	#NULL!	#NULL!	#NULL!	#NULL!	#NULL!	#NULL!	0	0	0	#NULL!	0	#NULL!	0	0	0
0	91	5	4	1945	2007	1	2002	2012	11	0	#NULL!	1	2005	0	#NULL!	1	1999	1	1999	0	#NULL!	0	#NULL!	1	1	0	0	0	1	0	0	0	#NULL!	#NULL!	#NULL!	#NULL!	#NULL!	#NULL!	#NULL!	#NULL!	0	0	0	#NULL!	0	#NULL!	0	0	0
0	77	10	4	#NULL!	#NULL!	0	2002	2012	39	0	#NULL!	1	2011	1	1997	0	#NULL!	0	#NULL!	0	#NULL!	0	#NULL!	0	0	0	0	1	0	0	0	0	#NULL!	#NULL!	#NULL!	#NULL!	#NULL!	#NULL!	#NULL!	#NULL!	0	0	0	#NULL!	0	#NULL!	0	0	0
0	77	10	1	#NULL!	#NULL!	0	2002	2012	18	0	#NULL!	0	#NULL!	0	#NULL!	1	2009	1	2009	0	#NULL!	0	#NULL!	1	0	0	0	0	0	0	0	0	#NULL!	#NULL!	#NULL!	#NULL!	#NULL!	#NULL!	#NULL!	#NULL!	0	0	0	#NULL!	0	#NULL!	0	0	0
0	90	2	3	1938	2004	1	2002	2012	17	0	#NULL!	0	#NULL!	0	#NULL!	0	#NULL!	1	#NULL!	0	#NULL!	0	#NULL!	1	0	0	0	0	0	0	0	0	#NULL!	#NULL!	#NULL!	#NULL!	#NULL!	#NULL!	#NULL!	#NULL!	0	0	0	#NULL!	0	#NULL!	0	0	0
0	91	7	2	1947	2010	1	2003	2012	14	0	#NULL!	0	#NULL!	0	#NULL!	1	#NULL!	0	#NULL!	0	#NULL!	1	2001	1	0	0	0	0	0	0	1	0	#NULL!	#NULL!	#NULL!	#NULL!	#NULL!	#NULL!	#NULL!	#NULL!	0	0	0	#NULL!	0	#NULL!	0	0	0
0	83	8	#NULL!	1948	2010	1	2002	2012	18	1	2010	0	#NULL!	1	2002	1	#NULL!	0	#NULL!	1	2009	0	#NULL!	1	0	0	0	1	0	0	0	0	#NULL!	#NULL!	#NULL!	#NULL!	#NULL!	#NULL!	#NULL!	#NULL!	0	0	0	#NULL!	0	#NULL!	0	0	0
0	78	10	2	#NULL!	2012	1	2002	2012	20	0	#NULL!	0	#NULL!	1	2001	1	2000	1	2001	0	#NULL!	0	#NULL!	1	1	0	0	1	1	0	0	0	#NULL!	#NULL!	#NULL!	#NULL!	#NULL!	#NULL!	#NULL!	#NULL!	0	0	0	#NULL!	0	#NULL!	0	0	0
0	92	1	3	1932	2003	1	2002	2012	9	0	#NULL!	0	#NULL!	0	#NULL!	1	#NULL!	1	2003	0	#NULL!	0	#NULL!	1	0	0	0	0	0	0	0	0	#NULL!	#NULL!	#NULL!	#NULL!	#NULL!	#NULL!	#NULL!	#NULL!	0	0	0	#NULL!	0	#NULL!	0	0	0
0	76	10	1	#NULL!	#NULL!	0	2002	2012	15	0	#NULL!	0	#NULL!	0	#NULL!	0	#NULL!	0	#NULL!	0	#NULL!	0	#NULL!	1	0	0	0	0	0	0	0	0	#NULL!	#NULL!	#NULL!	#NULL!	#NULL!	#NULL!	#NULL!	#NULL!	0	0	0	#NULL!	0	#NULL!	0	0	0
0	82	8	3	1945	#NULL!	0	2004	2012	17	0	#NULL!	0	#NULL!	1	1998	1	2000	0	#NULL!	0	#NULL!	1	2000	1	0	0	0	1	1	0	1	0	#NULL!	#NULL!	#NULL!	#NULL!	#NULL!	#NULL!	#NULL!	#NULL!	0	0	0	#NULL!	0	#NULL!	0	0	0
0	80	2	4	1944	2004	1	2002	2012	6	0	#NULL!	1	2000	0	#NULL!	1	#NULL!	1	#NULL!	0	#NULL!	0	#NULL!	1	0	1	0	0	0	0	0	0	#NULL!	#NULL!	#NULL!	#NULL!	#NULL!	#NULL!	#NULL!	#NULL!	0	0	0	#NULL!	0	#NULL!	0	0	0
0	89	2	5	1945	2004	1	2002	2012	77	1	#NULL!	1	2001	0	#NULL!	1	1999	1	1999	0	#NULL!	1	1991	0	1	1	0	0	1	0	1	0	#NULL!	#NULL!	#NULL!	#NULL!	#NULL!	#NULL!	#NULL!	#NULL!	0	0	0	#NULL!	0	#NULL!	0	0	0
0	77	10	3	1945	#NULL!	0	2002	2012	26	0	#NULL!	0	#NULL!	0	#NULL!	1	#NULL!	0	#NULL!	0	#NULL!	0	#NULL!	1	0	0	0	0	0	0	0	0	#NULL!	#NULL!	#NULL!	#NULL!	#NULL!	#NULL!	#NULL!	#NULL!	0	0	0	#NULL!	0	#NULL!	0	0	0
0	70	0	1	1932	2002	1	2002	2012	18	0	#NULL!	0	#NULL!	0	#NULL!	0	#NULL!	0	#NULL!	0	#NULL!	0	#NULL!	1	0	0	0	0	0	0	0	0	#NULL!	#NULL!	#NULL!	#NULL!	#NULL!	#NULL!	#NULL!	#NULL!	0	0	0	#NULL!	0	#NULL!	0	0	0
0	82	1	2	1946	2003	1	2002	2012	15	0	#NULL!	1	1999	0	#NULL!	1	#NULL!	1	#NULL!	0	#NULL!	0	#NULL!	1	0	1	0	0	0	0	0	0	#NULL!	#NULL!	#NULL!	#NULL!	#NULL!	#NULL!	#NULL!	#NULL!	0	0	0	#NULL!	0	#NULL!	0	0	0
0	79	7	3	#NULL!	2009	1	2002	2012	20	0	#NULL!	0	#NULL!	0	#NULL!	0	#NULL!	0	#NULL!	0	#NULL!	1	2002	1	0	0	0	0	0	0	1	0	#NULL!	#NULL!	#NULL!	#NULL!	#NULL!	#NULL!	#NULL!	#NULL!	0	0	0	#NULL!	0	#NULL!	0	0	0
0	78	10	6	1945	#NULL!	0	2002	2012	30	1	2004	0	#NULL!	1	#NULL!	1	1999	1	1999	0	#NULL!	0	#NULL!	1	1	0	0	0	1	0	0	0	#NULL!	#NULL!	#NULL!	#NULL!	#NULL!	#NULL!	#NULL!	#NULL!	0	0	0	#NULL!	0	#NULL!	0	0	0
0	77	8	#NULL!	#NULL!	#NULL!	0	2004	2012	9	0	#NULL!	0	#NULL!	0	#NULL!	0	#NULL!	0	#NULL!	0	#NULL!	0	#NULL!	1	0	0	0	0	0	0	0	0	#NULL!	#NULL!	#NULL!	#NULL!	#NULL!	#NULL!	#NULL!	#NULL!	0	0	0	#NULL!	0	#NULL!	0	0	0
0	86	8	2	1939	#NULL!	0	2004	2012	17	0	#NULL!	0	#NULL!	0	#NULL!	0	#NULL!	0	#NULL!	0	#NULL!	1	2011	1	0	0	0	0	0	0	0	0	#NULL!	#NULL!	#NULL!	#NULL!	#NULL!	#NULL!	#NULL!	#NULL!	0	0	0	#NULL!	0	#NULL!	0	0	0
0	87	10	6	#NULL!	#NULL!	0	2002	2012	18	0	#NULL!	1	2010	1	2001	1	1999	1	2002	0	#NULL!	1	2009	1	1	0	0	1	1	0	0	0	#NULL!	#NULL!	#NULL!	#NULL!	#NULL!	#NULL!	#NULL!	#NULL!	0	0	0	#NULL!	0	#NULL!	0	0	0
0	92	2	2	#NULL!	2004	1	2002	2012	18	0	#NULL!	0	#NULL!	0	#NULL!	1	#NULL!	1	2001	0	#NULL!	0	#NULL!	1	1	0	0	0	0	0	0	0	#NULL!	#NULL!	#NULL!	#NULL!	#NULL!	#NULL!	#NULL!	#NULL!	0	0	0	#NULL!	0	#NULL!	0	0	0
0	76	10	15	#NULL!	#NULL!	0	2002	2012	14	1	2006	0	#NULL!	0	#NULL!	1	2006	1	#NULL!	0	#NULL!	1	1999	1	0	0	0	0	0	0	1	0	#NULL!	#NULL!	#NULL!	#NULL!	#NULL!	#NULL!	#NULL!	#NULL!	0	0	0	#NULL!	0	#NULL!	0	0	0
0	79	6	2	1946	2008	1	2002	2012	15	1	#NULL!	0	#NULL!	1	#NULL!	1	#NULL!	0	#NULL!	0	#NULL!	0	#NULL!	1	0	0	0	0	0	0	0	0	#NULL!	#NULL!	#NULL!	#NULL!	#NULL!	#NULL!	#NULL!	#NULL!	0	0	0	#NULL!	0	#NULL!	0	0	0
0	81	10	4	1946	#NULL!	0	2002	2012	11	1	2004	0	#NULL!	0	#NULL!	1	#NULL!	0	#NULL!	0	#NULL!	1	2009	1	0	0	0	0	0	0	0	0	#NULL!	#NULL!	#NULL!	#NULL!	#NULL!	#NULL!	#NULL!	#NULL!	0	0	0	#NULL!	0	#NULL!	0	0	0
0	86	6	3	#NULL!	2008	1	2002	2012	20	0	#NULL!	0	#NULL!	0	#NULL!	1	#NULL!	0	#NULL!	0	#NULL!	0	#NULL!	1	0	0	0	0	0	0	0	0	#NULL!	#NULL!	#NULL!	#NULL!	#NULL!	#NULL!	#NULL!	#NULL!	0	0	0	#NULL!	0	#NULL!	0	0	0
0	90	10	4	1935	#NULL!	0	2002	2012	21	0	#NULL!	1	2001	1	2007	0	#NULL!	1	2001	0	#NULL!	0	#NULL!	1	1	1	0	0	0	0	0	0	#NULL!	#NULL!	#NULL!	#NULL!	#NULL!	#NULL!	#NULL!	#NULL!	0	0	0	#NULL!	0	#NULL!	0	0	0
0	95	9	1	1931	2011	1	2002	2012	9	0	#NULL!	0	#NULL!	0	#NULL!	0	#NULL!	0	#NULL!	0	#NULL!	0	#NULL!	1	0	0	0	0	0	0	0	0	#NULL!	#NULL!	#NULL!	#NULL!	#NULL!	#NULL!	#NULL!	#NULL!	0	0	0	#NULL!	0	#NULL!	0	0	0
0	82	10	4	#NULL!	#NULL!	0	2002	2012	26	0	#NULL!	0	#NULL!	0	#NULL!	0	#NULL!	0	#NULL!	0	#NULL!	0	#NULL!	1	0	0	0	0	0	0	0	0	#NULL!	#NULL!	#NULL!	#NULL!	#NULL!	#NULL!	#NULL!	#NULL!	0	0	0	#NULL!	0	#NULL!	0	0	0
0	83	10	3	1934	#NULL!	0	2002	2012	29	0	#NULL!	0	#NULL!	0	#NULL!	1	#NULL!	1	1998	1	2008	1	2008	1	1	0	0	0	0	0	0	0	#NULL!	#NULL!	#NULL!	#NULL!	#NULL!	#NULL!	#NULL!	#NULL!	0	0	0	#NULL!	0	#NULL!	0	0	0
0	86	10	2	1946	#NULL!	0	2002	2012	19	0	2014	0	#NULL!	0	#NULL!	1	1999	0	#NULL!	0	#NULL!	0	#NULL!	1	0	0	0	0	1	0	0	0	#NULL!	#NULL!	#NULL!	#NULL!	#NULL!	#NULL!	#NULL!	#NULL!	0	0	0	#NULL!	0	#NULL!	0	0	0
0	90	3	7	1939	2005	1	2002	2012	9	0	#NULL!	1	2001	0	#NULL!	0	#NULL!	1	2001	1	2003	1	2001	1	1	1	0	0	0	0	1	0	#NULL!	#NULL!	#NULL!	#NULL!	#NULL!	#NULL!	#NULL!	#NULL!	0	0	0	#NULL!	0	#NULL!	0	0	0
0	80	10	3	#NULL!	#NULL!	0	2002	2012	60	0	#NULL!	0	#NULL!	0	#NULL!	0	#NULL!	0	#NULL!	0	#NULL!	0	#NULL!	0	0	0	0	0	0	0	0	0	0	0	0	0	1	0	0	0	0	1	0	1	0	0	0	0	1
0	93	0	0	1938	2002	1	2002	2012	6	0	#NULL!	0	#NULL!	0	#NULL!	0	#NULL!	0	#NULL!	0	#NULL!	0	#NULL!	1	0	0	0	0	0	0	0	0	#NULL!	#NULL!	#NULL!	#NULL!	#NULL!	#NULL!	#NULL!	#NULL!	0	0	0	#NULL!	0	#NULL!	0	0	0
0	88	10	8	1945	#NULL!	0	2002	2012	16	1	2005	0	#NULL!	0	#NULL!	1	#NULL!	1	2003	0	#NULL!	1	2007	1	0	0	0	0	0	0	0	0	#NULL!	#NULL!	#NULL!	#NULL!	#NULL!	#NULL!	#NULL!	#NULL!	0	0	0	#NULL!	0	#NULL!	0	0	0
0	92	1	6	1922	2003	1	2002	2012	10	0	#NULL!	0	#NULL!	1	2002	1	#NULL!	0	#NULL!	0	#NULL!	1	2002	1	0	0	0	1	0	0	1	0	#NULL!	#NULL!	#NULL!	#NULL!	#NULL!	#NULL!	#NULL!	#NULL!	0	0	0	#NULL!	0	#NULL!	0	0	0
0	89	10	6	1935	#NULL!	0	2002	2012	13	0	#NULL!	0	#NULL!	0	#NULL!	1	2002	1	2002	0	#NULL!	1	2004	1	1	0	0	0	1	0	0	0	#NULL!	#NULL!	#NULL!	#NULL!	#NULL!	#NULL!	#NULL!	#NULL!	0	0	0	#NULL!	0	#NULL!	0	0	0
0	80	10	1	#NULL!	2012	1	2002	2012	41	0	#NULL!	0	#NULL!	0	#NULL!	0	#NULL!	0	#NULL!	0	#NULL!	0	#NULL!	0	0	0	0	0	0	0	0	0	#NULL!	#NULL!	#NULL!	#NULL!	#NULL!	#NULL!	#NULL!	#NULL!	0	0	0	#NULL!	0	#NULL!	0	0	0
0	102	10	1	1912	#NULL!	0	2002	2012	9	0	#NULL!	1	2012	0	#NULL!	1	#NULL!	1	2003	0	#NULL!	0	#NULL!	1	0	0	0	0	0	0	0	0	#NULL!	#NULL!	#NULL!	#NULL!	#NULL!	#NULL!	#NULL!	#NULL!	0	0	0	#NULL!	0	#NULL!	0	0	0
0	91	2	0	1934	2004	1	2002	2012	13	0	#NULL!	0	#NULL!	0	#NULL!	1	1999	1	2001	0	#NULL!	1	2004	1	1	0	0	0	1	0	0	0	#NULL!	#NULL!	#NULL!	#NULL!	#NULL!	#NULL!	#NULL!	#NULL!	0	0	0	#NULL!	0	#NULL!	0	0	0
0	79	0	0	1939	2002	1	2002	2012	276	0	#NULL!	0	#NULL!	0	#NULL!	0	#NULL!	0	#NULL!	1	2002	0	#NULL!	0	0	0	0	0	0	1	0	0	#NULL!	#NULL!	#NULL!	#NULL!	#NULL!	#NULL!	#NULL!	#NULL!	0	0	0	#NULL!	0	#NULL!	0	0	0
0	85	9	3	1948	#NULL!	0	2003	2012	19	0	#NULL!	0	#NULL!	0	#NULL!	1	#NULL!	0	#NULL!	1	2005	0	#NULL!	1	0	0	0	0	0	0	0	0	#NULL!	#NULL!	#NULL!	#NULL!	#NULL!	#NULL!	#NULL!	#NULL!	0	0	0	#NULL!	0	#NULL!	0	0	0
0	89	2	1	1948	2004	1	2002	2012	12	0	#NULL!	0	#NULL!	0	#NULL!	0	#NULL!	0	#NULL!	0	#NULL!	0	#NULL!	1	0	0	0	0	0	0	0	0	#NULL!	#NULL!	#NULL!	#NULL!	#NULL!	#NULL!	#NULL!	#NULL!	0	0	0	#NULL!	0	#NULL!	0	0	0
0	89	10	4	1948	#NULL!	0	2002	2012	13	0	#NULL!	0	#NULL!	0	#NULL!	1	2000	1	2003	1	2003	0	#NULL!	1	0	0	0	0	1	0	0	0	#NULL!	#NULL!	#NULL!	#NULL!	#NULL!	#NULL!	#NULL!	#NULL!	0	0	0	#NULL!	0	#NULL!	0	0	0
0	83	10	5	1947	#NULL!	0	2002	2012	13	1	2011	0	#NULL!	1	2006	1	#NULL!	1	2012	0	#NULL!	0	#NULL!	1	0	0	0	0	0	0	0	0	#NULL!	#NULL!	#NULL!	#NULL!	#NULL!	#NULL!	#NULL!	#NULL!	0	0	0	#NULL!	0	#NULL!	0	0	0
0	81	10	3	1948	#NULL!	0	2002	2012	16	0	#NULL!	0	#NULL!	1	#NULL!	1	2006	1	2010	1	2006	0	#NULL!	1	0	0	0	0	0	0	0	0	0	0	0	0	1	0	0	0	0	0	0	1	0	0	0	0	0
0	81	10	3	1948	#NULL!	0	2002	2012	14	0	#NULL!	0	#NULL!	0	#NULL!	0	#NULL!	0	#NULL!	0	#NULL!	1	2004	1	0	0	0	0	0	0	0	0	#NULL!	#NULL!	#NULL!	#NULL!	#NULL!	#NULL!	#NULL!	#NULL!	0	0	0	#NULL!	0	#NULL!	0	0	0
0	91	9	1	1948	#NULL!	0	2003	2012	19	0	#NULL!	0	#NULL!	0	#NULL!	1	2000	0	#NULL!	0	#NULL!	0	#NULL!	1	0	0	0	0	1	0	0	0	#NULL!	#NULL!	#NULL!	#NULL!	#NULL!	#NULL!	#NULL!	#NULL!	0	0	0	#NULL!	0	#NULL!	0	0	0
0	83	8	2	1948	#NULL!	0	2004	2012	19	0	#NULL!	0	#NULL!	1	#NULL!	1	#NULL!	0	2014	0	#NULL!	0	#NULL!	1	0	0	0	0	0	0	0	0	#NULL!	#NULL!	#NULL!	#NULL!	#NULL!	#NULL!	#NULL!	#NULL!	0	0	0	#NULL!	0	#NULL!	0	0	0
0	82	10	3	1948	#NULL!	0	2002	2012	14	0	#NULL!	0	#NULL!	0	#NULL!	1	2006	1	1999	0	#NULL!	0	#NULL!	1	1	0	0	0	0	0	0	0	#NULL!	#NULL!	#NULL!	#NULL!	#NULL!	#NULL!	#NULL!	#NULL!	0	0	0	#NULL!	0	#NULL!	0	0	0
0	80	10	8	1948	#NULL!	0	2002	2012	18	0	#NULL!	0	#NULL!	0	#NULL!	1	#NULL!	0	#NULL!	0	#NULL!	1	2007	1	0	0	0	0	0	0	0	0	#NULL!	#NULL!	#NULL!	#NULL!	#NULL!	#NULL!	#NULL!	#NULL!	0	0	0	#NULL!	0	#NULL!	0	0	0
0	79	8	2	1949	#NULL!	0	2004	2012	15	0	#NULL!	0	#NULL!	1	2001	1	#NULL!	1	2001	0	#NULL!	0	#NULL!	1	1	0	0	1	0	0	0	0	#NULL!	#NULL!	#NULL!	#NULL!	#NULL!	#NULL!	#NULL!	#NULL!	0	0	0	#NULL!	0	#NULL!	0	0	0
0	92	4	2	1935	2006	1	2002	2012	11	1	#NULL!	0	#NULL!	0	#NULL!	1	#NULL!	1	2001	0	#NULL!	0	#NULL!	1	1	0	0	0	0	0	0	0	#NULL!	#NULL!	#NULL!	#NULL!	#NULL!	#NULL!	#NULL!	#NULL!	0	0	0	#NULL!	0	#NULL!	0	0	0
0	86	10	1	1933	#NULL!	0	2002	2012	17	0	#NULL!	0	#NULL!	0	#NULL!	1	2004	0	#NULL!	0	#NULL!	0	#NULL!	1	0	0	0	0	0	0	0	0	#NULL!	#NULL!	#NULL!	#NULL!	#NULL!	#NULL!	#NULL!	#NULL!	0	0	0	#NULL!	0	#NULL!	0	0	0
0	92	10	5	1925	#NULL!	0	2002	2012	7	1	2011	1	2004	0	#NULL!	1	1990	1	2005	0	#NULL!	1	2005	1	0	0	0	0	1	0	0	0	#NULL!	#NULL!	#NULL!	#NULL!	#NULL!	#NULL!	#NULL!	#NULL!	0	0	0	#NULL!	0	#NULL!	0	0	0
0	90	8	2	1936	2010	1	2002	2012	10	0	#NULL!	0	#NULL!	0	#NULL!	1	#NULL!	0	#NULL!	0	#NULL!	0	#NULL!	1	0	0	0	0	0	0	0	0	#NULL!	#NULL!	#NULL!	#NULL!	#NULL!	#NULL!	#NULL!	#NULL!	0	0	0	#NULL!	0	#NULL!	0	0	0
0	97	6	1	1935	2010	1	2004	2012	10	0	#NULL!	0	#NULL!	0	#NULL!	1	#NULL!	0	#NULL!	0	#NULL!	0	#NULL!	1	0	0	0	0	0	0	0	0	#NULL!	#NULL!	#NULL!	#NULL!	#NULL!	#NULL!	#NULL!	#NULL!	0	0	0	#NULL!	0	#NULL!	0	0	0
0	87	3	8	1936	2005	1	2002	2012	7	0	#NULL!	1	2005	1	2001	1	2000	0	#NULL!	0	#NULL!	1	2004	1	0	0	0	1	1	0	0	0	#NULL!	#NULL!	#NULL!	#NULL!	#NULL!	#NULL!	#NULL!	#NULL!	0	0	0	#NULL!	0	#NULL!	0	0	0
0	76	7	3	#NULL!	#NULL!	0	2005	2012	20	0	#NULL!	0	#NULL!	1	#NULL!	1	#NULL!	0	#NULL!	0	#NULL!	0	#NULL!	1	0	0	0	0	0	0	0	0	#NULL!	#NULL!	#NULL!	#NULL!	#NULL!	#NULL!	#NULL!	#NULL!	0	0	0	#NULL!	0	#NULL!	0	0	0
0	93	6	5	1935	2008	1	2002	2012	8	1	#NULL!	1	2006	0	#NULL!	1	#NULL!	1	2000	0	#NULL!	1	2008	1	1	0	0	0	0	0	0	0	#NULL!	#NULL!	#NULL!	#NULL!	#NULL!	#NULL!	#NULL!	#NULL!	0	0	0	#NULL!	0	#NULL!	0	0	0
0	83	1	1	1941	2003	1	2002	2012	18	0	#NULL!	0	#NULL!	0	#NULL!	0	#NULL!	0	#NULL!	0	#NULL!	0	#NULL!	1	0	0	0	0	0	0	0	0	#NULL!	#NULL!	#NULL!	#NULL!	#NULL!	#NULL!	#NULL!	#NULL!	0	0	0	#NULL!	0	#NULL!	0	0	0
0	85	2	5	1935	2005	1	2003	2012	14	1	#NULL!	1	2002	0	#NULL!	1	#NULL!	1	2001	0	#NULL!	0	#NULL!	1	1	1	0	0	0	0	0	0	#NULL!	#NULL!	#NULL!	#NULL!	#NULL!	#NULL!	#NULL!	#NULL!	0	0	0	#NULL!	0	#NULL!	0	0	0
0	88	10	6	1937	#NULL!	0	2002	2012	21	0	#NULL!	0	#NULL!	0	#NULL!	1	1999	0	#NULL!	0	#NULL!	0	#NULL!	1	0	0	0	0	1	0	0	0	#NULL!	#NULL!	#NULL!	#NULL!	#NULL!	#NULL!	#NULL!	#NULL!	0	0	0	#NULL!	0	#NULL!	0	0	0
0	92	10	1	1927	#NULL!	0	2002	2012	20	0	#NULL!	0	#NULL!	0	#NULL!	1	1999	0	#NULL!	0	#NULL!	1	2007	1	0	0	0	0	1	0	0	0	#NULL!	#NULL!	#NULL!	#NULL!	#NULL!	#NULL!	#NULL!	#NULL!	0	0	0	#NULL!	0	#NULL!	0	0	0
0	88	10	3	#NULL!	#NULL!	0	2002	2012	27	0	#NULL!	0	#NULL!	1	#NULL!	1	#NULL!	1	#NULL!	0	#NULL!	1	2005	1	0	0	0	0	0	0	0	0	#NULL!	#NULL!	#NULL!	#NULL!	#NULL!	#NULL!	#NULL!	#NULL!	0	0	0	#NULL!	0	#NULL!	0	0	0
0	92	3	1	#NULL!	2005	1	2002	2012	13	0	#NULL!	0	#NULL!	0	#NULL!	1	2002	0	#NULL!	0	#NULL!	0	#NULL!	1	0	0	0	0	1	0	0	0	#NULL!	#NULL!	#NULL!	#NULL!	#NULL!	#NULL!	#NULL!	#NULL!	0	0	0	#NULL!	0	#NULL!	0	0	0
0	88	9	1	1945	#NULL!	0	2003	2012	14	0	#NULL!	0	#NULL!	0	#NULL!	1	#NULL!	1	2001	0	#NULL!	0	#NULL!	1	1	0	0	0	0	0	0	0	#NULL!	#NULL!	#NULL!	#NULL!	#NULL!	#NULL!	#NULL!	#NULL!	0	0	0	#NULL!	0	#NULL!	0	0	0
0	86	1	1	1947	2003	1	2002	2012	14	0	#NULL!	0	#NULL!	0	#NULL!	1	2003	0	#NULL!	0	#NULL!	0	#NULL!	1	0	0	0	0	0	0	0	0	#NULL!	#NULL!	#NULL!	#NULL!	#NULL!	#NULL!	#NULL!	#NULL!	0	0	0	#NULL!	0	#NULL!	0	0	0
0	77	10	5	#NULL!	#NULL!	0	2002	2012	11	0	2013	0	#NULL!	1	2001	1	#NULL!	0	#NULL!	0	#NULL!	0	#NULL!	1	0	0	0	1	0	0	0	0	0	0	0	0	1	0	0	0	0	0	0	1	0	0	0	0	0
0	85	10	0	1945	#NULL!	0	2002	2012	16	0	#NULL!	0	#NULL!	0	#NULL!	0	#NULL!	0	2014	0	#NULL!	0	#NULL!	1	0	0	0	0	0	0	0	0	#NULL!	#NULL!	#NULL!	#NULL!	#NULL!	#NULL!	#NULL!	#NULL!	0	0	0	#NULL!	0	#NULL!	0	0	0
0	97	9	1	1936	#NULL!	0	2003	2012	15	0	#NULL!	0	#NULL!	0	#NULL!	1	2002	0	#NULL!	0	#NULL!	0	#NULL!	1	0	0	0	0	1	0	0	0	#NULL!	#NULL!	#NULL!	#NULL!	#NULL!	#NULL!	#NULL!	#NULL!	0	0	0	#NULL!	0	#NULL!	0	0	0
0	87	9	2	1946	#NULL!	0	2003	2012	20	0	#NULL!	0	#NULL!	0	#NULL!	1	1999	0	#NULL!	0	#NULL!	0	#NULL!	1	0	0	0	0	1	0	0	0	#NULL!	#NULL!	#NULL!	#NULL!	#NULL!	#NULL!	#NULL!	#NULL!	0	0	0	#NULL!	0	#NULL!	0	0	0
0	92	7	4	1925	2009	1	2002	2012	15	1	2005	1	1975	0	#NULL!	1	1998	1	1998	0	#NULL!	0	#NULL!	1	1	1	0	0	1	0	0	0	#NULL!	#NULL!	#NULL!	#NULL!	#NULL!	#NULL!	#NULL!	#NULL!	0	0	0	#NULL!	0	#NULL!	0	0	0
0	89	10	4	1939	2012	1	2002	2012	16	0	#NULL!	0	#NULL!	0	#NULL!	1	#NULL!	0	#NULL!	0	#NULL!	0	#NULL!	1	0	0	0	0	0	0	0	0	#NULL!	#NULL!	#NULL!	#NULL!	#NULL!	#NULL!	#NULL!	#NULL!	0	0	0	#NULL!	0	#NULL!	0	0	0
0	93	5	7	1939	2007	1	2002	2012	13	1	#NULL!	1	2006	1	2000	1	#NULL!	1	1975	0	#NULL!	1	2000	1	1	0	0	1	0	0	1	0	#NULL!	#NULL!	#NULL!	#NULL!	#NULL!	#NULL!	#NULL!	#NULL!	0	0	0	#NULL!	0	#NULL!	0	0	0
0	85	5	4	1946	2007	1	2002	2012	22	0	#NULL!	1	2002	0	#NULL!	1	2002	1	2006	0	#NULL!	0	#NULL!	1	0	1	0	0	1	0	0	0	#NULL!	#NULL!	#NULL!	#NULL!	#NULL!	#NULL!	#NULL!	#NULL!	0	0	0	#NULL!	0	#NULL!	0	0	0
0	82	7	#NULL!	#NULL!	2009	1	2002	2012	38	0	#NULL!	1	1975	1	#NULL!	1	#NULL!	1	2004	0	#NULL!	0	#NULL!	0	0	1	0	0	0	0	0	0	#NULL!	#NULL!	#NULL!	#NULL!	#NULL!	#NULL!	#NULL!	#NULL!	0	0	0	#NULL!	0	#NULL!	0	0	0
0	84	9	4	#NULL!	#NULL!	0	2003	2012	11	0	#NULL!	0	#NULL!	1	#NULL!	1	#NULL!	0	#NULL!	0	#NULL!	0	#NULL!	1	0	0	0	0	0	0	0	0	#NULL!	#NULL!	#NULL!	#NULL!	#NULL!	#NULL!	#NULL!	#NULL!	0	0	0	#NULL!	0	#NULL!	0	0	0
0	96	8	4	1934	2011	1	2003	2012	17	0	#NULL!	0	#NULL!	0	#NULL!	1	#NULL!	0	#NULL!	0	#NULL!	0	#NULL!	1	0	0	0	0	0	0	0	0	#NULL!	#NULL!	#NULL!	#NULL!	#NULL!	#NULL!	#NULL!	#NULL!	0	0	0	#NULL!	0	#NULL!	0	0	0
0	89	10	1	1933	#NULL!	0	2002	2012	25	0	#NULL!	0	#NULL!	0	#NULL!	0	#NULL!	0	#NULL!	0	#NULL!	0	#NULL!	1	0	0	0	0	0	0	0	0	#NULL!	#NULL!	#NULL!	#NULL!	#NULL!	#NULL!	#NULL!	#NULL!	0	0	0	#NULL!	0	#NULL!	0	0	0
0	95	7	2	1921	2009	1	2002	2012	13	0	#NULL!	0	#NULL!	0	#NULL!	0	#NULL!	1	2004	0	#NULL!	0	#NULL!	1	0	0	0	0	0	0	0	0	#NULL!	#NULL!	#NULL!	#NULL!	#NULL!	#NULL!	#NULL!	#NULL!	0	0	0	#NULL!	0	#NULL!	0	0	0
0	95	10	1	1935	#NULL!	0	2002	2012	27	0	#NULL!	1	#NULL!	0	#NULL!	1	#NULL!	0	2014	0	#NULL!	0	#NULL!	1	0	0	0	0	0	0	0	0	#NULL!	#NULL!	#NULL!	#NULL!	#NULL!	#NULL!	#NULL!	#NULL!	0	0	0	#NULL!	0	#NULL!	0	0	0
0	82	2	2	#NULL!	2004	1	2002	2012	12	0	#NULL!	0	#NULL!	1	2001	0	#NULL!	0	#NULL!	0	#NULL!	1	2004	1	0	0	0	1	0	0	0	0	#NULL!	#NULL!	#NULL!	#NULL!	#NULL!	#NULL!	#NULL!	#NULL!	0	0	0	#NULL!	0	#NULL!	0	0	0
0	79	10	2	#NULL!	#NULL!	0	2002	2012	23	0	#NULL!	0	#NULL!	1	#NULL!	1	#NULL!	0	#NULL!	0	#NULL!	0	#NULL!	1	0	0	0	0	0	0	0	0	#NULL!	#NULL!	#NULL!	#NULL!	#NULL!	#NULL!	#NULL!	#NULL!	0	0	0	#NULL!	0	#NULL!	0	0	0
0	79	10	1	1949	#NULL!	0	2002	2012	17	0	#NULL!	0	#NULL!	1	2002	1	#NULL!	0	#NULL!	0	#NULL!	0	#NULL!	1	0	0	0	1	0	0	0	0	#NULL!	#NULL!	#NULL!	#NULL!	#NULL!	#NULL!	#NULL!	#NULL!	0	0	0	#NULL!	0	#NULL!	0	0	0
0	90	10	0	1925	#NULL!	0	2002	2012	15	0	#NULL!	0	#NULL!	0	#NULL!	1	2004	0	#NULL!	0	#NULL!	0	#NULL!	1	0	0	0	0	0	0	0	0	#NULL!	#NULL!	#NULL!	#NULL!	#NULL!	#NULL!	#NULL!	#NULL!	0	0	0	#NULL!	0	#NULL!	0	0	0
0	76	9	2	#NULL!	#NULL!	0	2003	2012	11	0	#NULL!	0	#NULL!	1	2005	1	1996	0	#NULL!	0	#NULL!	0	#NULL!	1	0	0	0	0	1	0	0	0	#NULL!	#NULL!	#NULL!	#NULL!	#NULL!	#NULL!	#NULL!	#NULL!	0	0	0	#NULL!	0	#NULL!	0	0	0
0	90	9	5	1941	2011	1	2002	2012	4	0	#NULL!	1	2011	0	#NULL!	1	#NULL!	0	#NULL!	0	#NULL!	1	2008	1	0	0	0	0	0	0	0	0	#NULL!	#NULL!	#NULL!	#NULL!	#NULL!	#NULL!	#NULL!	#NULL!	0	0	0	#NULL!	0	#NULL!	0	0	0
0	91	1	1	1936	2003	1	2002	2012	15	0	#NULL!	1	2000	0	#NULL!	1	#NULL!	1	2002	0	#NULL!	0	#NULL!	1	1	1	0	0	0	0	0	0	#NULL!	#NULL!	#NULL!	#NULL!	#NULL!	#NULL!	#NULL!	#NULL!	0	0	0	#NULL!	0	#NULL!	0	0	0
0	84	4	0	#NULL!	2006	1	2002	2012	8	0	#NULL!	0	#NULL!	0	#NULL!	1	1999	0	#NULL!	0	#NULL!	0	#NULL!	1	0	0	0	0	1	0	0	0	#NULL!	#NULL!	#NULL!	#NULL!	#NULL!	#NULL!	#NULL!	#NULL!	0	0	0	#NULL!	0	#NULL!	0	0	0
0	85	1	1	1935	2003	1	2002	2012	13	0	#NULL!	0	#NULL!	0	#NULL!	1	#NULL!	1	2003	0	#NULL!	0	#NULL!	1	0	0	0	0	0	0	0	0	#NULL!	#NULL!	#NULL!	#NULL!	#NULL!	#NULL!	#NULL!	#NULL!	0	0	0	#NULL!	0	#NULL!	0	0	0
0	77	6	2	1932	2008	1	2002	2012	14	0	#NULL!	0	#NULL!	0	#NULL!	1	#NULL!	1	#NULL!	1	2007	1	2005	1	0	0	0	0	0	0	0	0	#NULL!	#NULL!	#NULL!	#NULL!	#NULL!	#NULL!	#NULL!	#NULL!	0	0	0	#NULL!	0	#NULL!	0	0	0
0	88	10	4	1947	#NULL!	0	2002	2012	33	0	#NULL!	0	#NULL!	1	#NULL!	0	#NULL!	0	#NULL!	1	2008	0	#NULL!	1	0	0	0	0	0	0	0	0	#NULL!	#NULL!	#NULL!	#NULL!	#NULL!	#NULL!	#NULL!	#NULL!	0	0	0	#NULL!	0	#NULL!	0	0	0
0	81	10	3	#NULL!	#NULL!	0	2002	2012	18	0	#NULL!	0	#NULL!	0	#NULL!	1	1996	0	#NULL!	0	#NULL!	1	2005	1	0	0	0	0	1	0	0	0	#NULL!	#NULL!	#NULL!	#NULL!	#NULL!	#NULL!	#NULL!	#NULL!	0	0	0	#NULL!	0	#NULL!	0	0	0
0	91	10	0	1938	#NULL!	0	2002	2012	24	0	#NULL!	0	#NULL!	0	#NULL!	0	#NULL!	0	#NULL!	0	#NULL!	0	#NULL!	1	0	0	0	0	0	0	0	0	#NULL!	#NULL!	#NULL!	#NULL!	#NULL!	#NULL!	#NULL!	#NULL!	0	0	0	#NULL!	0	#NULL!	0	0	0
0	87	4	#NULL!	1944	2006	1	2002	2012	20	0	#NULL!	1	2001	0	#NULL!	1	1990	1	2001	0	#NULL!	0	#NULL!	1	1	1	0	0	1	0	0	0	#NULL!	#NULL!	#NULL!	#NULL!	#NULL!	#NULL!	#NULL!	#NULL!	0	0	0	#NULL!	0	#NULL!	0	0	0
0	79	1	0	#NULL!	#NULL!	0	2011	2012	11	0	#NULL!	0	#NULL!	0	#NULL!	1	1990	0	#NULL!	0	#NULL!	0	#NULL!	1	0	0	0	0	1	0	0	0	#NULL!	#NULL!	#NULL!	#NULL!	#NULL!	#NULL!	#NULL!	#NULL!	0	0	0	#NULL!	0	#NULL!	0	0	0
0	79	10	1	1935	#NULL!	0	2002	2012	6	0	#NULL!	0	#NULL!	0	#NULL!	0	#NULL!	0	#NULL!	0	#NULL!	0	#NULL!	1	0	0	0	0	0	0	0	0	#NULL!	#NULL!	#NULL!	#NULL!	#NULL!	#NULL!	#NULL!	#NULL!	0	0	0	#NULL!	0	#NULL!	0	0	0
0	84	8	2	#NULL!	2010	1	2002	2012	29	0	#NULL!	0	#NULL!	1	#NULL!	1	#NULL!	0	#NULL!	0	#NULL!	0	#NULL!	1	0	0	0	0	0	0	0	0	#NULL!	#NULL!	#NULL!	#NULL!	#NULL!	#NULL!	#NULL!	#NULL!	0	0	0	#NULL!	0	#NULL!	0	0	0
0	89	0	2	1933	2002	1	2002	2012	8	0	#NULL!	0	#NULL!	0	#NULL!	1	#NULL!	0	#NULL!	0	#NULL!	0	#NULL!	1	0	0	0	0	0	0	0	0	#NULL!	#NULL!	#NULL!	#NULL!	#NULL!	#NULL!	#NULL!	#NULL!	0	0	0	#NULL!	0	#NULL!	0	0	0
0	77	9	0	1939	#NULL!	0	2003	2012	12	0	#NULL!	0	#NULL!	0	#NULL!	0	#NULL!	0	#NULL!	0	#NULL!	0	#NULL!	1	0	0	0	0	0	0	0	0	#NULL!	#NULL!	#NULL!	#NULL!	#NULL!	#NULL!	#NULL!	#NULL!	0	0	0	#NULL!	0	#NULL!	0	0	0
0	80	2	7	1936	2005	1	2003	2012	15	0	#NULL!	1	1999	1	#NULL!	1	#NULL!	1	#NULL!	0	#NULL!	1	1999	1	0	1	0	0	0	0	1	0	#NULL!	#NULL!	#NULL!	#NULL!	#NULL!	#NULL!	#NULL!	#NULL!	0	0	0	#NULL!	0	#NULL!	0	0	0
0	81	2	1	1938	2004	1	2002	2012	14	0	#NULL!	0	#NULL!	0	#NULL!	1	#NULL!	1	2004	0	#NULL!	0	#NULL!	1	0	0	0	0	0	0	0	0	#NULL!	#NULL!	#NULL!	#NULL!	#NULL!	#NULL!	#NULL!	#NULL!	0	0	0	#NULL!	0	#NULL!	0	0	0
0	92	10	1	1933	#NULL!	0	2002	2012	14	0	#NULL!	0	#NULL!	0	#NULL!	1	1967	1	1977	0	#NULL!	0	#NULL!	1	1	0	0	0	1	0	0	0	#NULL!	#NULL!	#NULL!	#NULL!	#NULL!	#NULL!	#NULL!	#NULL!	0	0	0	#NULL!	0	#NULL!	0	0	0
0	89	7	0	1946	#NULL!	0	2005	2012	13	0	#NULL!	0	#NULL!	0	#NULL!	1	#NULL!	0	#NULL!	0	#NULL!	0	#NULL!	1	0	0	0	0	0	0	0	0	#NULL!	#NULL!	#NULL!	#NULL!	#NULL!	#NULL!	#NULL!	#NULL!	0	0	0	#NULL!	0	#NULL!	0	0	0
0	83	6	6	#NULL!	2009	1	2003	2012	11	0	#NULL!	1	2002	1	2002	1	#NULL!	0	#NULL!	0	#NULL!	0	#NULL!	1	0	1	0	1	0	0	0	0	#NULL!	#NULL!	#NULL!	#NULL!	#NULL!	#NULL!	#NULL!	#NULL!	0	0	0	#NULL!	0	#NULL!	0	0	0
0	94	7	5	1933	2009	1	2002	2012	10	0	#NULL!	0	#NULL!	1	#NULL!	1	1999	1	1999	0	#NULL!	0	#NULL!	1	1	0	0	0	1	0	0	0	#NULL!	#NULL!	#NULL!	#NULL!	#NULL!	#NULL!	#NULL!	#NULL!	0	0	0	#NULL!	0	#NULL!	0	0	0
0	77	10	3	#NULL!	#NULL!	0	2002	2012	15	0	#NULL!	0	#NULL!	1	1975	1	#NULL!	0	#NULL!	1	2002	0	#NULL!	1	0	0	0	1	0	1	0	0	#NULL!	#NULL!	#NULL!	#NULL!	#NULL!	#NULL!	#NULL!	#NULL!	0	0	0	#NULL!	0	#NULL!	0	0	0
0	79	10	1	#NULL!	#NULL!	0	2002	2012	17	0	#NULL!	0	#NULL!	0	#NULL!	1	2002	0	#NULL!	0	#NULL!	0	#NULL!	1	0	0	0	0	1	0	0	0	#NULL!	#NULL!	#NULL!	#NULL!	#NULL!	#NULL!	#NULL!	#NULL!	0	0	0	#NULL!	0	#NULL!	0	0	0
0	86	10	4	1947	#NULL!	0	2002	2012	24	0	#NULL!	1	2011	0	#NULL!	1	#NULL!	1	1999	0	#NULL!	0	#NULL!	1	1	0	0	0	0	0	0	0	#NULL!	#NULL!	#NULL!	#NULL!	#NULL!	#NULL!	#NULL!	#NULL!	0	0	0	#NULL!	0	#NULL!	0	0	0
0	86	10	0	1928	#NULL!	0	2002	2012	23	0	#NULL!	0	#NULL!	0	#NULL!	0	#NULL!	0	#NULL!	0	#NULL!	0	#NULL!	1	0	0	0	0	0	0	0	0	#NULL!	#NULL!	#NULL!	#NULL!	#NULL!	#NULL!	#NULL!	#NULL!	0	0	0	#NULL!	0	#NULL!	0	0	0
0	79	7	3	1946	2009	1	2002	2012	20	0	#NULL!	0	#NULL!	0	#NULL!	0	#NULL!	0	#NULL!	0	#NULL!	0	#NULL!	1	0	0	0	0	0	0	0	0	#NULL!	#NULL!	#NULL!	#NULL!	#NULL!	#NULL!	#NULL!	#NULL!	0	0	0	#NULL!	0	#NULL!	0	0	0
0	94	9	1	1925	#NULL!	0	2003	2012	9	0	#NULL!	0	#NULL!	0	#NULL!	0	#NULL!	0	#NULL!	0	#NULL!	0	#NULL!	1	0	0	0	0	0	0	0	0	#NULL!	#NULL!	#NULL!	#NULL!	#NULL!	#NULL!	#NULL!	#NULL!	0	0	0	#NULL!	0	#NULL!	0	0	0
0	80	5	9	1948	2007	1	2002	2012	22	0	#NULL!	0	#NULL!	1	2000	1	#NULL!	1	#NULL!	0	#NULL!	1	1999	1	0	0	0	1	0	0	1	0	#NULL!	#NULL!	#NULL!	#NULL!	#NULL!	#NULL!	#NULL!	#NULL!	0	0	0	#NULL!	0	#NULL!	0	0	0
0	80	10	5	#NULL!	#NULL!	0	2002	2012	9	1	#NULL!	0	#NULL!	1	1999	1	2003	0	#NULL!	0	#NULL!	0	#NULL!	1	0	0	0	1	0	0	0	0	#NULL!	#NULL!	#NULL!	#NULL!	#NULL!	#NULL!	#NULL!	#NULL!	0	0	0	#NULL!	0	#NULL!	0	0	0
0	93	5	1	1932	2007	1	2002	2012	10	0	#NULL!	1	2007	0	#NULL!	1	2006	0	#NULL!	0	#NULL!	0	#NULL!	1	0	0	0	0	0	0	0	0	#NULL!	#NULL!	#NULL!	#NULL!	#NULL!	#NULL!	#NULL!	#NULL!	0	0	0	#NULL!	0	#NULL!	0	0	0
0	92	2	1	1949	2004	1	2002	2012	10	0	#NULL!	0	#NULL!	1	2003	0	#NULL!	0	#NULL!	1	2004	0	#NULL!	1	0	0	0	0	0	0	0	0	#NULL!	#NULL!	#NULL!	#NULL!	#NULL!	#NULL!	#NULL!	#NULL!	0	0	0	#NULL!	0	#NULL!	0	0	0
0	78	10	2	1949	#NULL!	0	2002	2012	12	0	#NULL!	0	#NULL!	1	2002	1	2003	0	#NULL!	0	#NULL!	0	#NULL!	1	0	0	0	1	0	0	0	0	#NULL!	#NULL!	#NULL!	#NULL!	#NULL!	#NULL!	#NULL!	#NULL!	0	0	0	#NULL!	0	#NULL!	0	0	0
0	80	9	0	#NULL!	#NULL!	0	2003	2012	15	0	#NULL!	0	#NULL!	0	#NULL!	0	#NULL!	0	#NULL!	0	#NULL!	0	#NULL!	1	0	0	0	0	0	0	0	0	#NULL!	#NULL!	#NULL!	#NULL!	#NULL!	#NULL!	#NULL!	#NULL!	0	0	0	#NULL!	0	#NULL!	0	0	0
0	79	3	4	1927	2005	1	2002	2012	21	1	#NULL!	1	2005	0	#NULL!	1	#NULL!	1	1999	0	#NULL!	0	#NULL!	1	1	0	0	0	0	0	0	0	0	0	1	0	0	0	0	0	0	0	0	0	1	0	0	0	0
0	87	10	1	1947	#NULL!	0	2002	2012	11	0	#NULL!	0	#NULL!	0	#NULL!	1	#NULL!	0	#NULL!	0	#NULL!	0	#NULL!	1	0	0	0	0	0	0	0	0	#NULL!	#NULL!	#NULL!	#NULL!	#NULL!	#NULL!	#NULL!	#NULL!	0	0	0	#NULL!	0	#NULL!	0	0	0
0	83	10	4	1935	#NULL!	0	2002	2012	29	0	#NULL!	0	#NULL!	1	2001	1	#NULL!	0	#NULL!	0	#NULL!	0	#NULL!	1	0	0	0	1	0	0	0	0	#NULL!	#NULL!	#NULL!	#NULL!	#NULL!	#NULL!	#NULL!	#NULL!	0	0	0	#NULL!	0	#NULL!	0	0	0
0	70	0	1	#NULL!	2002	1	2002	2012	49	0	#NULL!	0	#NULL!	1	2001	0	#NULL!	0	#NULL!	0	#NULL!	0	#NULL!	0	0	0	0	1	0	0	0	0	#NULL!	#NULL!	#NULL!	#NULL!	#NULL!	#NULL!	#NULL!	#NULL!	0	0	0	#NULL!	0	#NULL!	0	0	0
0	87	7	1	1946	2009	1	2002	2012	17	0	#NULL!	1	2009	0	#NULL!	1	#NULL!	0	#NULL!	0	#NULL!	1	2009	1	0	0	0	0	0	0	0	0	#NULL!	#NULL!	#NULL!	#NULL!	#NULL!	#NULL!	#NULL!	#NULL!	0	0	0	#NULL!	0	#NULL!	0	0	0
0	80	10	1	1934	#NULL!	0	2002	2012	10	0	#NULL!	0	#NULL!	0	#NULL!	0	#NULL!	0	#NULL!	0	#NULL!	0	#NULL!	1	0	0	0	0	0	0	0	0	#NULL!	#NULL!	#NULL!	#NULL!	#NULL!	#NULL!	#NULL!	#NULL!	0	0	0	#NULL!	0	#NULL!	0	0	0
0	80	10	2	#NULL!	#NULL!	0	2002	2012	14	0	#NULL!	0	#NULL!	1	#NULL!	1	2003	1	1981	0	#NULL!	0	#NULL!	1	1	0	0	0	0	0	0	0	#NULL!	#NULL!	#NULL!	#NULL!	#NULL!	#NULL!	#NULL!	#NULL!	0	0	0	#NULL!	0	#NULL!	0	0	0
0	78	10	2	#NULL!	#NULL!	0	2002	2012	12	0	#NULL!	0	#NULL!	0	#NULL!	0	#NULL!	0	#NULL!	0	#NULL!	0	#NULL!	1	0	0	0	0	0	0	0	0	#NULL!	#NULL!	#NULL!	#NULL!	#NULL!	#NULL!	#NULL!	#NULL!	0	0	0	#NULL!	0	#NULL!	0	0	0
0	80	10	2	1948	#NULL!	0	2002	2012	15	0	#NULL!	0	#NULL!	0	#NULL!	1	#NULL!	1	1999	0	#NULL!	0	#NULL!	1	1	0	0	0	0	0	0	0	#NULL!	#NULL!	#NULL!	#NULL!	#NULL!	#NULL!	#NULL!	#NULL!	0	0	0	#NULL!	0	#NULL!	0	0	0
0	86	10	5	1948	#NULL!	0	2002	2012	11	0	#NULL!	0	#NULL!	0	#NULL!	1	#NULL!	0	#NULL!	0	#NULL!	0	#NULL!	1	0	0	0	0	0	0	0	0	#NULL!	#NULL!	#NULL!	#NULL!	#NULL!	#NULL!	#NULL!	#NULL!	0	0	0	#NULL!	0	#NULL!	0	0	0
0	77	8	0	#NULL!	#NULL!	0	2004	2012	12	0	#NULL!	0	#NULL!	0	#NULL!	0	2013	0	#NULL!	0	#NULL!	0	#NULL!	1	0	0	0	0	0	0	0	0	#NULL!	#NULL!	#NULL!	#NULL!	#NULL!	#NULL!	#NULL!	#NULL!	0	0	0	#NULL!	0	#NULL!	0	0	0
0	82	6	2	1948	2008	1	2002	2012	15	0	#NULL!	0	#NULL!	0	#NULL!	1	#NULL!	0	#NULL!	1	2008	0	#NULL!	1	0	0	0	0	0	0	0	0	#NULL!	#NULL!	#NULL!	#NULL!	#NULL!	#NULL!	#NULL!	#NULL!	0	0	0	#NULL!	0	#NULL!	0	0	0
0	87	10	0	#NULL!	#NULL!	0	2002	2012	10	0	#NULL!	0	#NULL!	0	#NULL!	1	#NULL!	0	#NULL!	0	#NULL!	0	#NULL!	1	0	0	0	0	0	0	0	0	#NULL!	#NULL!	#NULL!	#NULL!	#NULL!	#NULL!	#NULL!	#NULL!	0	0	0	#NULL!	0	#NULL!	0	0	0
0	83	5	3	1946	2007	1	2002	2012	16	1	#NULL!	0	#NULL!	0	#NULL!	1	#NULL!	0	#NULL!	0	#NULL!	0	#NULL!	1	0	0	0	0	0	0	0	0	#NULL!	#NULL!	#NULL!	#NULL!	#NULL!	#NULL!	#NULL!	#NULL!	0	0	0	#NULL!	0	#NULL!	0	0	0
0	83	9	2	#NULL!	2011	1	2002	2012	12	0	#NULL!	0	#NULL!	0	#NULL!	1	#NULL!	0	#NULL!	1	2011	0	#NULL!	1	0	0	0	0	0	0	0	0	#NULL!	#NULL!	#NULL!	#NULL!	#NULL!	#NULL!	#NULL!	#NULL!	0	0	0	#NULL!	0	#NULL!	0	0	0
0	86	1	#NULL!	1938	2003	1	2002	2012	9	0	#NULL!	1	2000	0	#NULL!	1	2002	1	#NULL!	0	#NULL!	0	#NULL!	1	0	1	0	0	1	0	0	0	#NULL!	#NULL!	#NULL!	#NULL!	#NULL!	#NULL!	#NULL!	#NULL!	0	0	0	#NULL!	0	#NULL!	0	0	0
0	84	10	1	1945	#NULL!	0	2002	2012	13	0	#NULL!	0	#NULL!	0	#NULL!	0	#NULL!	0	#NULL!	0	#NULL!	0	#NULL!	1	0	0	0	0	0	0	0	0	#NULL!	#NULL!	#NULL!	#NULL!	#NULL!	#NULL!	#NULL!	#NULL!	0	0	0	#NULL!	0	#NULL!	0	0	0
0	90	6	4	1936	2008	1	2002	2012	16	0	#NULL!	1	2007	0	#NULL!	1	2004	1	2001	1	2004	0	#NULL!	1	1	0	0	0	0	0	0	0	#NULL!	#NULL!	#NULL!	#NULL!	#NULL!	#NULL!	#NULL!	#NULL!	0	0	0	#NULL!	0	#NULL!	0	0	0
0	79	10	2	1934	#NULL!	0	2002	2012	17	0	#NULL!	0	#NULL!	0	#NULL!	1	2000	1	2004	0	#NULL!	1	2004	1	0	0	0	0	1	0	0	0	#NULL!	#NULL!	#NULL!	#NULL!	#NULL!	#NULL!	#NULL!	#NULL!	0	0	0	#NULL!	0	#NULL!	0	0	0
0	90	2	7	1935	2004	1	2002	2012	10	0	#NULL!	0	#NULL!	0	#NULL!	0	#NULL!	0	#NULL!	0	#NULL!	1	2002	1	0	0	0	0	0	0	1	0	#NULL!	#NULL!	#NULL!	#NULL!	#NULL!	#NULL!	#NULL!	#NULL!	0	0	0	#NULL!	0	#NULL!	0	0	0
0	87	0	1	1933	2002	1	2002	2012	10	0	#NULL!	1	2002	1	#NULL!	1	2002	1	2001	0	#NULL!	0	#NULL!	1	1	1	0	0	1	0	0	0	#NULL!	#NULL!	#NULL!	#NULL!	#NULL!	#NULL!	#NULL!	#NULL!	0	0	0	#NULL!	0	#NULL!	0	0	0
0	85	2	1	1936	2004	1	2002	2012	13	0	#NULL!	0	#NULL!	1	2001	1	#NULL!	1	2004	0	#NULL!	0	#NULL!	1	0	0	0	1	0	0	0	0	#NULL!	#NULL!	#NULL!	#NULL!	#NULL!	#NULL!	#NULL!	#NULL!	0	0	0	#NULL!	0	#NULL!	0	0	0
0	95	4	0	1935	2006	1	2002	2012	44	0	#NULL!	0	#NULL!	0	#NULL!	0	#NULL!	1	2001	0	#NULL!	1	2006	0	1	0	0	0	0	0	0	0	#NULL!	#NULL!	#NULL!	#NULL!	#NULL!	#NULL!	#NULL!	#NULL!	0	0	0	#NULL!	0	#NULL!	0	0	0
0	89	10	2	1935	#NULL!	0	2002	2012	15	0	#NULL!	1	2012	0	#NULL!	1	#NULL!	1	2002	0	#NULL!	0	#NULL!	1	1	0	0	0	0	0	0	0	#NULL!	#NULL!	#NULL!	#NULL!	#NULL!	#NULL!	#NULL!	#NULL!	0	0	0	#NULL!	0	#NULL!	0	0	0
0	91	1	2	1935	2003	1	2002	2012	10	0	#NULL!	1	2003	0	#NULL!	0	#NULL!	1	#NULL!	0	#NULL!	0	#NULL!	1	0	0	0	0	0	0	0	0	#NULL!	#NULL!	#NULL!	#NULL!	#NULL!	#NULL!	#NULL!	#NULL!	0	0	0	#NULL!	0	#NULL!	0	0	0
0	93	10	3	1947	2012	1	2002	2012	13	0	#NULL!	0	#NULL!	0	#NULL!	1	1999	1	2001	1	2011	0	#NULL!	1	1	0	0	0	1	0	0	0	#NULL!	#NULL!	#NULL!	#NULL!	#NULL!	#NULL!	#NULL!	#NULL!	0	0	0	#NULL!	0	#NULL!	0	0	0
0	88	10	0	1936	#NULL!	0	2002	2012	22	0	#NULL!	0	#NULL!	0	#NULL!	1	#NULL!	0	#NULL!	0	#NULL!	0	#NULL!	1	0	0	0	0	0	0	0	0	#NULL!	#NULL!	#NULL!	#NULL!	#NULL!	#NULL!	#NULL!	#NULL!	0	0	0	#NULL!	0	#NULL!	0	0	0
0	77	10	1	#NULL!	#NULL!	0	2002	2012	19	0	#NULL!	0	#NULL!	0	#NULL!	1	2010	0	#NULL!	0	#NULL!	0	#NULL!	1	0	0	0	0	0	0	0	0	#NULL!	#NULL!	#NULL!	#NULL!	#NULL!	#NULL!	#NULL!	#NULL!	0	0	0	#NULL!	0	#NULL!	0	0	0
0	80	10	1	1947	#NULL!	0	2002	2012	8	0	#NULL!	0	#NULL!	0	#NULL!	0	#NULL!	0	#NULL!	0	#NULL!	1	2009	1	0	0	0	0	0	0	0	0	#NULL!	#NULL!	#NULL!	#NULL!	#NULL!	#NULL!	#NULL!	#NULL!	0	0	0	#NULL!	0	#NULL!	0	0	0
0	84	1	1	1940	2004	1	2003	2012	15	0	#NULL!	0	#NULL!	1	2004	1	#NULL!	1	2001	0	#NULL!	1	2004	1	1	0	0	0	0	0	0	0	#NULL!	#NULL!	#NULL!	#NULL!	#NULL!	#NULL!	#NULL!	#NULL!	0	0	0	#NULL!	0	#NULL!	0	0	0
0	87	0	2	1934	2002	1	2002	2012	13	0	#NULL!	0	#NULL!	0	#NULL!	0	#NULL!	0	#NULL!	0	#NULL!	0	#NULL!	1	0	0	0	0	0	0	0	0	#NULL!	#NULL!	#NULL!	#NULL!	#NULL!	#NULL!	#NULL!	#NULL!	0	0	0	#NULL!	0	#NULL!	0	0	0
0	86	3	8	1946	2006	1	2003	2012	10	0	#NULL!	1	2001	0	#NULL!	1	#NULL!	1	2001	0	#NULL!	1	2003	1	1	1	0	0	0	0	1	0	#NULL!	#NULL!	#NULL!	#NULL!	#NULL!	#NULL!	#NULL!	#NULL!	0	0	0	#NULL!	0	#NULL!	0	0	0
0	77	10	1	#NULL!	#NULL!	0	2002	2012	16	0	#NULL!	0	#NULL!	0	#NULL!	1	2000	0	#NULL!	0	#NULL!	0	#NULL!	1	0	0	0	0	1	0	0	0	#NULL!	#NULL!	#NULL!	#NULL!	#NULL!	#NULL!	#NULL!	#NULL!	0	0	0	#NULL!	0	#NULL!	0	0	0
0	88	5	3	#NULL!	2007	1	2002	2012	14	1	#NULL!	1	2003	1	2007	1	1984	1	2001	0	#NULL!	0	#NULL!	1	1	0	0	0	1	0	0	0	#NULL!	#NULL!	#NULL!	#NULL!	#NULL!	#NULL!	#NULL!	#NULL!	0	0	0	#NULL!	0	#NULL!	0	0	0
0	80	6	2	1948	2008	1	2002	2012	18	1	#NULL!	1	2007	0	#NULL!	1	#NULL!	1	2001	0	#NULL!	0	#NULL!	1	1	0	0	0	0	0	0	0	#NULL!	#NULL!	#NULL!	#NULL!	#NULL!	#NULL!	#NULL!	#NULL!	0	0	0	#NULL!	0	#NULL!	0	0	0
0	83	10	1	#NULL!	#NULL!	0	2002	2012	14	0	#NULL!	0	#NULL!	0	#NULL!	0	#NULL!	0	#NULL!	0	#NULL!	0	#NULL!	1	0	0	0	0	0	0	0	0	#NULL!	#NULL!	#NULL!	#NULL!	#NULL!	#NULL!	#NULL!	#NULL!	0	0	0	#NULL!	0	#NULL!	0	0	0
0	78	10	1	#NULL!	#NULL!	0	2002	2012	11	0	#NULL!	0	#NULL!	1	2000	1	1998	0	#NULL!	0	#NULL!	0	#NULL!	1	0	0	0	1	1	0	0	0	#NULL!	#NULL!	#NULL!	#NULL!	#NULL!	#NULL!	#NULL!	#NULL!	0	0	0	#NULL!	0	#NULL!	0	0	0
0	86	1	2	1937	2006	1	2005	2012	12	0	#NULL!	0	#NULL!	0	#NULL!	1	#NULL!	0	#NULL!	0	#NULL!	0	#NULL!	1	0	0	0	0	0	0	0	0	#NULL!	#NULL!	#NULL!	#NULL!	#NULL!	#NULL!	#NULL!	#NULL!	0	0	0	#NULL!	0	#NULL!	0	0	0
0	83	7	8	#NULL!	2009	1	2002	2012	13	1	2004	1	2004	0	#NULL!	1	2004	1	2005	0	#NULL!	1	2008	1	0	0	0	0	0	0	0	0	#NULL!	#NULL!	#NULL!	#NULL!	#NULL!	#NULL!	#NULL!	#NULL!	0	0	1	#NULL!	0	#NULL!	0	0	1
0	87	4	1	1935	2006	1	2002	2012	16	0	#NULL!	0	#NULL!	0	#NULL!	1	2000	1	#NULL!	0	#NULL!	0	#NULL!	1	0	0	0	0	1	0	0	0	#NULL!	#NULL!	#NULL!	#NULL!	#NULL!	#NULL!	#NULL!	#NULL!	0	0	0	#NULL!	0	#NULL!	0	0	0
0	92	3	1	1935	2005	1	2002	2012	12	0	#NULL!	0	#NULL!	0	#NULL!	1	2000	0	#NULL!	0	#NULL!	1	2002	1	0	0	0	0	1	0	1	0	#NULL!	#NULL!	#NULL!	#NULL!	#NULL!	#NULL!	#NULL!	#NULL!	0	0	0	#NULL!	0	#NULL!	0	0	0
0	84	1	2	1948	2003	1	2002	2012	8	0	#NULL!	0	#NULL!	0	#NULL!	0	#NULL!	1	2003	0	#NULL!	0	#NULL!	1	0	0	0	0	0	0	0	0	#NULL!	#NULL!	#NULL!	#NULL!	#NULL!	#NULL!	#NULL!	#NULL!	0	0	0	#NULL!	0	#NULL!	0	0	0
0	95	6	7	1934	2008	1	2002	2012	27	1	#NULL!	0	#NULL!	0	#NULL!	1	#NULL!	0	#NULL!	0	#NULL!	1	2004	1	0	0	0	0	0	0	0	0	#NULL!	#NULL!	#NULL!	#NULL!	#NULL!	#NULL!	#NULL!	#NULL!	0	0	0	#NULL!	0	#NULL!	0	0	0
0	85	4	3	1935	2006	1	2002	2012	10	0	#NULL!	1	2006	0	#NULL!	1	1999	1	1999	1	2003	0	#NULL!	1	1	0	0	0	1	0	0	0	#NULL!	#NULL!	#NULL!	#NULL!	#NULL!	#NULL!	#NULL!	#NULL!	0	0	0	#NULL!	0	#NULL!	0	0	0
0	78	10	1	#NULL!	#NULL!	0	2002	2012	10	0	#NULL!	0	#NULL!	0	#NULL!	0	#NULL!	0	#NULL!	0	#NULL!	0	#NULL!	1	0	0	0	0	0	0	0	0	#NULL!	#NULL!	#NULL!	#NULL!	#NULL!	#NULL!	#NULL!	#NULL!	0	0	0	#NULL!	0	#NULL!	0	0	0
0	92	9	3	1924	2011	1	2002	2012	11	0	#NULL!	0	#NULL!	0	#NULL!	1	1999	0	#NULL!	0	#NULL!	1	2010	1	0	0	0	0	1	0	0	0	#NULL!	#NULL!	#NULL!	#NULL!	#NULL!	#NULL!	#NULL!	#NULL!	0	0	0	#NULL!	0	#NULL!	0	0	0
0	93	7	1	1935	2009	1	2002	2012	16	0	#NULL!	0	#NULL!	0	#NULL!	1	#NULL!	0	#NULL!	0	#NULL!	0	#NULL!	1	0	0	0	0	0	0	0	0	#NULL!	#NULL!	#NULL!	#NULL!	#NULL!	#NULL!	#NULL!	#NULL!	0	0	0	#NULL!	0	#NULL!	0	0	0
0	91	9	#NULL!	1939	2011	1	2002	2012	20	1	2006	0	#NULL!	0	#NULL!	1	#NULL!	1	2001	0	#NULL!	0	#NULL!	1	1	0	0	0	0	0	0	0	#NULL!	#NULL!	#NULL!	#NULL!	#NULL!	#NULL!	#NULL!	#NULL!	0	0	0	#NULL!	0	#NULL!	0	0	0
0	81	9	7	#NULL!	#NULL!	0	2003	2012	19	1	#NULL!	1	2006	1	2001	1	#NULL!	1	2009	0	#NULL!	1	2006	1	0	0	0	1	0	0	0	0	#NULL!	#NULL!	#NULL!	#NULL!	#NULL!	#NULL!	#NULL!	#NULL!	0	0	0	#NULL!	0	#NULL!	0	0	0
0	85	10	6	#NULL!	#NULL!	0	2002	2012	25	1	#NULL!	1	#NULL!	1	2001	1	#NULL!	1	#NULL!	0	#NULL!	0	#NULL!	1	0	0	0	1	0	0	0	0	#NULL!	#NULL!	#NULL!	#NULL!	#NULL!	#NULL!	#NULL!	#NULL!	0	0	0	#NULL!	0	#NULL!	0	0	0
0	86	5	5	1946	2007	1	2002	2012	13	1	#NULL!	1	2003	1	2001	1	#NULL!	0	#NULL!	0	#NULL!	0	#NULL!	1	0	0	0	1	0	0	0	0	#NULL!	#NULL!	#NULL!	#NULL!	#NULL!	#NULL!	#NULL!	#NULL!	0	0	0	#NULL!	0	#NULL!	0	0	0
0	94	5	5	1935	2007	1	2002	2012	19	0	#NULL!	0	#NULL!	0	#NULL!	1	#NULL!	1	1975	0	#NULL!	1	2000	1	1	0	0	0	0	0	1	0	#NULL!	#NULL!	#NULL!	#NULL!	#NULL!	#NULL!	#NULL!	#NULL!	0	0	0	#NULL!	0	#NULL!	0	0	0
0	97	6	6	1934	2008	1	2002	2012	16	1	#NULL!	1	2006	0	#NULL!	1	#NULL!	1	#NULL!	0	#NULL!	1	2002	1	0	0	0	0	0	0	1	0	#NULL!	#NULL!	#NULL!	#NULL!	#NULL!	#NULL!	#NULL!	#NULL!	0	0	0	#NULL!	0	#NULL!	0	0	0
0	84	0	2	1939	2002	1	2002	2012	13	0	#NULL!	1	2002	0	#NULL!	1	#NULL!	1	#NULL!	1	2004	0	#NULL!	1	0	1	0	0	0	0	0	0	#NULL!	#NULL!	#NULL!	#NULL!	#NULL!	#NULL!	#NULL!	#NULL!	0	0	0	#NULL!	0	#NULL!	0	0	0
0	90	9	3	1946	#NULL!	0	2003	2012	20	0	#NULL!	0	#NULL!	0	#NULL!	0	#NULL!	1	1997	0	#NULL!	1	2003	1	1	0	0	0	0	0	1	0	#NULL!	#NULL!	#NULL!	#NULL!	#NULL!	#NULL!	#NULL!	#NULL!	0	0	0	#NULL!	0	#NULL!	0	0	0
0	96	10	2	1946	#NULL!	0	2002	2012	15	0	#NULL!	0	#NULL!	0	#NULL!	0	#NULL!	0	2012	0	#NULL!	0	#NULL!	1	0	0	0	0	0	0	0	0	#NULL!	#NULL!	#NULL!	#NULL!	#NULL!	#NULL!	#NULL!	#NULL!	0	0	0	#NULL!	0	#NULL!	0	0	0
0	72	1	2	1938	2003	1	2002	2012	15	0	#NULL!	0	#NULL!	0	#NULL!	0	#NULL!	0	#NULL!	0	#NULL!	0	#NULL!	1	0	0	0	0	0	0	0	0	#NULL!	#NULL!	#NULL!	#NULL!	#NULL!	#NULL!	#NULL!	#NULL!	0	0	0	#NULL!	0	#NULL!	0	0	0
0	72	0	2	1948	2003	1	2003	2012	21	0	#NULL!	0	#NULL!	0	#NULL!	0	#NULL!	0	#NULL!	1	2003	0	#NULL!	1	0	0	0	0	0	1	0	0	#NULL!	#NULL!	#NULL!	#NULL!	#NULL!	#NULL!	#NULL!	#NULL!	0	0	0	#NULL!	0	#NULL!	0	0	0
0	78	10	1	#NULL!	#NULL!	0	2002	2012	13	0	#NULL!	0	#NULL!	0	#NULL!	1	1999	1	2010	0	#NULL!	0	#NULL!	1	0	0	0	0	1	0	0	0	#NULL!	#NULL!	#NULL!	#NULL!	#NULL!	#NULL!	#NULL!	#NULL!	0	0	0	#NULL!	0	#NULL!	0	0	0
0	76	6	0	#NULL!	#NULL!	0	2006	2012	15	0	#NULL!	0	#NULL!	0	#NULL!	1	2006	0	#NULL!	0	#NULL!	0	#NULL!	1	0	0	0	0	1	0	0	0	#NULL!	#NULL!	#NULL!	#NULL!	#NULL!	#NULL!	#NULL!	#NULL!	0	0	0	#NULL!	0	#NULL!	0	0	0
0	90	1	#NULL!	1937	2003	1	2002	2012	12	0	#NULL!	0	#NULL!	0	#NULL!	0	#NULL!	0	#NULL!	0	#NULL!	0	#NULL!	1	0	0	0	0	0	0	0	0	#NULL!	#NULL!	#NULL!	#NULL!	#NULL!	#NULL!	#NULL!	#NULL!	0	0	0	#NULL!	0	#NULL!	0	0	0
0	90	4	5	1947	2008	1	2004	2012	11	0	#NULL!	1	2003	1	1999	1	1999	1	#NULL!	0	#NULL!	0	#NULL!	1	0	1	0	1	1	0	0	0	#NULL!	#NULL!	#NULL!	#NULL!	#NULL!	#NULL!	#NULL!	#NULL!	0	0	0	#NULL!	0	#NULL!	0	0	0
0	87	10	8	1933	#NULL!	0	2002	2012	14	0	#NULL!	0	#NULL!	1	2000	1	2001	0	#NULL!	0	#NULL!	0	#NULL!	1	0	0	0	1	1	0	0	0	#NULL!	#NULL!	#NULL!	#NULL!	#NULL!	#NULL!	#NULL!	#NULL!	0	0	0	#NULL!	0	#NULL!	0	0	0
0	96	8	5	1935	2011	1	2003	2012	14	1	2004	1	2000	0	#NULL!	1	#NULL!	1	#NULL!	0	#NULL!	1	2010	1	0	1	0	0	0	0	0	0	#NULL!	#NULL!	#NULL!	#NULL!	#NULL!	#NULL!	#NULL!	#NULL!	0	0	0	#NULL!	0	#NULL!	0	0	0
0	86	10	1	1934	#NULL!	0	2002	2012	11	0	#NULL!	0	#NULL!	1	2011	0	#NULL!	0	#NULL!	0	#NULL!	0	#NULL!	1	0	0	0	0	0	0	0	0	#NULL!	#NULL!	#NULL!	#NULL!	#NULL!	#NULL!	#NULL!	#NULL!	0	0	0	#NULL!	0	#NULL!	0	0	0
0	80	10	0	1943	#NULL!	0	2002	2012	17	0	#NULL!	0	#NULL!	0	#NULL!	1	#NULL!	0	#NULL!	0	#NULL!	0	#NULL!	1	0	0	0	0	0	0	0	0	#NULL!	#NULL!	#NULL!	#NULL!	#NULL!	#NULL!	#NULL!	#NULL!	0	0	0	#NULL!	0	#NULL!	0	0	0
0	95	5	1	1932	2007	1	2002	2012	23	0	#NULL!	0	#NULL!	0	#NULL!	0	#NULL!	0	#NULL!	0	#NULL!	0	#NULL!	1	0	0	0	0	0	0	0	0	#NULL!	#NULL!	#NULL!	#NULL!	#NULL!	#NULL!	#NULL!	#NULL!	0	0	0	#NULL!	0	#NULL!	0	0	0
0	92	10	9	1926	#NULL!	0	2002	2012	14	1	2009	1	2007	1	1999	1	1999	1	1993	0	#NULL!	0	#NULL!	1	1	0	0	1	1	0	0	0	#NULL!	#NULL!	#NULL!	#NULL!	#NULL!	#NULL!	#NULL!	#NULL!	0	0	0	#NULL!	0	#NULL!	0	0	0
0	80	2	1	#NULL!	2004	1	2002	2012	24	0	#NULL!	0	#NULL!	0	#NULL!	0	#NULL!	0	#NULL!	0	#NULL!	0	#NULL!	1	0	0	0	0	0	0	0	0	#NULL!	#NULL!	#NULL!	#NULL!	#NULL!	#NULL!	#NULL!	#NULL!	0	0	0	#NULL!	0	#NULL!	0	0	0
0	86	10	1	1949	#NULL!	0	2002	2012	15	0	#NULL!	0	#NULL!	0	#NULL!	1	#NULL!	0	#NULL!	0	#NULL!	0	#NULL!	1	0	0	0	0	0	0	0	0	#NULL!	#NULL!	#NULL!	#NULL!	#NULL!	#NULL!	#NULL!	#NULL!	0	0	0	#NULL!	0	#NULL!	0	0	0
0	93	3	5	1934	2005	1	2002	2012	15	1	#NULL!	1	2003	0	#NULL!	1	1997	1	2004	0	#NULL!	0	#NULL!	1	0	0	0	0	1	0	0	0	#NULL!	#NULL!	#NULL!	#NULL!	#NULL!	#NULL!	#NULL!	#NULL!	0	0	0	#NULL!	0	#NULL!	0	0	0
0	79	9	2	1934	#NULL!	0	2003	2012	26	0	#NULL!	0	#NULL!	0	#NULL!	0	#NULL!	0	#NULL!	1	2009	0	#NULL!	1	0	0	0	0	0	0	0	0	#NULL!	#NULL!	#NULL!	#NULL!	#NULL!	#NULL!	#NULL!	#NULL!	0	0	0	#NULL!	0	#NULL!	0	0	0
0	82	10	3	1948	#NULL!	0	2002	2012	11	0	#NULL!	0	#NULL!	0	#NULL!	0	#NULL!	0	#NULL!	1	2009	1	2002	1	0	0	0	0	0	0	1	0	#NULL!	#NULL!	#NULL!	#NULL!	#NULL!	#NULL!	#NULL!	#NULL!	0	0	0	#NULL!	0	#NULL!	0	0	0
0	81	10	6	#NULL!	#NULL!	0	2002	2012	12	1	#NULL!	0	#NULL!	0	#NULL!	1	2002	1	2001	0	#NULL!	0	#NULL!	1	1	0	0	0	1	0	0	0	#NULL!	#NULL!	#NULL!	#NULL!	#NULL!	#NULL!	#NULL!	#NULL!	0	0	0	#NULL!	0	#NULL!	0	0	0
0	89	10	1	1940	#NULL!	0	2002	2012	19	0	#NULL!	0	#NULL!	0	#NULL!	1	#NULL!	1	2002	0	#NULL!	0	#NULL!	1	1	0	0	0	0	0	0	0	#NULL!	#NULL!	#NULL!	#NULL!	#NULL!	#NULL!	#NULL!	#NULL!	0	0	0	#NULL!	0	#NULL!	0	0	0
0	97	6	8	#NULL!	2008	1	2002	2012	10	1	#NULL!	1	2004	0	#NULL!	1	#NULL!	1	2001	0	#NULL!	0	#NULL!	1	1	0	0	0	0	0	0	0	#NULL!	#NULL!	#NULL!	#NULL!	#NULL!	#NULL!	#NULL!	#NULL!	0	0	0	#NULL!	0	#NULL!	0	0	0
0	93	3	0	1923	2005	1	2002	2012	5	0	#NULL!	0	#NULL!	0	#NULL!	1	#NULL!	0	#NULL!	0	#NULL!	0	#NULL!	1	0	0	0	0	0	0	0	0	#NULL!	#NULL!	#NULL!	#NULL!	#NULL!	#NULL!	#NULL!	#NULL!	0	0	0	#NULL!	0	#NULL!	0	0	0
0	91	2	2	1935	2004	1	2002	2012	9	0	#NULL!	0	#NULL!	0	#NULL!	1	2001	0	#NULL!	1	2003	0	#NULL!	1	0	0	0	0	1	0	0	0	#NULL!	#NULL!	#NULL!	#NULL!	#NULL!	#NULL!	#NULL!	#NULL!	0	0	0	#NULL!	0	#NULL!	0	0	0
0	85	6	#NULL!	1935	#NULL!	0	2006	2012	21	0	#NULL!	0	#NULL!	0	#NULL!	1	2006	0	#NULL!	0	#NULL!	0	#NULL!	1	0	0	0	0	1	0	0	0	#NULL!	#NULL!	#NULL!	#NULL!	#NULL!	#NULL!	#NULL!	#NULL!	0	0	0	#NULL!	0	#NULL!	0	0	0
0	92	5	1	1944	2007	1	2002	2012	290	0	#NULL!	0	#NULL!	0	#NULL!	1	#NULL!	0	#NULL!	0	#NULL!	0	#NULL!	0	0	0	0	0	0	0	0	0	#NULL!	#NULL!	#NULL!	#NULL!	#NULL!	#NULL!	#NULL!	#NULL!	0	0	0	#NULL!	0	#NULL!	0	0	0
0	86	10	3	1935	#NULL!	0	2002	2012	12	0	#NULL!	0	#NULL!	0	#NULL!	1	#NULL!	0	#NULL!	0	#NULL!	1	2001	1	0	0	0	0	0	0	1	0	#NULL!	#NULL!	#NULL!	#NULL!	#NULL!	#NULL!	#NULL!	#NULL!	0	0	0	#NULL!	0	#NULL!	0	0	0
0	89	7	11	1935	2009	1	2002	2012	23	0	#NULL!	1	2002	1	1980	1	#NULL!	1	#NULL!	0	#NULL!	1	2002	1	0	1	0	1	0	0	1	0	#NULL!	#NULL!	#NULL!	#NULL!	#NULL!	#NULL!	#NULL!	#NULL!	0	0	0	#NULL!	0	#NULL!	0	0	0
0	87	10	2	1946	#NULL!	0	2002	2012	14	0	#NULL!	0	#NULL!	0	#NULL!	1	2000	1	2001	0	#NULL!	0	#NULL!	1	1	0	0	0	1	0	0	0	#NULL!	#NULL!	#NULL!	#NULL!	#NULL!	#NULL!	#NULL!	#NULL!	0	0	0	#NULL!	0	#NULL!	0	0	0
0	89	9	6	1924	#NULL!	0	2003	2012	15	0	#NULL!	1	2006	0	#NULL!	1	2012	1	2006	0	#NULL!	0	#NULL!	1	0	0	0	0	0	0	0	0	#NULL!	#NULL!	#NULL!	#NULL!	#NULL!	#NULL!	#NULL!	#NULL!	0	0	0	#NULL!	0	#NULL!	0	0	0
0	77	10	2	#NULL!	#NULL!	0	2002	2012	20	0	#NULL!	0	#NULL!	0	#NULL!	1	2006	0	#NULL!	0	#NULL!	0	#NULL!	1	0	0	0	0	0	0	0	0	#NULL!	#NULL!	#NULL!	#NULL!	#NULL!	#NULL!	#NULL!	#NULL!	0	0	0	#NULL!	0	#NULL!	0	0	0
0	97	8	0	#NULL!	#NULL!	0	2004	2012	5	0	#NULL!	0	#NULL!	0	#NULL!	1	2009	0	#NULL!	0	#NULL!	0	#NULL!	1	0	0	0	0	0	0	0	0	#NULL!	#NULL!	#NULL!	#NULL!	#NULL!	#NULL!	#NULL!	#NULL!	0	0	0	#NULL!	0	#NULL!	0	0	0
0	100	8	0	1924	2010	1	2002	2012	14	0	#NULL!	1	2010	0	#NULL!	1	#NULL!	1	2001	0	#NULL!	0	#NULL!	1	1	0	0	0	0	0	0	0	#NULL!	#NULL!	#NULL!	#NULL!	#NULL!	#NULL!	#NULL!	#NULL!	0	0	0	#NULL!	0	#NULL!	0	0	0
0	89	10	12	1945	#NULL!	0	2002	2012	13	1	#NULL!	1	2011	0	#NULL!	1	2000	0	#NULL!	0	#NULL!	1	2011	1	0	0	0	0	1	0	0	0	#NULL!	#NULL!	#NULL!	#NULL!	#NULL!	#NULL!	#NULL!	#NULL!	0	0	0	#NULL!	0	#NULL!	0	0	0
0	97	4	0	1933	2007	1	2003	2012	21	0	#NULL!	1	2007	0	#NULL!	0	#NULL!	1	1975	0	#NULL!	0	#NULL!	1	1	0	0	0	0	0	0	0	#NULL!	#NULL!	#NULL!	#NULL!	#NULL!	#NULL!	#NULL!	#NULL!	0	0	0	#NULL!	0	#NULL!	0	0	0
0	91	3	0	1934	2005	1	2002	2012	14	0	#NULL!	0	#NULL!	0	#NULL!	0	#NULL!	0	#NULL!	0	#NULL!	0	#NULL!	1	0	0	0	0	0	0	0	0	#NULL!	#NULL!	#NULL!	#NULL!	#NULL!	#NULL!	#NULL!	#NULL!	0	0	0	#NULL!	0	#NULL!	0	0	0
0	86	10	4	#NULL!	2012	1	2002	2012	20	0	#NULL!	0	#NULL!	1	#NULL!	1	#NULL!	0	#NULL!	0	#NULL!	0	#NULL!	1	0	0	0	0	0	0	0	0	#NULL!	#NULL!	#NULL!	#NULL!	#NULL!	#NULL!	#NULL!	#NULL!	0	0	0	#NULL!	0	#NULL!	0	0	0
0	89	10	2	1934	#NULL!	0	2002	2012	17	0	#NULL!	0	#NULL!	0	#NULL!	1	#NULL!	0	#NULL!	0	#NULL!	0	#NULL!	1	0	0	0	0	0	0	0	0	#NULL!	#NULL!	#NULL!	#NULL!	#NULL!	#NULL!	#NULL!	#NULL!	0	0	0	#NULL!	0	#NULL!	0	0	0
0	88	10	2	#NULL!	#NULL!	0	2002	2012	33	0	#NULL!	0	#NULL!	0	#NULL!	1	2001	0	#NULL!	0	#NULL!	0	#NULL!	1	0	0	0	0	1	0	0	0	#NULL!	#NULL!	#NULL!	#NULL!	#NULL!	#NULL!	#NULL!	#NULL!	0	0	0	#NULL!	0	#NULL!	0	0	0
0	84	10	3	#NULL!	#NULL!	0	2002	2012	12	1	2004	0	#NULL!	0	#NULL!	0	#NULL!	0	#NULL!	0	#NULL!	0	#NULL!	1	0	0	0	0	0	0	0	0	#NULL!	#NULL!	#NULL!	#NULL!	#NULL!	#NULL!	#NULL!	#NULL!	0	0	0	#NULL!	0	#NULL!	0	0	0
0	86	5	5	1925	2007	1	2002	2012	18	0	#NULL!	0	#NULL!	0	#NULL!	1	#NULL!	1	1999	0	#NULL!	1	1999	1	1	0	0	0	0	0	1	0	#NULL!	#NULL!	#NULL!	#NULL!	#NULL!	#NULL!	#NULL!	#NULL!	0	0	0	#NULL!	0	#NULL!	0	0	0
0	80	10	7	#NULL!	#NULL!	0	2002	2012	15	0	#NULL!	0	#NULL!	0	#NULL!	1	#NULL!	0	#NULL!	0	#NULL!	0	#NULL!	1	0	0	0	0	0	0	0	0	#NULL!	#NULL!	#NULL!	#NULL!	#NULL!	#NULL!	#NULL!	#NULL!	0	0	0	#NULL!	0	#NULL!	0	0	0
0	94	6	2	1935	2009	1	2003	2012	11	0	#NULL!	0	#NULL!	0	#NULL!	0	#NULL!	0	#NULL!	0	#NULL!	1	2005	1	0	0	0	0	0	0	0	0	#NULL!	#NULL!	#NULL!	#NULL!	#NULL!	#NULL!	#NULL!	#NULL!	0	0	0	#NULL!	0	#NULL!	0	0	0
0	76	7	0	#NULL!	#NULL!	0	2005	2012	23	0	#NULL!	0	#NULL!	0	#NULL!	1	2011	0	#NULL!	0	#NULL!	0	#NULL!	1	0	0	0	0	0	0	0	0	#NULL!	#NULL!	#NULL!	#NULL!	#NULL!	#NULL!	#NULL!	#NULL!	0	0	0	#NULL!	0	#NULL!	0	0	0
0	68	3	0	#NULL!	2005	1	2002	2012	22	0	#NULL!	0	#NULL!	0	#NULL!	0	#NULL!	0	#NULL!	0	#NULL!	0	#NULL!	1	0	0	0	0	0	0	0	0	#NULL!	#NULL!	#NULL!	#NULL!	#NULL!	#NULL!	#NULL!	#NULL!	0	0	0	#NULL!	0	#NULL!	0	0	0
0	83	0	2	1949	2002	1	2002	2012	19	0	#NULL!	0	#NULL!	1	2001	0	#NULL!	0	#NULL!	0	#NULL!	0	#NULL!	1	0	0	0	1	0	0	0	0	#NULL!	#NULL!	#NULL!	#NULL!	#NULL!	#NULL!	#NULL!	#NULL!	0	0	0	#NULL!	0	#NULL!	0	0	0
0	82	10	5	1934	#NULL!	0	2002	2012	24	0	#NULL!	0	#NULL!	1	2002	1	2012	0	#NULL!	0	#NULL!	1	2012	1	0	0	0	1	0	0	0	0	#NULL!	#NULL!	#NULL!	#NULL!	#NULL!	#NULL!	#NULL!	#NULL!	0	0	0	#NULL!	0	#NULL!	0	0	0
0	82	10	1	1934	#NULL!	0	2002	2012	16	0	#NULL!	0	#NULL!	0	#NULL!	0	#NULL!	0	#NULL!	0	#NULL!	0	#NULL!	1	0	0	0	0	0	0	0	0	#NULL!	#NULL!	#NULL!	#NULL!	#NULL!	#NULL!	#NULL!	#NULL!	0	0	0	#NULL!	0	#NULL!	0	0	0
0	79	10	2	1934	#NULL!	0	2002	2012	20	0	#NULL!	0	#NULL!	1	2004	1	2001	0	#NULL!	0	#NULL!	0	#NULL!	1	0	0	0	0	1	0	0	0	#NULL!	#NULL!	#NULL!	#NULL!	#NULL!	#NULL!	#NULL!	#NULL!	0	0	0	#NULL!	0	#NULL!	0	0	0
0	84	10	1	#NULL!	#NULL!	0	2002	2012	21	0	#NULL!	0	#NULL!	0	#NULL!	1	2006	0	#NULL!	0	#NULL!	0	#NULL!	1	0	0	0	0	0	0	0	0	#NULL!	#NULL!	#NULL!	#NULL!	#NULL!	#NULL!	#NULL!	#NULL!	0	0	0	#NULL!	0	#NULL!	0	0	0
0	97	3	3	1925	2005	1	2002	2012	14	0	#NULL!	0	#NULL!	0	#NULL!	1	#NULL!	1	1994	0	#NULL!	1	1992	1	1	0	0	0	0	0	1	0	#NULL!	#NULL!	#NULL!	#NULL!	#NULL!	#NULL!	#NULL!	#NULL!	0	0	0	#NULL!	0	#NULL!	0	0	0
0	85	10	1	1933	#NULL!	0	2002	2012	9	0	#NULL!	0	#NULL!	0	#NULL!	0	#NULL!	0	#NULL!	0	#NULL!	0	#NULL!	1	0	0	0	0	0	0	0	0	#NULL!	#NULL!	#NULL!	#NULL!	#NULL!	#NULL!	#NULL!	#NULL!	0	0	0	#NULL!	0	#NULL!	0	0	0
0	82	9	4	1946	2011	1	2002	2012	14	0	#NULL!	1	2011	1	2003	1	#NULL!	0	#NULL!	1	2010	0	#NULL!	1	0	0	0	0	0	0	0	0	#NULL!	#NULL!	#NULL!	#NULL!	#NULL!	#NULL!	#NULL!	#NULL!	0	0	0	#NULL!	0	#NULL!	0	0	0
0	81	3	2	1946	2005	1	2002	2012	13	0	#NULL!	0	#NULL!	0	#NULL!	1	1999	1	1999	0	#NULL!	0	#NULL!	1	1	0	0	0	1	0	0	0	#NULL!	#NULL!	#NULL!	#NULL!	#NULL!	#NULL!	#NULL!	#NULL!	0	0	0	#NULL!	0	#NULL!	0	0	0
0	86	9	4	1932	2011	1	2002	2012	16	1	#NULL!	1	2003	0	#NULL!	1	#NULL!	1	2001	0	#NULL!	0	#NULL!	1	1	0	0	0	0	0	0	0	#NULL!	#NULL!	#NULL!	#NULL!	#NULL!	#NULL!	#NULL!	#NULL!	0	0	0	#NULL!	0	#NULL!	0	0	0
0	82	7	6	#NULL!	2009	1	2002	2012	14	0	#NULL!	1	2009	1	2009	1	#NULL!	0	#NULL!	1	2003	0	#NULL!	1	0	0	0	0	0	0	0	0	#NULL!	#NULL!	#NULL!	#NULL!	#NULL!	#NULL!	#NULL!	#NULL!	0	0	0	#NULL!	0	#NULL!	0	0	0
0	89	10	1	1935	#NULL!	0	2002	2012	16	0	#NULL!	0	#NULL!	0	#NULL!	1	#NULL!	0	#NULL!	0	#NULL!	1	2011	1	0	0	0	0	0	0	0	0	#NULL!	#NULL!	#NULL!	#NULL!	#NULL!	#NULL!	#NULL!	#NULL!	0	0	0	#NULL!	0	#NULL!	0	0	0
0	85	9	0	1939	#NULL!	0	2003	2012	32	0	#NULL!	0	#NULL!	0	#NULL!	1	#NULL!	0	#NULL!	0	#NULL!	0	#NULL!	1	0	0	0	0	0	0	0	0	#NULL!	#NULL!	#NULL!	#NULL!	#NULL!	#NULL!	#NULL!	#NULL!	0	0	0	#NULL!	0	#NULL!	0	0	0
0	90	3	#NULL!	1944	2005	1	2002	2012	14	0	#NULL!	0	#NULL!	0	#NULL!	1	#NULL!	1	2005	0	#NULL!	0	#NULL!	1	0	0	0	0	0	0	0	0	#NULL!	#NULL!	#NULL!	#NULL!	#NULL!	#NULL!	#NULL!	#NULL!	0	0	0	#NULL!	0	#NULL!	0	0	0
0	87	9	2	1947	2011	1	2002	2012	7	1	#NULL!	1	2011	1	2002	1	2011	1	2011	0	#NULL!	0	#NULL!	1	0	0	0	1	0	0	0	0	#NULL!	#NULL!	#NULL!	#NULL!	#NULL!	#NULL!	#NULL!	#NULL!	0	0	0	#NULL!	0	#NULL!	0	0	0
0	78	5	#NULL!	1946	2009	1	2004	2012	24	0	#NULL!	1	2000	1	2001	1	#NULL!	1	1989	0	#NULL!	0	#NULL!	1	1	1	0	1	0	0	0	0	#NULL!	#NULL!	#NULL!	#NULL!	#NULL!	#NULL!	#NULL!	#NULL!	0	0	0	#NULL!	0	#NULL!	0	0	0
0	96	3	0	1933	2005	1	2002	2012	10	0	#NULL!	0	#NULL!	0	#NULL!	0	#NULL!	0	#NULL!	0	#NULL!	0	#NULL!	1	0	0	0	0	0	0	0	0	#NULL!	#NULL!	#NULL!	#NULL!	#NULL!	#NULL!	#NULL!	#NULL!	0	0	0	#NULL!	0	#NULL!	0	0	0
0	82	10	2	1933	#NULL!	0	2002	2012	4	0	#NULL!	0	#NULL!	0	#NULL!	0	#NULL!	0	#NULL!	0	#NULL!	0	#NULL!	1	0	0	0	0	0	0	0	0	#NULL!	#NULL!	#NULL!	#NULL!	#NULL!	#NULL!	#NULL!	#NULL!	0	0	0	#NULL!	0	#NULL!	0	0	0
0	95	8	3	1934	2010	1	2002	2012	17	0	#NULL!	0	#NULL!	0	#NULL!	1	#NULL!	0	#NULL!	0	#NULL!	0	#NULL!	1	0	0	0	0	0	0	0	0	#NULL!	#NULL!	#NULL!	#NULL!	#NULL!	#NULL!	#NULL!	#NULL!	0	0	0	#NULL!	0	#NULL!	0	0	0
0	84	6	1	1944	2008	1	2002	2012	15	0	#NULL!	0	#NULL!	0	#NULL!	1	2002	1	#NULL!	1	2006	0	#NULL!	1	0	0	0	0	1	0	0	0	#NULL!	#NULL!	#NULL!	#NULL!	#NULL!	#NULL!	#NULL!	#NULL!	0	0	0	#NULL!	0	#NULL!	0	0	0
0	84	5	2	1924	2007	1	2002	2012	23	1	#NULL!	0	#NULL!	0	#NULL!	0	#NULL!	0	#NULL!	0	#NULL!	0	#NULL!	1	0	0	0	0	0	0	0	0	#NULL!	#NULL!	#NULL!	#NULL!	#NULL!	#NULL!	#NULL!	#NULL!	0	0	0	#NULL!	0	#NULL!	0	0	0
0	92	4	6	1946	2006	1	2002	2012	12	1	2002	1	1999	0	#NULL!	1	2000	1	2001	0	#NULL!	0	#NULL!	1	1	1	1	0	1	0	0	0	#NULL!	#NULL!	#NULL!	#NULL!	#NULL!	#NULL!	#NULL!	#NULL!	0	0	0	#NULL!	0	#NULL!	0	0	0
0	83	10	5	#NULL!	#NULL!	0	2002	2012	14	1	2012	1	1996	1	2010	1	2000	1	1996	0	#NULL!	0	#NULL!	1	1	1	0	0	1	0	0	0	#NULL!	#NULL!	#NULL!	#NULL!	#NULL!	#NULL!	#NULL!	#NULL!	0	0	0	#NULL!	0	#NULL!	0	0	0
0	76	10	2	#NULL!	#NULL!	0	2002	2012	14	0	#NULL!	0	#NULL!	1	2009	1	#NULL!	0	#NULL!	0	#NULL!	0	#NULL!	1	0	0	0	0	0	0	0	0	#NULL!	#NULL!	#NULL!	#NULL!	#NULL!	#NULL!	#NULL!	#NULL!	0	0	0	#NULL!	0	#NULL!	0	0	0
0	85	7	0	#NULL!	2009	1	2002	2012	19	0	#NULL!	1	2009	0	#NULL!	0	#NULL!	0	#NULL!	0	#NULL!	0	#NULL!	1	0	0	0	0	0	0	0	0	#NULL!	#NULL!	#NULL!	#NULL!	#NULL!	#NULL!	#NULL!	#NULL!	0	0	0	#NULL!	0	#NULL!	0	0	0
0	92	3	1	#NULL!	2005	1	2002	2012	11	0	#NULL!	0	#NULL!	0	#NULL!	1	#NULL!	0	#NULL!	0	#NULL!	0	#NULL!	1	0	0	0	0	0	0	0	0	#NULL!	#NULL!	#NULL!	#NULL!	#NULL!	#NULL!	#NULL!	#NULL!	0	0	0	#NULL!	0	#NULL!	0	0	0
0	79	10	0	1935	#NULL!	0	2002	2012	26	0	#NULL!	0	#NULL!	0	#NULL!	1	1999	0	#NULL!	0	#NULL!	0	#NULL!	1	0	0	0	0	1	0	0	0	#NULL!	#NULL!	#NULL!	#NULL!	#NULL!	#NULL!	#NULL!	#NULL!	0	0	0	#NULL!	0	#NULL!	0	0	0
0	88	8	1	1935	#NULL!	0	2004	2012	13	0	#NULL!	0	#NULL!	0	#NULL!	0	#NULL!	0	#NULL!	0	#NULL!	0	#NULL!	1	0	0	0	0	0	0	0	0	#NULL!	#NULL!	#NULL!	#NULL!	#NULL!	#NULL!	#NULL!	#NULL!	0	0	0	#NULL!	0	#NULL!	0	0	0
0	85	10	0	1934	#NULL!	0	2002	2012	18	0	#NULL!	0	#NULL!	0	#NULL!	1	#NULL!	0	#NULL!	1	2012	0	#NULL!	1	0	0	0	0	0	0	0	0	#NULL!	#NULL!	#NULL!	#NULL!	#NULL!	#NULL!	#NULL!	#NULL!	0	0	0	#NULL!	0	#NULL!	0	0	0
0	79	10	2	1936	#NULL!	0	2002	2012	13	0	#NULL!	0	#NULL!	1	2001	1	#NULL!	0	#NULL!	0	#NULL!	0	#NULL!	1	0	0	0	1	0	0	0	0	#NULL!	#NULL!	#NULL!	#NULL!	#NULL!	#NULL!	#NULL!	#NULL!	0	0	0	#NULL!	0	#NULL!	0	0	0
0	83	8	0	#NULL!	#NULL!	0	2004	2012	17	0	#NULL!	0	#NULL!	0	#NULL!	1	2007	0	#NULL!	0	#NULL!	0	#NULL!	1	0	0	0	0	0	0	0	0	#NULL!	#NULL!	#NULL!	#NULL!	#NULL!	#NULL!	#NULL!	#NULL!	0	0	0	#NULL!	0	#NULL!	0	0	0
0	88	10	5	1935	#NULL!	0	2002	2012	15	0	#NULL!	1	2009	1	1999	1	#NULL!	1	2009	0	#NULL!	0	#NULL!	1	0	0	0	1	0	0	0	0	#NULL!	#NULL!	#NULL!	#NULL!	#NULL!	#NULL!	#NULL!	#NULL!	0	0	0	#NULL!	0	#NULL!	0	0	0
0	88	9	4	#NULL!	2011	1	2002	2012	15	0	#NULL!	0	#NULL!	0	#NULL!	1	1997	0	#NULL!	1	2008	0	#NULL!	1	0	0	0	0	1	0	0	0	#NULL!	#NULL!	#NULL!	#NULL!	#NULL!	#NULL!	#NULL!	#NULL!	0	0	0	#NULL!	0	#NULL!	0	0	0
0	85	10	4	1945	#NULL!	0	2002	2012	20	0	#NULL!	1	2007	0	#NULL!	0	2014	1	2001	0	#NULL!	0	#NULL!	1	1	0	0	0	0	0	0	0	#NULL!	#NULL!	#NULL!	#NULL!	#NULL!	#NULL!	#NULL!	#NULL!	0	0	0	#NULL!	0	#NULL!	0	0	0
0	79	9	1	#NULL!	#NULL!	0	2003	2012	17	0	#NULL!	0	#NULL!	0	#NULL!	1	#NULL!	1	2002	0	#NULL!	0	#NULL!	1	1	0	0	0	0	0	0	0	#NULL!	#NULL!	#NULL!	#NULL!	#NULL!	#NULL!	#NULL!	#NULL!	0	0	0	#NULL!	0	#NULL!	0	0	0
0	89	10	4	1948	#NULL!	0	2002	2012	20	0	#NULL!	0	#NULL!	1	#NULL!	1	#NULL!	0	#NULL!	1	2003	0	#NULL!	1	0	0	0	0	0	0	0	0	#NULL!	#NULL!	#NULL!	#NULL!	#NULL!	#NULL!	#NULL!	#NULL!	0	0	0	#NULL!	0	#NULL!	0	0	0
0	88	10	5	1948	#NULL!	0	2002	2012	10	0	#NULL!	0	#NULL!	1	2011	1	#NULL!	1	#NULL!	0	#NULL!	0	#NULL!	1	0	0	0	0	0	0	0	0	#NULL!	#NULL!	#NULL!	#NULL!	#NULL!	#NULL!	#NULL!	#NULL!	0	0	0	#NULL!	0	#NULL!	0	0	0
0	91	5	1	1948	2010	1	2005	2012	12	0	#NULL!	0	#NULL!	0	#NULL!	0	#NULL!	1	2001	0	#NULL!	0	#NULL!	1	1	0	0	0	0	0	0	0	#NULL!	#NULL!	#NULL!	#NULL!	#NULL!	#NULL!	#NULL!	#NULL!	0	0	0	#NULL!	0	#NULL!	0	0	0
0	89	7	4	1939	2010	1	2003	2012	12	0	#NULL!	1	2010	0	#NULL!	1	#NULL!	0	#NULL!	1	2010	0	#NULL!	1	0	0	0	0	0	0	0	0	#NULL!	#NULL!	#NULL!	#NULL!	#NULL!	#NULL!	#NULL!	#NULL!	0	0	0	#NULL!	0	#NULL!	0	0	0
0	86	2	4	1934	2004	1	2002	2012	20	0	#NULL!	0	#NULL!	0	#NULL!	1	#NULL!	0	#NULL!	1	2002	0	#NULL!	1	0	0	0	0	0	1	0	0	#NULL!	#NULL!	#NULL!	#NULL!	#NULL!	#NULL!	#NULL!	#NULL!	0	0	0	#NULL!	0	#NULL!	0	0	0
0	80	1	2	1936	2003	1	2002	2012	34	0	#NULL!	0	#NULL!	0	#NULL!	1	2002	0	#NULL!	0	#NULL!	0	#NULL!	1	0	0	0	0	1	0	0	0	#NULL!	#NULL!	#NULL!	#NULL!	#NULL!	#NULL!	#NULL!	#NULL!	0	0	0	#NULL!	0	#NULL!	0	0	0
0	76	10	6	#NULL!	#NULL!	0	2002	2012	19	0	#NULL!	0	#NULL!	0	#NULL!	1	#NULL!	0	#NULL!	1	2010	0	#NULL!	1	0	0	0	0	0	0	0	0	#NULL!	#NULL!	#NULL!	#NULL!	#NULL!	#NULL!	#NULL!	#NULL!	0	0	0	#NULL!	0	#NULL!	0	0	0
0	76	5	7	1946	2007	1	2002	2012	17	0	#NULL!	0	#NULL!	1	2001	1	#NULL!	0	#NULL!	0	#NULL!	0	#NULL!	1	0	0	0	1	0	0	0	0	#NULL!	#NULL!	#NULL!	#NULL!	#NULL!	#NULL!	#NULL!	#NULL!	0	0	0	#NULL!	0	#NULL!	0	0	0
0	82	9	2	1946	#NULL!	0	2003	2012	12	0	#NULL!	0	#NULL!	0	#NULL!	1	#NULL!	0	#NULL!	0	#NULL!	0	#NULL!	1	0	0	0	0	0	0	0	0	#NULL!	#NULL!	#NULL!	#NULL!	#NULL!	#NULL!	#NULL!	#NULL!	0	0	0	#NULL!	0	#NULL!	0	0	0
0	88	10	8	1946	#NULL!	0	2002	2012	14	1	2009	0	#NULL!	1	1999	1	1999	1	1999	0	#NULL!	1	2001	1	1	0	0	1	1	0	1	0	#NULL!	#NULL!	#NULL!	#NULL!	#NULL!	#NULL!	#NULL!	#NULL!	0	0	0	#NULL!	0	#NULL!	0	0	0
0	89	10	4	1947	#NULL!	0	2002	2012	13	0	#NULL!	0	#NULL!	0	#NULL!	1	2001	0	#NULL!	0	#NULL!	0	#NULL!	1	0	0	0	0	1	0	0	0	#NULL!	#NULL!	#NULL!	#NULL!	#NULL!	#NULL!	#NULL!	#NULL!	0	0	0	#NULL!	0	#NULL!	0	0	0
0	85	10	2	1948	#NULL!	0	2002	2012	16	0	#NULL!	0	#NULL!	0	#NULL!	1	#NULL!	0	#NULL!	0	#NULL!	0	#NULL!	1	0	0	0	0	0	0	0	0	#NULL!	#NULL!	#NULL!	#NULL!	#NULL!	#NULL!	#NULL!	#NULL!	0	0	0	#NULL!	0	#NULL!	0	0	0
0	82	10	4	1945	#NULL!	0	2002	2012	31	0	#NULL!	0	#NULL!	1	2001	1	2000	1	2005	0	#NULL!	1	2010	1	0	0	0	1	1	0	0	0	#NULL!	#NULL!	#NULL!	#NULL!	#NULL!	#NULL!	#NULL!	#NULL!	0	0	0	#NULL!	0	#NULL!	0	0	0
0	82	10	1	1946	#NULL!	0	2002	2012	12	0	#NULL!	0	#NULL!	0	#NULL!	1	2003	0	#NULL!	0	#NULL!	0	#NULL!	1	0	0	0	0	0	0	0	0	#NULL!	#NULL!	#NULL!	#NULL!	#NULL!	#NULL!	#NULL!	#NULL!	0	0	0	#NULL!	0	#NULL!	0	0	0
0	81	1	1	1948	2003	1	2002	2012	21	0	#NULL!	0	#NULL!	0	#NULL!	1	2000	0	#NULL!	0	#NULL!	0	#NULL!	1	0	0	0	0	1	0	0	0	#NULL!	#NULL!	#NULL!	#NULL!	#NULL!	#NULL!	#NULL!	#NULL!	0	0	0	#NULL!	0	#NULL!	0	0	0
0	89	10	4	1947	#NULL!	0	2002	2012	14	0	#NULL!	1	2004	1	1975	1	#NULL!	1	2002	0	#NULL!	0	#NULL!	1	1	0	0	1	0	0	0	0	#NULL!	#NULL!	#NULL!	#NULL!	#NULL!	#NULL!	#NULL!	#NULL!	0	0	0	#NULL!	0	#NULL!	0	0	0
0	86	10	2	1947	#NULL!	0	2002	2012	19	0	#NULL!	0	#NULL!	0	#NULL!	1	#NULL!	0	#NULL!	0	#NULL!	0	#NULL!	1	0	0	0	0	0	0	0	0	#NULL!	#NULL!	#NULL!	#NULL!	#NULL!	#NULL!	#NULL!	#NULL!	0	0	0	#NULL!	0	#NULL!	0	0	0
0	81	9	2	1947	2011	1	2002	2012	10	0	#NULL!	0	#NULL!	0	#NULL!	1	#NULL!	0	#NULL!	0	#NULL!	0	#NULL!	1	0	0	0	0	0	0	0	0	#NULL!	#NULL!	#NULL!	#NULL!	#NULL!	#NULL!	#NULL!	#NULL!	0	0	0	#NULL!	0	#NULL!	0	0	0
0	79	1	#NULL!	1947	2005	1	2004	2012	9	0	#NULL!	0	#NULL!	0	#NULL!	0	#NULL!	0	#NULL!	0	#NULL!	0	#NULL!	1	0	0	0	0	0	0	0	0	#NULL!	#NULL!	#NULL!	#NULL!	#NULL!	#NULL!	#NULL!	#NULL!	0	0	0	#NULL!	0	#NULL!	0	0	0
0	82	10	5	1947	#NULL!	0	2002	2012	12	0	#NULL!	0	#NULL!	0	#NULL!	1	#NULL!	0	#NULL!	0	#NULL!	0	#NULL!	1	0	0	0	0	0	0	0	0	#NULL!	#NULL!	#NULL!	#NULL!	#NULL!	#NULL!	#NULL!	#NULL!	0	0	0	#NULL!	0	#NULL!	0	0	0
0	84	9	#NULL!	1947	2011	1	2002	2012	14	0	#NULL!	0	#NULL!	1	2009	1	2010	0	#NULL!	1	2010	0	#NULL!	1	0	0	0	0	0	0	0	0	#NULL!	#NULL!	#NULL!	#NULL!	#NULL!	#NULL!	#NULL!	#NULL!	0	0	0	#NULL!	0	#NULL!	0	0	0
0	83	7	4	1948	2009	1	2002	2012	12	1	#NULL!	0	#NULL!	0	#NULL!	1	#NULL!	0	#NULL!	0	#NULL!	1	2003	1	0	0	0	0	0	0	0	0	#NULL!	#NULL!	#NULL!	#NULL!	#NULL!	#NULL!	#NULL!	#NULL!	0	0	0	#NULL!	0	#NULL!	0	0	0
0	93	8	2	1947	2010	1	2002	2012	9	0	#NULL!	0	#NULL!	0	#NULL!	0	#NULL!	1	#NULL!	0	#NULL!	0	#NULL!	1	0	0	0	0	0	0	0	0	#NULL!	#NULL!	#NULL!	#NULL!	#NULL!	#NULL!	#NULL!	#NULL!	0	0	0	#NULL!	0	#NULL!	0	0	0
0	86	10	5	1936	#NULL!	0	2002	2012	19	0	#NULL!	0	#NULL!	1	2006	1	#NULL!	1	#NULL!	0	#NULL!	0	#NULL!	1	0	0	0	0	0	0	0	0	#NULL!	#NULL!	#NULL!	#NULL!	#NULL!	#NULL!	#NULL!	#NULL!	0	0	0	#NULL!	0	#NULL!	0	0	0
0	86	5	3	#NULL!	2007	1	2002	2012	14	0	#NULL!	0	#NULL!	0	#NULL!	1	#NULL!	0	#NULL!	0	#NULL!	0	#NULL!	1	0	0	0	0	0	0	0	0	#NULL!	#NULL!	#NULL!	#NULL!	#NULL!	#NULL!	#NULL!	#NULL!	0	0	0	#NULL!	0	#NULL!	0	0	0
0	86	4	9	#NULL!	2006	1	2002	2012	17	1	2003	0	#NULL!	1	2003	1	2004	1	2003	0	#NULL!	0	#NULL!	1	0	0	0	0	0	0	0	0	#NULL!	#NULL!	#NULL!	#NULL!	#NULL!	#NULL!	#NULL!	#NULL!	0	0	0	#NULL!	0	#NULL!	0	0	0
0	78	3	1	#NULL!	2006	1	2003	2012	13	0	#NULL!	0	#NULL!	1	1990	1	#NULL!	1	1995	0	#NULL!	0	#NULL!	1	1	0	0	1	0	0	0	0	#NULL!	#NULL!	#NULL!	#NULL!	#NULL!	#NULL!	#NULL!	#NULL!	0	0	0	#NULL!	0	#NULL!	0	0	0
0	96	3	1	1938	2005	1	2002	2012	14	0	#NULL!	1	2001	0	#NULL!	1	#NULL!	1	2001	0	#NULL!	0	#NULL!	1	1	1	0	0	0	0	0	0	#NULL!	#NULL!	#NULL!	#NULL!	#NULL!	#NULL!	#NULL!	#NULL!	0	0	0	#NULL!	0	#NULL!	0	0	0
0	87	10	0	1935	#NULL!	0	2002	2012	14	0	#NULL!	0	#NULL!	0	#NULL!	0	#NULL!	0	#NULL!	0	#NULL!	0	#NULL!	1	0	0	0	0	0	0	0	0	#NULL!	#NULL!	#NULL!	#NULL!	#NULL!	#NULL!	#NULL!	#NULL!	0	0	0	#NULL!	0	#NULL!	0	0	0
0	98	6	3	1939	2008	1	2002	2012	14	0	#NULL!	1	2000	0	#NULL!	1	2000	1	2002	0	#NULL!	0	#NULL!	1	1	1	0	0	1	0	0	0	#NULL!	#NULL!	#NULL!	#NULL!	#NULL!	#NULL!	#NULL!	#NULL!	0	0	0	#NULL!	0	#NULL!	0	0	0
0	86	10	8	1948	#NULL!	0	2002	2012	13	0	#NULL!	0	#NULL!	0	#NULL!	0	#NULL!	0	#NULL!	0	#NULL!	0	#NULL!	1	0	0	0	0	0	0	0	0	#NULL!	#NULL!	#NULL!	#NULL!	#NULL!	#NULL!	#NULL!	#NULL!	0	0	0	#NULL!	0	#NULL!	0	0	0
0	72	3	9	1948	2005	1	2002	2012	13	0	#NULL!	0	#NULL!	0	#NULL!	0	#NULL!	0	#NULL!	1	2002	0	#NULL!	1	0	0	0	0	0	1	0	0	#NULL!	#NULL!	#NULL!	#NULL!	#NULL!	#NULL!	#NULL!	#NULL!	0	0	0	#NULL!	0	#NULL!	0	0	0
0	81	10	6	1936	#NULL!	0	2002	2012	25	0	#NULL!	0	#NULL!	1	2004	1	#NULL!	0	#NULL!	0	#NULL!	1	2004	1	0	0	0	0	0	0	0	0	#NULL!	#NULL!	#NULL!	#NULL!	#NULL!	#NULL!	#NULL!	#NULL!	0	0	0	#NULL!	0	#NULL!	0	0	0
0	77	9	1	#NULL!	#NULL!	0	2003	2012	19	0	#NULL!	0	#NULL!	1	2004	1	#NULL!	0	#NULL!	0	#NULL!	0	#NULL!	1	0	0	0	0	0	0	0	0	#NULL!	#NULL!	#NULL!	#NULL!	#NULL!	#NULL!	#NULL!	#NULL!	0	0	0	#NULL!	0	#NULL!	0	0	0
0	89	10	4	#NULL!	2012	1	2002	2012	8	1	2005	0	#NULL!	1	2003	1	#NULL!	0	#NULL!	0	#NULL!	1	2006	1	0	0	0	0	0	0	0	0	#NULL!	#NULL!	#NULL!	#NULL!	#NULL!	#NULL!	#NULL!	#NULL!	0	0	0	#NULL!	0	#NULL!	0	0	0
0	88	10	7	1947	#NULL!	0	2002	2012	17	0	#NULL!	0	#NULL!	0	#NULL!	1	2007	0	#NULL!	0	#NULL!	1	2007	1	0	0	0	0	0	0	0	0	#NULL!	#NULL!	#NULL!	#NULL!	#NULL!	#NULL!	#NULL!	#NULL!	0	0	0	#NULL!	0	#NULL!	0	0	0
0	85	10	3	1944	#NULL!	0	2002	2012	14	0	#NULL!	0	#NULL!	0	#NULL!	1	#NULL!	1	1992	0	#NULL!	0	#NULL!	1	1	0	0	0	0	0	0	0	#NULL!	#NULL!	#NULL!	#NULL!	#NULL!	#NULL!	#NULL!	#NULL!	0	0	0	#NULL!	0	#NULL!	0	0	0
0	88	10	2	1939	#NULL!	0	2002	2012	11	0	#NULL!	0	#NULL!	0	#NULL!	1	#NULL!	0	#NULL!	0	#NULL!	0	#NULL!	1	0	0	0	0	0	0	0	0	#NULL!	#NULL!	#NULL!	#NULL!	#NULL!	#NULL!	#NULL!	#NULL!	0	0	0	#NULL!	0	#NULL!	0	0	0
0	95	4	4	1935	2008	1	2004	2012	40	0	#NULL!	0	#NULL!	0	#NULL!	1	#NULL!	0	#NULL!	0	#NULL!	0	#NULL!	0	0	0	0	0	0	0	0	0	#NULL!	#NULL!	#NULL!	#NULL!	#NULL!	#NULL!	#NULL!	#NULL!	0	0	0	#NULL!	0	#NULL!	0	0	0
0	76	10	3	#NULL!	#NULL!	0	2002	2012	15	0	#NULL!	0	#NULL!	0	#NULL!	1	#NULL!	0	#NULL!	0	#NULL!	0	#NULL!	1	0	0	0	0	0	0	0	0	#NULL!	#NULL!	#NULL!	#NULL!	#NULL!	#NULL!	#NULL!	#NULL!	0	0	0	#NULL!	0	#NULL!	0	0	0
0	86	10	2	#NULL!	#NULL!	0	2002	2012	13	0	#NULL!	0	#NULL!	0	#NULL!	0	#NULL!	0	#NULL!	0	#NULL!	0	#NULL!	1	0	0	0	0	0	0	0	0	#NULL!	#NULL!	#NULL!	#NULL!	#NULL!	#NULL!	#NULL!	#NULL!	0	0	0	#NULL!	0	#NULL!	0	0	0
0	93	10	4	1923	#NULL!	0	2002	2012	23	0	#NULL!	0	#NULL!	0	#NULL!	1	#NULL!	0	#NULL!	0	#NULL!	0	#NULL!	1	0	0	0	0	0	0	0	0	#NULL!	#NULL!	#NULL!	#NULL!	#NULL!	#NULL!	#NULL!	#NULL!	0	0	0	#NULL!	0	#NULL!	0	0	0
0	94	10	3	1929	#NULL!	0	2002	2012	21	0	#NULL!	1	2002	0	#NULL!	1	#NULL!	0	#NULL!	0	#NULL!	0	#NULL!	1	0	1	0	0	0	0	0	0	#NULL!	#NULL!	#NULL!	#NULL!	#NULL!	#NULL!	#NULL!	#NULL!	0	0	0	#NULL!	0	#NULL!	0	0	0
0	76	4	#NULL!	1942	2006	1	2002	2012	8	0	#NULL!	1	2003	0	#NULL!	1	2000	1	#NULL!	0	#NULL!	0	#NULL!	1	0	0	0	0	1	0	0	0	#NULL!	#NULL!	#NULL!	#NULL!	#NULL!	#NULL!	#NULL!	#NULL!	0	0	0	#NULL!	0	#NULL!	0	0	0
0	73	0	0	#NULL!	2007	1	2007	2012	102	1	#NULL!	0	#NULL!	0	#NULL!	0	#NULL!	1	#NULL!	0	#NULL!	0	#NULL!	0	0	0	0	0	0	0	0	0	#NULL!	#NULL!	#NULL!	#NULL!	#NULL!	#NULL!	#NULL!	#NULL!	0	0	0	#NULL!	0	#NULL!	0	0	0
0	76	10	0	#NULL!	#NULL!	0	2002	2012	7	0	#NULL!	0	#NULL!	0	#NULL!	1	#NULL!	0	#NULL!	0	#NULL!	0	#NULL!	1	0	0	0	0	0	0	0	0	#NULL!	#NULL!	#NULL!	#NULL!	#NULL!	#NULL!	#NULL!	#NULL!	0	0	0	#NULL!	0	#NULL!	0	0	0
0	79	5	0	1934	#NULL!	0	2007	2012	22	0	#NULL!	0	#NULL!	0	#NULL!	1	#NULL!	0	#NULL!	0	#NULL!	0	#NULL!	1	0	0	0	0	0	0	0	0	#NULL!	#NULL!	#NULL!	#NULL!	#NULL!	#NULL!	#NULL!	#NULL!	0	0	0	#NULL!	0	#NULL!	0	0	0
0	93	10	7	1941	2012	1	2002	2012	10	1	2011	0	#NULL!	0	#NULL!	1	2000	0	#NULL!	0	#NULL!	0	#NULL!	1	0	0	0	0	1	0	0	0	#NULL!	#NULL!	#NULL!	#NULL!	#NULL!	#NULL!	#NULL!	#NULL!	0	0	0	#NULL!	0	#NULL!	0	0	0
0	89	6	3	1936	2008	1	2002	2012	12	0	#NULL!	0	#NULL!	0	#NULL!	1	#NULL!	0	#NULL!	1	2006	0	#NULL!	1	0	0	0	0	0	0	0	0	#NULL!	#NULL!	#NULL!	#NULL!	#NULL!	#NULL!	#NULL!	#NULL!	0	0	0	#NULL!	0	#NULL!	0	0	0
0	85	9	3	1934	#NULL!	0	2003	2012	6	0	#NULL!	0	#NULL!	1	2002	1	2010	0	#NULL!	0	#NULL!	0	#NULL!	1	0	0	0	1	0	0	0	0	#NULL!	#NULL!	#NULL!	#NULL!	#NULL!	#NULL!	#NULL!	#NULL!	0	0	0	#NULL!	0	#NULL!	0	0	0
0	78	5	2	1944	2010	1	2005	2012	18	1	#NULL!	0	#NULL!	1	2006	1	2000	0	#NULL!	1	2010	0	#NULL!	1	0	0	0	0	1	0	0	0	#NULL!	#NULL!	#NULL!	#NULL!	#NULL!	#NULL!	#NULL!	#NULL!	0	0	0	#NULL!	0	#NULL!	0	0	0
0	88	9	10	1944	#NULL!	0	2003	2012	15	1	2004	1	2004	1	1990	1	2004	1	2004	0	#NULL!	0	#NULL!	1	0	0	0	1	0	0	0	0	#NULL!	#NULL!	#NULL!	#NULL!	#NULL!	#NULL!	#NULL!	#NULL!	0	0	0	#NULL!	0	#NULL!	0	0	0
0	92	10	2	1943	#NULL!	0	2002	2012	15	0	#NULL!	0	#NULL!	0	#NULL!	1	#NULL!	1	1999	0	#NULL!	0	#NULL!	1	1	0	0	0	0	0	0	0	#NULL!	#NULL!	#NULL!	#NULL!	#NULL!	#NULL!	#NULL!	#NULL!	0	0	0	#NULL!	0	#NULL!	0	0	0
0	82	8	2	1943	#NULL!	0	2004	2012	26	0	#NULL!	0	#NULL!	1	2005	1	#NULL!	0	#NULL!	0	#NULL!	0	#NULL!	1	0	0	0	0	0	0	0	0	#NULL!	#NULL!	#NULL!	#NULL!	#NULL!	#NULL!	#NULL!	#NULL!	0	0	0	#NULL!	0	#NULL!	0	0	0
0	76	10	1	1946	#NULL!	0	2002	2012	20	0	#NULL!	0	#NULL!	0	#NULL!	0	#NULL!	0	#NULL!	0	#NULL!	0	#NULL!	1	0	0	0	0	0	0	0	0	#NULL!	#NULL!	#NULL!	#NULL!	#NULL!	#NULL!	#NULL!	#NULL!	0	0	0	#NULL!	0	#NULL!	0	0	0
0	91	10	6	1939	#NULL!	0	2002	2012	12	1	#NULL!	1	2012	1	2001	1	#NULL!	0	#NULL!	0	#NULL!	0	#NULL!	1	0	0	0	1	0	0	0	0	#NULL!	#NULL!	#NULL!	#NULL!	#NULL!	#NULL!	#NULL!	#NULL!	0	0	0	#NULL!	0	#NULL!	0	0	0
0	86	10	2	1947	#NULL!	0	2002	2012	28	0	#NULL!	0	#NULL!	0	#NULL!	1	2004	0	#NULL!	0	#NULL!	0	#NULL!	1	0	0	0	0	0	0	0	0	#NULL!	#NULL!	#NULL!	#NULL!	#NULL!	#NULL!	#NULL!	#NULL!	0	0	0	#NULL!	0	#NULL!	0	0	0
0	86	7	3	#NULL!	2009	1	2002	2012	8	0	#NULL!	0	#NULL!	0	#NULL!	1	2000	1	1975	0	#NULL!	0	#NULL!	1	1	0	0	0	1	0	0	0	#NULL!	#NULL!	#NULL!	#NULL!	#NULL!	#NULL!	#NULL!	#NULL!	0	0	0	#NULL!	0	#NULL!	0	0	0
0	82	6	7	1946	2008	1	2002	2012	13	0	#NULL!	1	2007	0	#NULL!	1	#NULL!	0	#NULL!	0	#NULL!	1	2000	1	0	0	0	0	0	0	1	0	#NULL!	#NULL!	#NULL!	#NULL!	#NULL!	#NULL!	#NULL!	#NULL!	0	0	0	#NULL!	0	#NULL!	0	0	0
0	86	10	7	1947	#NULL!	0	2002	2012	11	1	2007	0	#NULL!	0	#NULL!	1	2000	0	#NULL!	0	#NULL!	1	1997	1	0	0	0	0	1	0	1	0	#NULL!	#NULL!	#NULL!	#NULL!	#NULL!	#NULL!	#NULL!	#NULL!	0	0	0	#NULL!	0	#NULL!	0	0	0
0	92	9	7	1947	#NULL!	0	2003	2012	20	0	#NULL!	0	#NULL!	0	#NULL!	1	#NULL!	0	#NULL!	0	#NULL!	1	2010	1	0	0	0	0	0	0	0	0	#NULL!	#NULL!	#NULL!	#NULL!	#NULL!	#NULL!	#NULL!	#NULL!	0	0	0	#NULL!	0	#NULL!	0	0	0
0	90	8	6	1948	2011	1	2003	2012	31	1	2010	0	#NULL!	1	2011	1	2010	1	2011	0	#NULL!	1	2011	1	0	0	0	0	0	0	0	0	#NULL!	#NULL!	#NULL!	#NULL!	#NULL!	#NULL!	#NULL!	#NULL!	0	0	0	#NULL!	0	#NULL!	0	0	0
0	88	10	4	1948	#NULL!	0	2002	2012	15	0	#NULL!	0	#NULL!	0	#NULL!	1	#NULL!	0	#NULL!	0	#NULL!	0	#NULL!	1	0	0	0	0	0	0	0	0	#NULL!	#NULL!	#NULL!	#NULL!	#NULL!	#NULL!	#NULL!	#NULL!	0	0	0	#NULL!	0	#NULL!	0	0	0
0	89	10	1	1948	#NULL!	0	2002	2012	19	0	#NULL!	0	#NULL!	0	#NULL!	1	#NULL!	0	#NULL!	0	#NULL!	0	#NULL!	1	0	0	0	0	0	0	0	0	#NULL!	#NULL!	#NULL!	#NULL!	#NULL!	#NULL!	#NULL!	#NULL!	0	0	0	#NULL!	0	#NULL!	0	0	0
0	85	10	2	1949	#NULL!	0	2002	2012	13	0	#NULL!	0	#NULL!	0	#NULL!	1	1990	1	1990	0	#NULL!	0	#NULL!	1	1	0	0	0	1	0	0	0	#NULL!	#NULL!	#NULL!	#NULL!	#NULL!	#NULL!	#NULL!	#NULL!	0	0	0	#NULL!	0	#NULL!	0	0	0
0	74	4	1	#NULL!	2009	1	2005	2012	14	0	#NULL!	0	#NULL!	0	#NULL!	1	2005	0	#NULL!	1	2009	0	#NULL!	1	0	0	0	0	1	0	0	0	#NULL!	#NULL!	#NULL!	#NULL!	#NULL!	#NULL!	#NULL!	#NULL!	0	0	0	#NULL!	0	#NULL!	0	0	0
0	86	0	0	#NULL!	2002	1	2002	2012	17	0	#NULL!	0	#NULL!	1	#NULL!	0	#NULL!	0	#NULL!	1	2002	0	#NULL!	1	0	0	0	0	0	1	0	0	#NULL!	#NULL!	#NULL!	#NULL!	#NULL!	#NULL!	#NULL!	#NULL!	0	0	0	#NULL!	0	#NULL!	0	0	0
0	96	9	2	1940	2012	1	2003	2012	16	0	#NULL!	0	#NULL!	0	#NULL!	1	#NULL!	1	2008	0	#NULL!	0	#NULL!	1	0	0	0	0	0	0	0	0	#NULL!	#NULL!	#NULL!	#NULL!	#NULL!	#NULL!	#NULL!	#NULL!	0	0	0	#NULL!	0	#NULL!	0	0	0
0	78	9	0	#NULL!	#NULL!	0	2003	2012	14	0	#NULL!	0	#NULL!	0	#NULL!	1	2009	0	#NULL!	0	#NULL!	0	#NULL!	1	0	0	0	0	0	0	0	0	#NULL!	#NULL!	#NULL!	#NULL!	#NULL!	#NULL!	#NULL!	#NULL!	0	0	0	#NULL!	0	#NULL!	0	0	0
0	75	0	0	1947	2002	1	2002	2012	12	0	#NULL!	0	#NULL!	0	#NULL!	1	2002	0	#NULL!	0	#NULL!	0	#NULL!	1	0	0	0	0	1	0	0	0	#NULL!	#NULL!	#NULL!	#NULL!	#NULL!	#NULL!	#NULL!	#NULL!	0	0	0	#NULL!	0	#NULL!	0	0	0
0	85	7	2	1946	#NULL!	0	2005	2012	31	0	#NULL!	0	#NULL!	0	#NULL!	1	#NULL!	0	#NULL!	0	#NULL!	0	#NULL!	1	0	0	0	0	0	0	0	0	#NULL!	#NULL!	#NULL!	#NULL!	#NULL!	#NULL!	#NULL!	#NULL!	0	0	0	#NULL!	0	#NULL!	0	0	0
0	81	10	5	1948	#NULL!	0	2002	2012	37	0	#NULL!	0	#NULL!	1	2007	1	#NULL!	1	1999	0	#NULL!	0	#NULL!	0	1	0	0	0	0	0	0	0	#NULL!	#NULL!	#NULL!	#NULL!	#NULL!	#NULL!	#NULL!	#NULL!	0	0	0	#NULL!	0	#NULL!	0	0	0
0	99	10	3	1935	#NULL!	0	2002	2012	13	0	#NULL!	0	#NULL!	0	#NULL!	1	2000	0	#NULL!	0	#NULL!	1	2009	1	0	0	0	0	1	0	0	0	#NULL!	#NULL!	#NULL!	#NULL!	#NULL!	#NULL!	#NULL!	#NULL!	0	0	0	#NULL!	0	#NULL!	0	0	0
0	91	6	2	1937	2008	1	2002	2012	19	0	#NULL!	1	2006	0	#NULL!	1	#NULL!	1	2000	0	#NULL!	0	#NULL!	1	1	0	0	0	0	0	0	0	#NULL!	#NULL!	#NULL!	#NULL!	#NULL!	#NULL!	#NULL!	#NULL!	0	0	0	#NULL!	0	#NULL!	0	0	0
0	96	10	6	1947	#NULL!	0	2002	2012	4	0	#NULL!	0	#NULL!	0	#NULL!	1	#NULL!	0	#NULL!	1	2012	0	#NULL!	1	0	0	0	0	0	0	0	0	#NULL!	#NULL!	#NULL!	#NULL!	#NULL!	#NULL!	#NULL!	#NULL!	0	0	0	#NULL!	0	#NULL!	0	0	0
0	83	9	1	1933	#NULL!	0	2003	2012	10	0	#NULL!	0	#NULL!	1	#NULL!	0	#NULL!	0	#NULL!	0	#NULL!	0	#NULL!	1	0	0	0	0	0	0	0	0	#NULL!	#NULL!	#NULL!	#NULL!	#NULL!	#NULL!	#NULL!	#NULL!	0	0	0	#NULL!	0	#NULL!	0	0	0
0	83	10	6	1945	#NULL!	0	2002	2012	15	0	#NULL!	0	#NULL!	0	#NULL!	1	1999	1	2003	0	#NULL!	1	2004	1	0	0	0	0	1	0	0	0	#NULL!	#NULL!	#NULL!	#NULL!	#NULL!	#NULL!	#NULL!	#NULL!	0	0	0	#NULL!	0	#NULL!	0	0	0
0	77	10	2	1949	#NULL!	0	2002	2012	13	0	#NULL!	0	#NULL!	0	#NULL!	0	#NULL!	0	#NULL!	0	#NULL!	0	#NULL!	1	0	0	0	0	0	0	0	0	#NULL!	#NULL!	#NULL!	#NULL!	#NULL!	#NULL!	#NULL!	#NULL!	0	0	0	#NULL!	0	#NULL!	0	0	0
0	88	6	4	1949	#NULL!	0	2006	2012	6	1	2010	0	#NULL!	0	#NULL!	1	#NULL!	0	#NULL!	0	#NULL!	1	2009	1	0	0	0	0	0	0	0	0	#NULL!	#NULL!	#NULL!	#NULL!	#NULL!	#NULL!	#NULL!	#NULL!	0	0	0	#NULL!	0	#NULL!	0	0	0
0	81	5	13	1949	2007	1	2002	2012	13	1	2005	1	1999	1	#NULL!	1	#NULL!	1	2000	0	#NULL!	1	2001	1	1	1	0	0	0	0	1	0	#NULL!	#NULL!	#NULL!	#NULL!	#NULL!	#NULL!	#NULL!	#NULL!	0	0	0	#NULL!	0	#NULL!	0	0	0
0	79	3	4	1949	2005	1	2002	2012	15	0	#NULL!	0	#NULL!	0	#NULL!	1	#NULL!	0	#NULL!	0	#NULL!	0	#NULL!	1	0	0	0	0	0	0	0	0	#NULL!	#NULL!	#NULL!	#NULL!	#NULL!	#NULL!	#NULL!	#NULL!	0	0	0	#NULL!	0	#NULL!	0	0	0
0	75	9	4	1949	#NULL!	0	2003	2012	21	0	#NULL!	0	#NULL!	1	#NULL!	1	#NULL!	0	#NULL!	0	#NULL!	0	#NULL!	1	0	0	0	0	0	0	0	0	#NULL!	#NULL!	#NULL!	#NULL!	#NULL!	#NULL!	#NULL!	#NULL!	0	0	0	#NULL!	0	#NULL!	0	0	0
0	90	3	3	1937	2005	1	2002	2012	7	0	#NULL!	0	#NULL!	0	#NULL!	1	2002	0	#NULL!	0	#NULL!	0	#NULL!	1	0	0	0	0	1	0	0	0	#NULL!	#NULL!	#NULL!	#NULL!	#NULL!	#NULL!	#NULL!	#NULL!	0	0	0	#NULL!	0	#NULL!	0	0	0
0	98	6	0	1942	2012	1	2006	2012	12	0	#NULL!	1	2012	0	#NULL!	1	#NULL!	0	#NULL!	0	#NULL!	0	#NULL!	1	0	0	0	0	0	0	0	0	#NULL!	#NULL!	#NULL!	#NULL!	#NULL!	#NULL!	#NULL!	#NULL!	0	0	0	#NULL!	0	#NULL!	0	0	0
0	83	10	8	1949	#NULL!	0	2002	2012	11	1	#NULL!	1	2006	1	#NULL!	1	1997	1	1997	1	2008	0	#NULL!	1	1	0	0	0	1	0	0	0	#NULL!	#NULL!	#NULL!	#NULL!	#NULL!	#NULL!	#NULL!	#NULL!	0	0	0	#NULL!	0	#NULL!	0	0	0
0	87	8	5	1949	2010	1	2002	2012	9	1	#NULL!	1	2007	0	#NULL!	1	1999	1	2001	0	#NULL!	0	#NULL!	1	1	0	0	0	1	0	0	0	#NULL!	#NULL!	#NULL!	#NULL!	#NULL!	#NULL!	#NULL!	#NULL!	0	0	0	#NULL!	0	#NULL!	0	0	0
0	81	10	1	1949	#NULL!	0	2002	2012	14	0	#NULL!	0	#NULL!	0	#NULL!	0	#NULL!	0	#NULL!	0	#NULL!	0	#NULL!	1	0	0	0	0	0	0	0	0	#NULL!	#NULL!	#NULL!	#NULL!	#NULL!	#NULL!	#NULL!	#NULL!	0	0	0	#NULL!	0	#NULL!	0	0	0
0	81	9	2	1949	#NULL!	0	2003	2012	15	0	#NULL!	0	#NULL!	0	#NULL!	1	#NULL!	0	#NULL!	0	#NULL!	1	2012	1	0	0	0	0	0	0	0	0	#NULL!	#NULL!	#NULL!	#NULL!	#NULL!	#NULL!	#NULL!	#NULL!	0	0	0	#NULL!	0	#NULL!	0	0	0
0	81	10	0	1938	#NULL!	0	2002	2012	17	0	#NULL!	0	#NULL!	0	#NULL!	1	#NULL!	1	2011	0	#NULL!	0	#NULL!	1	0	0	0	0	0	0	0	0	#NULL!	#NULL!	#NULL!	#NULL!	#NULL!	#NULL!	#NULL!	#NULL!	0	0	0	#NULL!	0	#NULL!	0	0	0
0	92	3	8	1930	2005	1	2002	2012	13	1	#NULL!	1	2001	1	#NULL!	1	2001	1	2004	0	#NULL!	1	2000	1	0	1	0	0	1	0	1	0	#NULL!	#NULL!	#NULL!	#NULL!	#NULL!	#NULL!	#NULL!	#NULL!	0	0	0	#NULL!	0	#NULL!	0	0	0
0	95	4	4	1937	2006	1	2002	2012	21	0	#NULL!	1	2004	0	#NULL!	0	#NULL!	1	2001	0	#NULL!	0	#NULL!	1	1	0	0	0	0	0	0	0	#NULL!	#NULL!	#NULL!	#NULL!	#NULL!	#NULL!	#NULL!	#NULL!	0	0	0	#NULL!	0	#NULL!	0	0	0
0	92	10	5	1936	#NULL!	0	2002	2012	20	0	#NULL!	0	#NULL!	1	2009	1	#NULL!	1	2001	0	#NULL!	1	2007	1	1	0	0	0	0	0	0	0	#NULL!	#NULL!	#NULL!	#NULL!	#NULL!	#NULL!	#NULL!	#NULL!	0	0	0	#NULL!	0	#NULL!	0	0	0
0	90	1	0	1935	2003	1	2002	2012	16	0	#NULL!	0	#NULL!	0	#NULL!	1	#NULL!	1	2001	0	#NULL!	0	#NULL!	1	1	0	0	0	0	0	0	0	#NULL!	#NULL!	#NULL!	#NULL!	#NULL!	#NULL!	#NULL!	#NULL!	0	0	0	#NULL!	0	#NULL!	0	0	0
0	89	10	3	1947	#NULL!	0	2002	2012	12	0	#NULL!	0	#NULL!	0	#NULL!	1	#NULL!	1	#NULL!	1	2012	1	2006	1	0	0	0	0	0	0	0	0	#NULL!	#NULL!	#NULL!	#NULL!	#NULL!	#NULL!	#NULL!	#NULL!	0	0	0	#NULL!	0	#NULL!	0	0	0
0	81	10	3	1939	#NULL!	0	2002	2012	26	0	#NULL!	0	#NULL!	1	#NULL!	1	2002	1	#NULL!	0	#NULL!	1	2004	1	0	0	0	0	1	0	0	0	#NULL!	#NULL!	#NULL!	#NULL!	#NULL!	#NULL!	#NULL!	#NULL!	0	0	0	#NULL!	0	#NULL!	0	0	0
0	83	1	#NULL!	1942	2003	1	2002	2012	22	0	#NULL!	0	#NULL!	0	#NULL!	0	#NULL!	0	#NULL!	0	#NULL!	0	#NULL!	1	0	0	0	0	0	0	0	0	#NULL!	#NULL!	#NULL!	#NULL!	#NULL!	#NULL!	#NULL!	#NULL!	0	0	0	#NULL!	0	#NULL!	0	0	0
0	90	7	2	1936	2009	1	2002	2012	10	0	#NULL!	0	#NULL!	0	#NULL!	1	1999	0	#NULL!	0	#NULL!	0	#NULL!	1	0	0	0	0	1	0	0	0	#NULL!	#NULL!	#NULL!	#NULL!	#NULL!	#NULL!	#NULL!	#NULL!	0	0	0	#NULL!	0	#NULL!	0	0	0
0	91	4	1	1937	2007	1	2003	2012	15	0	#NULL!	0	#NULL!	1	2007	1	2007	1	1983	0	#NULL!	0	#NULL!	1	1	0	0	0	0	0	0	0	#NULL!	#NULL!	#NULL!	#NULL!	#NULL!	#NULL!	#NULL!	#NULL!	0	0	0	#NULL!	0	#NULL!	0	0	0
0	77	10	3	#NULL!	#NULL!	0	2002	2012	106	0	#NULL!	0	#NULL!	1	2007	0	#NULL!	1	#NULL!	0	#NULL!	0	#NULL!	0	0	0	0	0	0	0	0	0	#NULL!	#NULL!	#NULL!	#NULL!	#NULL!	#NULL!	#NULL!	#NULL!	0	0	1	#NULL!	0	#NULL!	0	0	1
0	83	1	0	#NULL!	2005	1	2004	2012	18	0	#NULL!	0	#NULL!	0	#NULL!	1	#NULL!	1	2005	0	#NULL!	0	#NULL!	1	0	0	0	0	0	0	0	0	#NULL!	#NULL!	#NULL!	#NULL!	#NULL!	#NULL!	#NULL!	#NULL!	0	0	0	#NULL!	0	#NULL!	0	0	0
0	84	8	1	#NULL!	2010	1	2002	2012	32	0	#NULL!	0	#NULL!	0	#NULL!	1	2000	1	#NULL!	0	#NULL!	1	2010	1	0	0	0	0	1	0	0	0	#NULL!	#NULL!	#NULL!	#NULL!	#NULL!	#NULL!	#NULL!	#NULL!	0	0	0	#NULL!	0	#NULL!	0	0	0
0	76	10	2	#NULL!	#NULL!	0	2002	2012	25	0	#NULL!	0	#NULL!	1	#NULL!	1	#NULL!	0	#NULL!	0	#NULL!	0	#NULL!	1	0	0	0	0	0	0	0	0	#NULL!	#NULL!	#NULL!	#NULL!	#NULL!	#NULL!	#NULL!	#NULL!	0	0	0	#NULL!	0	#NULL!	0	0	0
0	76	10	4	#NULL!	#NULL!	0	2002	2012	15	0	#NULL!	0	#NULL!	0	#NULL!	0	#NULL!	0	#NULL!	1	2003	0	#NULL!	1	0	0	0	0	0	0	0	0	#NULL!	#NULL!	#NULL!	#NULL!	#NULL!	#NULL!	#NULL!	#NULL!	0	0	0	#NULL!	0	#NULL!	0	0	0
0	77	8	3	1934	2010	1	2002	2012	13	0	#NULL!	0	#NULL!	0	#NULL!	0	#NULL!	0	#NULL!	1	2008	0	#NULL!	1	0	0	0	0	0	0	0	0	#NULL!	#NULL!	#NULL!	#NULL!	#NULL!	#NULL!	#NULL!	#NULL!	0	0	0	#NULL!	0	#NULL!	0	0	0
0	88	4	4	1935	2012	1	2008	2012	6	0	#NULL!	0	#NULL!	0	#NULL!	1	2010	0	#NULL!	0	#NULL!	1	2001	1	0	0	0	0	0	0	1	0	#NULL!	#NULL!	#NULL!	#NULL!	#NULL!	#NULL!	#NULL!	#NULL!	0	0	0	#NULL!	0	#NULL!	0	0	0
0	90	5	5	1938	2009	1	2004	2012	24	0	#NULL!	1	2005	0	#NULL!	1	2000	1	2000	0	#NULL!	1	2007	1	1	0	0	0	1	0	0	0	#NULL!	#NULL!	#NULL!	#NULL!	#NULL!	#NULL!	#NULL!	#NULL!	0	0	0	#NULL!	0	#NULL!	0	0	0
0	92	2	2	1934	2004	1	2002	2012	21	1	#NULL!	1	2000	0	#NULL!	1	2000	1	2001	0	#NULL!	1	2001	1	1	1	0	0	1	0	1	0	#NULL!	#NULL!	#NULL!	#NULL!	#NULL!	#NULL!	#NULL!	#NULL!	0	0	0	#NULL!	0	#NULL!	0	0	0
0	79	9	3	1947	#NULL!	0	2003	2012	13	0	#NULL!	0	#NULL!	1	#NULL!	1	#NULL!	0	#NULL!	0	#NULL!	0	#NULL!	1	0	0	0	0	0	0	0	0	#NULL!	#NULL!	#NULL!	#NULL!	#NULL!	#NULL!	#NULL!	#NULL!	0	0	0	#NULL!	0	#NULL!	0	0	0
0	78	9	0	1948	2011	1	2002	2012	20	0	#NULL!	0	#NULL!	0	#NULL!	1	#NULL!	0	#NULL!	0	#NULL!	0	#NULL!	1	0	0	0	0	0	0	0	0	#NULL!	#NULL!	#NULL!	#NULL!	#NULL!	#NULL!	#NULL!	#NULL!	0	0	0	#NULL!	0	#NULL!	0	0	0
0	76	10	1	#NULL!	#NULL!	0	2002	2012	15	0	#NULL!	0	#NULL!	0	#NULL!	1	#NULL!	0	#NULL!	0	#NULL!	0	#NULL!	1	0	0	0	0	0	0	0	0	#NULL!	#NULL!	#NULL!	#NULL!	#NULL!	#NULL!	#NULL!	#NULL!	0	0	0	#NULL!	0	#NULL!	0	0	0
0	89	1	1	1936	2003	1	2002	2012	13	0	#NULL!	0	#NULL!	1	#NULL!	1	#NULL!	1	2001	0	#NULL!	0	#NULL!	1	1	0	0	0	0	0	0	0	#NULL!	#NULL!	#NULL!	#NULL!	#NULL!	#NULL!	#NULL!	#NULL!	0	0	0	#NULL!	0	#NULL!	0	0	0
0	89	10	5	1947	#NULL!	0	2002	2012	23	0	#NULL!	0	#NULL!	0	#NULL!	0	#NULL!	0	#NULL!	0	#NULL!	1	2005	1	0	0	0	0	0	0	0	0	0	0	0	0	0	1	0	0	0	0	0	0	0	1	0	0	0
0	88	9	2	1939	#NULL!	0	2003	2012	15	0	#NULL!	0	#NULL!	1	2003	1	2003	1	2001	0	#NULL!	0	#NULL!	1	1	0	0	1	1	0	0	0	#NULL!	#NULL!	#NULL!	#NULL!	#NULL!	#NULL!	#NULL!	#NULL!	0	0	0	#NULL!	0	#NULL!	0	0	0
0	86	10	6	1948	#NULL!	0	2002	2012	29	0	#NULL!	0	#NULL!	1	2010	1	#NULL!	1	1989	0	#NULL!	1	2009	1	1	0	0	0	0	0	0	0	#NULL!	#NULL!	#NULL!	#NULL!	#NULL!	#NULL!	#NULL!	#NULL!	0	0	0	#NULL!	0	#NULL!	0	0	0
0	80	7	#NULL!	1935	2009	1	2002	2012	17	0	#NULL!	0	#NULL!	0	#NULL!	0	#NULL!	0	#NULL!	0	#NULL!	0	#NULL!	1	0	0	0	0	0	0	0	0	#NULL!	#NULL!	#NULL!	#NULL!	#NULL!	#NULL!	#NULL!	#NULL!	0	0	0	#NULL!	0	#NULL!	0	0	0
0	98	10	2	1934	2012	1	2002	2012	16	1	#NULL!	0	#NULL!	0	#NULL!	1	2009	1	2001	0	#NULL!	0	#NULL!	1	1	0	0	0	0	0	0	0	#NULL!	#NULL!	#NULL!	#NULL!	#NULL!	#NULL!	#NULL!	#NULL!	0	0	0	#NULL!	0	#NULL!	0	0	0
0	87	7	2	#NULL!	#NULL!	0	2005	2012	13	0	#NULL!	0	#NULL!	1	2001	1	#NULL!	0	#NULL!	0	#NULL!	0	#NULL!	1	0	0	0	1	0	0	0	0	#NULL!	#NULL!	#NULL!	#NULL!	#NULL!	#NULL!	#NULL!	#NULL!	0	0	0	#NULL!	0	#NULL!	0	0	0
0	90	1	1	1936	2003	1	2002	2012	13	0	#NULL!	0	#NULL!	0	#NULL!	1	#NULL!	0	#NULL!	0	#NULL!	0	#NULL!	1	0	0	0	0	0	0	0	0	#NULL!	#NULL!	#NULL!	#NULL!	#NULL!	#NULL!	#NULL!	#NULL!	0	0	0	#NULL!	0	#NULL!	0	0	0
0	84	8	1	#NULL!	2010	1	2002	2012	38	0	#NULL!	0	#NULL!	0	#NULL!	1	#NULL!	1	1997	0	#NULL!	0	#NULL!	0	1	0	0	0	0	0	0	0	#NULL!	#NULL!	#NULL!	#NULL!	#NULL!	#NULL!	#NULL!	#NULL!	0	0	0	#NULL!	0	#NULL!	0	0	0
0	76	10	1	1943	#NULL!	0	2002	2012	17	0	#NULL!	0	#NULL!	0	#NULL!	1	2008	0	#NULL!	0	#NULL!	0	#NULL!	1	0	0	0	0	0	0	0	0	#NULL!	#NULL!	#NULL!	#NULL!	#NULL!	#NULL!	#NULL!	#NULL!	0	0	0	#NULL!	0	#NULL!	0	0	0
0	76	9	2	1945	#NULL!	0	2003	2012	9	0	#NULL!	0	#NULL!	1	2009	1	2002	0	#NULL!	0	#NULL!	0	#NULL!	1	0	0	0	0	1	0	0	0	#NULL!	#NULL!	#NULL!	#NULL!	#NULL!	#NULL!	#NULL!	#NULL!	0	0	0	#NULL!	0	#NULL!	0	0	0
0	77	10	3	1946	#NULL!	0	2002	2012	26	0	#NULL!	0	#NULL!	0	#NULL!	1	2011	0	#NULL!	0	#NULL!	1	2008	1	0	0	0	0	0	0	0	0	#NULL!	#NULL!	#NULL!	#NULL!	#NULL!	#NULL!	#NULL!	#NULL!	0	0	0	#NULL!	0	#NULL!	0	0	0
0	82	10	2	1947	#NULL!	0	2002	2012	12	0	#NULL!	0	#NULL!	1	#NULL!	1	#NULL!	0	#NULL!	0	#NULL!	0	#NULL!	1	0	0	0	0	0	0	0	0	#NULL!	#NULL!	#NULL!	#NULL!	#NULL!	#NULL!	#NULL!	#NULL!	0	0	0	#NULL!	0	#NULL!	0	0	0
0	83	10	3	1947	#NULL!	0	2002	2012	237	0	#NULL!	0	#NULL!	0	#NULL!	1	#NULL!	1	2005	1	2004	0	#NULL!	0	0	0	0	0	0	0	0	0	#NULL!	#NULL!	#NULL!	#NULL!	#NULL!	#NULL!	#NULL!	#NULL!	0	0	0	#NULL!	0	#NULL!	0	0	0
0	88	7	7	1946	#NULL!	0	2005	2012	13	0	#NULL!	1	#NULL!	1	#NULL!	1	2003	0	#NULL!	0	#NULL!	0	#NULL!	1	0	0	0	0	1	0	0	0	#NULL!	#NULL!	#NULL!	#NULL!	#NULL!	#NULL!	#NULL!	#NULL!	0	0	0	#NULL!	0	#NULL!	0	0	0
0	83	10	3	1948	#NULL!	0	2002	2012	18	0	#NULL!	0	#NULL!	0	#NULL!	1	#NULL!	0	#NULL!	0	#NULL!	1	2006	1	0	0	0	0	0	0	0	0	#NULL!	#NULL!	#NULL!	#NULL!	#NULL!	#NULL!	#NULL!	#NULL!	0	0	0	#NULL!	0	#NULL!	0	0	0
0	85	10	4	1946	#NULL!	0	2002	2012	19	0	#NULL!	0	#NULL!	1	2007	1	#NULL!	0	#NULL!	0	#NULL!	0	#NULL!	1	0	0	0	0	0	0	0	0	#NULL!	#NULL!	#NULL!	#NULL!	#NULL!	#NULL!	#NULL!	#NULL!	0	0	0	#NULL!	0	#NULL!	0	0	0
0	85	6	2	1947	2009	1	2003	2012	15	0	#NULL!	0	#NULL!	0	#NULL!	1	#NULL!	1	1975	0	#NULL!	0	#NULL!	1	1	0	0	0	0	0	0	0	#NULL!	#NULL!	#NULL!	#NULL!	#NULL!	#NULL!	#NULL!	#NULL!	0	0	0	#NULL!	0	#NULL!	0	0	0
0	86	8	1	1946	2010	1	2002	2012	13	0	#NULL!	0	#NULL!	0	#NULL!	0	#NULL!	0	#NULL!	0	#NULL!	0	#NULL!	1	0	0	0	0	0	0	0	0	#NULL!	#NULL!	#NULL!	#NULL!	#NULL!	#NULL!	#NULL!	#NULL!	0	0	0	#NULL!	0	#NULL!	0	0	0
0	80	4	3	1946	2007	1	2003	2012	24	1	#NULL!	0	#NULL!	1	2006	1	2006	0	#NULL!	0	#NULL!	0	#NULL!	1	0	0	0	0	0	0	0	0	#NULL!	#NULL!	#NULL!	#NULL!	#NULL!	#NULL!	#NULL!	#NULL!	0	0	0	#NULL!	0	#NULL!	0	0	0
0	77	1	2	1946	2003	1	2002	2012	21	1	#NULL!	1	2002	1	2001	1	#NULL!	1	#NULL!	0	#NULL!	0	#NULL!	1	0	1	0	1	0	0	0	0	#NULL!	#NULL!	#NULL!	#NULL!	#NULL!	#NULL!	#NULL!	#NULL!	0	0	0	#NULL!	0	#NULL!	0	0	0
0	83	6	1	1947	2009	1	2003	2012	11	0	#NULL!	0	#NULL!	0	#NULL!	0	#NULL!	0	#NULL!	0	#NULL!	0	#NULL!	1	0	0	0	0	0	0	0	0	#NULL!	#NULL!	#NULL!	#NULL!	#NULL!	#NULL!	#NULL!	#NULL!	0	0	0	#NULL!	0	#NULL!	0	0	0
0	86	9	9	1946	#NULL!	0	2003	2012	14	1	2011	0	#NULL!	1	1975	1	2003	1	1975	0	#NULL!	0	#NULL!	1	1	0	0	1	1	0	0	0	#NULL!	#NULL!	#NULL!	#NULL!	#NULL!	#NULL!	#NULL!	#NULL!	0	0	0	#NULL!	0	#NULL!	0	0	0
0	76	2	2	1948	2004	1	2002	2012	42	0	#NULL!	1	2001	1	1998	1	2000	1	2004	0	#NULL!	0	#NULL!	0	0	1	0	1	1	0	0	0	#NULL!	#NULL!	#NULL!	#NULL!	#NULL!	#NULL!	#NULL!	#NULL!	0	0	0	#NULL!	0	#NULL!	0	0	0
0	76	2	1	1933	2004	1	2002	2012	27	0	#NULL!	0	#NULL!	0	#NULL!	0	#NULL!	0	#NULL!	0	#NULL!	0	#NULL!	1	0	0	0	0	0	0	0	0	#NULL!	#NULL!	#NULL!	#NULL!	#NULL!	#NULL!	#NULL!	#NULL!	0	0	0	#NULL!	0	#NULL!	0	0	0
0	89	5	4	1945	2008	1	2003	2012	32	1	#NULL!	1	2000	0	#NULL!	1	2000	1	2003	0	#NULL!	1	2000	1	1	1	0	0	1	0	1	0	#NULL!	#NULL!	#NULL!	#NULL!	#NULL!	#NULL!	#NULL!	#NULL!	0	0	0	#NULL!	0	#NULL!	0	0	0
0	73	4	2	1943	2007	1	2003	2012	10	1	1984	0	#NULL!	0	#NULL!	0	#NULL!	0	#NULL!	0	#NULL!	0	#NULL!	1	0	0	1	0	0	0	0	0	#NULL!	#NULL!	#NULL!	#NULL!	#NULL!	#NULL!	#NULL!	#NULL!	0	0	0	#NULL!	0	#NULL!	0	0	0
0	77	10	1	1943	#NULL!	0	2002	2012	13	0	#NULL!	0	#NULL!	0	#NULL!	0	#NULL!	0	#NULL!	0	#NULL!	0	#NULL!	1	0	0	0	0	0	0	0	0	#NULL!	#NULL!	#NULL!	#NULL!	#NULL!	#NULL!	#NULL!	#NULL!	0	0	0	#NULL!	0	#NULL!	0	0	0
0	76	10	0	1943	#NULL!	0	2002	2012	23	0	#NULL!	0	#NULL!	0	#NULL!	1	2006	0	#NULL!	0	#NULL!	0	#NULL!	1	0	0	0	0	0	0	0	0	#NULL!	#NULL!	#NULL!	#NULL!	#NULL!	#NULL!	#NULL!	#NULL!	0	0	0	#NULL!	0	#NULL!	0	0	0
0	98	10	3	1935	#NULL!	0	2002	2012	14	0	#NULL!	1	2011	0	#NULL!	1	#NULL!	1	1975	0	#NULL!	0	#NULL!	1	1	0	0	0	0	0	0	0	#NULL!	#NULL!	#NULL!	#NULL!	#NULL!	#NULL!	#NULL!	#NULL!	0	0	0	#NULL!	0	#NULL!	0	0	0
0	79	10	2	#NULL!	#NULL!	0	2002	2012	13	0	#NULL!	0	#NULL!	1	2005	1	#NULL!	1	2003	0	#NULL!	0	#NULL!	1	0	0	0	0	0	0	0	0	#NULL!	#NULL!	#NULL!	#NULL!	#NULL!	#NULL!	#NULL!	#NULL!	0	0	0	#NULL!	0	#NULL!	0	0	0
0	93	7	6	1938	#NULL!	0	2005	2012	15	0	#NULL!	0	#NULL!	0	#NULL!	1	2001	1	2001	0	#NULL!	1	2001	1	1	0	0	0	1	0	1	0	#NULL!	#NULL!	#NULL!	#NULL!	#NULL!	#NULL!	#NULL!	#NULL!	0	0	0	#NULL!	0	#NULL!	0	0	0
0	97	3	3	1944	2006	1	2003	2012	30	0	#NULL!	1	2000	0	#NULL!	1	2001	1	2001	0	#NULL!	0	#NULL!	1	1	1	0	0	1	0	0	0	#NULL!	#NULL!	#NULL!	#NULL!	#NULL!	#NULL!	#NULL!	#NULL!	0	0	0	#NULL!	0	#NULL!	0	0	0
0	75	10	1	#NULL!	#NULL!	0	2002	2012	15	0	#NULL!	0	#NULL!	0	#NULL!	1	2004	0	#NULL!	0	#NULL!	0	#NULL!	1	0	0	0	0	0	0	0	0	#NULL!	#NULL!	#NULL!	#NULL!	#NULL!	#NULL!	#NULL!	#NULL!	0	0	0	#NULL!	0	#NULL!	0	0	0
0	82	10	4	1948	#NULL!	0	2002	2012	14	0	#NULL!	1	#NULL!	0	#NULL!	1	#NULL!	1	1975	0	#NULL!	1	2011	1	1	0	0	0	0	0	0	0	#NULL!	#NULL!	#NULL!	#NULL!	#NULL!	#NULL!	#NULL!	#NULL!	0	0	0	#NULL!	0	#NULL!	0	0	0
0	90	5	4	1939	2008	1	2003	2012	15	0	#NULL!	1	2004	0	#NULL!	1	#NULL!	1	2001	0	#NULL!	0	#NULL!	1	1	0	0	0	0	0	0	0	#NULL!	#NULL!	#NULL!	#NULL!	#NULL!	#NULL!	#NULL!	#NULL!	0	0	0	#NULL!	0	#NULL!	0	0	0
0	96	6	4	1933	2009	1	2003	2012	7	1	#NULL!	0	#NULL!	0	#NULL!	1	#NULL!	1	2006	0	#NULL!	1	2005	1	0	0	0	0	0	0	0	0	#NULL!	#NULL!	#NULL!	#NULL!	#NULL!	#NULL!	#NULL!	#NULL!	0	0	0	#NULL!	0	#NULL!	0	0	0
0	97	9	#NULL!	1936	2011	1	2002	2012	11	0	#NULL!	0	#NULL!	1	2009	1	#NULL!	0	#NULL!	0	#NULL!	1	2010	1	0	0	0	0	0	0	0	0	#NULL!	#NULL!	#NULL!	#NULL!	#NULL!	#NULL!	#NULL!	#NULL!	0	0	0	#NULL!	0	#NULL!	0	0	0
0	84	9	1	#NULL!	#NULL!	0	2003	2012	15	0	#NULL!	0	#NULL!	0	#NULL!	1	#NULL!	0	#NULL!	0	#NULL!	0	#NULL!	1	0	0	0	0	0	0	0	0	#NULL!	#NULL!	#NULL!	#NULL!	#NULL!	#NULL!	#NULL!	#NULL!	0	0	0	#NULL!	0	#NULL!	0	0	0
0	80	10	#NULL!	1949	#NULL!	0	2002	2012	20	1	#NULL!	0	#NULL!	0	#NULL!	0	#NULL!	1	2009	0	#NULL!	0	#NULL!	1	0	0	0	0	0	0	0	0	#NULL!	#NULL!	#NULL!	#NULL!	#NULL!	#NULL!	#NULL!	#NULL!	0	0	0	#NULL!	0	#NULL!	0	0	0
0	71	0	3	1949	2002	1	2002	2012	220	0	#NULL!	1	1999	0	#NULL!	1	#NULL!	1	1997	1	2002	0	#NULL!	0	1	1	0	0	0	1	0	0	#NULL!	#NULL!	#NULL!	#NULL!	#NULL!	#NULL!	#NULL!	#NULL!	0	0	0	#NULL!	0	#NULL!	0	0	0
0	67	0	0	#NULL!	2002	1	2002	2012	37	0	#NULL!	0	#NULL!	1	2002	0	#NULL!	0	#NULL!	0	#NULL!	0	#NULL!	0	0	0	0	1	0	0	0	0	#NULL!	#NULL!	#NULL!	#NULL!	#NULL!	#NULL!	#NULL!	#NULL!	0	0	0	#NULL!	0	#NULL!	0	0	0
0	77	10	0	#NULL!	#NULL!	0	2002	2012	11	0	#NULL!	0	#NULL!	0	#NULL!	1	2009	0	#NULL!	0	#NULL!	0	#NULL!	1	0	0	0	0	0	0	0	0	#NULL!	#NULL!	#NULL!	#NULL!	#NULL!	#NULL!	#NULL!	#NULL!	0	0	0	#NULL!	0	#NULL!	0	0	0
0	88	2	#NULL!	1936	2004	1	2002	2012	14	0	#NULL!	0	#NULL!	0	#NULL!	1	#NULL!	0	#NULL!	0	#NULL!	0	#NULL!	1	0	0	0	0	0	0	0	0	#NULL!	#NULL!	#NULL!	#NULL!	#NULL!	#NULL!	#NULL!	#NULL!	0	0	0	#NULL!	0	#NULL!	0	0	0
0	91	8	2	1935	2010	1	2002	2012	11	0	#NULL!	1	2010	0	#NULL!	0	#NULL!	0	#NULL!	0	#NULL!	1	2007	1	0	0	0	0	0	0	0	0	#NULL!	#NULL!	#NULL!	#NULL!	#NULL!	#NULL!	#NULL!	#NULL!	0	0	0	#NULL!	0	#NULL!	0	0	0
0	90	3	#NULL!	1935	2005	1	2002	2012	16	0	#NULL!	0	#NULL!	0	#NULL!	0	#NULL!	0	#NULL!	0	#NULL!	0	#NULL!	1	0	0	0	0	0	0	0	0	#NULL!	#NULL!	#NULL!	#NULL!	#NULL!	#NULL!	#NULL!	#NULL!	0	0	0	#NULL!	0	#NULL!	0	0	0
0	88	9	5	1933	2011	1	2002	2012	13	0	#NULL!	0	#NULL!	0	#NULL!	1	#NULL!	1	1999	1	2003	1	1999	1	1	0	0	0	0	0	1	0	#NULL!	#NULL!	#NULL!	#NULL!	#NULL!	#NULL!	#NULL!	#NULL!	0	0	0	#NULL!	0	#NULL!	0	0	0
0	72	4	3	1948	2006	1	2002	2012	20	0	#NULL!	1	1998	1	#NULL!	1	#NULL!	1	1998	0	#NULL!	0	#NULL!	1	1	1	0	0	0	0	0	0	#NULL!	#NULL!	#NULL!	#NULL!	#NULL!	#NULL!	#NULL!	#NULL!	0	0	0	#NULL!	0	#NULL!	0	0	0
0	92	10	6	1947	#NULL!	0	2002	2012	25	0	#NULL!	0	#NULL!	1	1975	1	#NULL!	1	2005	0	#NULL!	1	2002	1	0	0	0	1	0	0	1	0	0	0	0	0	1	0	0	0	0	0	0	1	0	0	0	0	0
0	94	9	1	1935	#NULL!	0	2003	2012	8	0	#NULL!	0	#NULL!	0	#NULL!	1	2007	0	#NULL!	0	#NULL!	0	#NULL!	1	0	0	0	0	0	0	0	0	#NULL!	#NULL!	#NULL!	#NULL!	#NULL!	#NULL!	#NULL!	#NULL!	0	0	0	#NULL!	0	#NULL!	0	0	0
0	85	5	3	1948	#NULL!	0	2007	2012	21	0	#NULL!	0	#NULL!	0	#NULL!	0	#NULL!	1	2001	0	#NULL!	1	1999	1	1	0	0	0	0	0	1	0	#NULL!	#NULL!	#NULL!	#NULL!	#NULL!	#NULL!	#NULL!	#NULL!	0	0	0	#NULL!	0	#NULL!	0	0	0
0	93	10	2	#NULL!	#NULL!	0	2002	2012	16	0	#NULL!	1	2001	0	#NULL!	0	#NULL!	1	#NULL!	0	#NULL!	0	#NULL!	1	0	1	0	0	0	0	0	0	#NULL!	#NULL!	#NULL!	#NULL!	#NULL!	#NULL!	#NULL!	#NULL!	0	0	0	#NULL!	0	#NULL!	0	0	0
0	84	10	1	#NULL!	#NULL!	0	2002	2012	16	0	#NULL!	0	#NULL!	1	1999	0	2014	0	#NULL!	0	#NULL!	0	#NULL!	1	0	0	0	1	0	0	0	0	#NULL!	#NULL!	#NULL!	#NULL!	#NULL!	#NULL!	#NULL!	#NULL!	0	0	0	#NULL!	0	#NULL!	0	0	0
0	86	10	3	1948	#NULL!	0	2002	2012	17	0	#NULL!	0	#NULL!	1	2001	1	2001	0	#NULL!	0	#NULL!	0	#NULL!	1	0	0	0	1	1	0	0	0	#NULL!	#NULL!	#NULL!	#NULL!	#NULL!	#NULL!	#NULL!	#NULL!	0	0	0	#NULL!	0	#NULL!	0	0	0
0	85	4	2	#NULL!	2006	1	2002	2012	14	0	#NULL!	0	#NULL!	0	#NULL!	1	2000	1	#NULL!	0	#NULL!	0	#NULL!	1	0	0	0	0	1	0	0	0	#NULL!	#NULL!	#NULL!	#NULL!	#NULL!	#NULL!	#NULL!	#NULL!	0	0	0	#NULL!	0	#NULL!	0	0	0
0	88	5	3	1947	2007	1	2002	2012	19	0	#NULL!	0	#NULL!	1	#NULL!	1	2006	0	#NULL!	0	#NULL!	0	#NULL!	1	0	0	0	0	0	0	0	0	#NULL!	#NULL!	#NULL!	#NULL!	#NULL!	#NULL!	#NULL!	#NULL!	0	0	0	#NULL!	0	#NULL!	0	0	0
0	85	10	5	1946	2012	1	2002	2012	14	0	#NULL!	1	2004	0	#NULL!	1	1999	1	2001	0	#NULL!	1	2002	1	1	0	0	0	1	0	1	0	#NULL!	#NULL!	#NULL!	#NULL!	#NULL!	#NULL!	#NULL!	#NULL!	0	0	0	#NULL!	0	#NULL!	0	0	0
0	97	9	0	1937	2011	1	2002	2012	18	0	#NULL!	0	#NULL!	0	#NULL!	1	#NULL!	0	#NULL!	0	#NULL!	0	#NULL!	1	0	0	0	0	0	0	0	0	#NULL!	#NULL!	#NULL!	#NULL!	#NULL!	#NULL!	#NULL!	#NULL!	0	0	0	#NULL!	0	#NULL!	0	0	0
0	77	5	6	1934	2007	1	2002	2012	17	0	#NULL!	1	2006	0	#NULL!	1	2006	1	2006	0	#NULL!	0	#NULL!	1	0	0	0	0	0	0	0	0	#NULL!	#NULL!	#NULL!	#NULL!	#NULL!	#NULL!	#NULL!	#NULL!	0	0	0	#NULL!	0	#NULL!	0	0	0
0	95	2	1	1938	2004	1	2002	2012	18	0	#NULL!	1	2003	0	#NULL!	0	#NULL!	0	#NULL!	0	#NULL!	0	#NULL!	1	0	0	0	0	0	0	0	0	#NULL!	#NULL!	#NULL!	#NULL!	#NULL!	#NULL!	#NULL!	#NULL!	0	0	0	#NULL!	0	#NULL!	0	0	0
0	76	10	6	#NULL!	#NULL!	0	2002	2012	17	0	#NULL!	0	#NULL!	1	2012	0	#NULL!	0	#NULL!	0	#NULL!	0	#NULL!	1	0	0	0	0	0	0	0	0	#NULL!	#NULL!	#NULL!	#NULL!	#NULL!	#NULL!	#NULL!	#NULL!	0	0	0	#NULL!	0	#NULL!	0	0	0
0	78	10	3	#NULL!	#NULL!	0	2002	2012	29	0	#NULL!	0	#NULL!	0	#NULL!	1	2000	0	#NULL!	0	#NULL!	1	2009	1	0	0	0	0	1	0	0	0	#NULL!	#NULL!	#NULL!	#NULL!	#NULL!	#NULL!	#NULL!	#NULL!	0	0	0	#NULL!	0	#NULL!	0	0	0
0	81	9	4	1934	#NULL!	0	2003	2012	18	1	2012	0	#NULL!	1	2005	1	#NULL!	0	#NULL!	0	#NULL!	0	#NULL!	1	0	0	0	0	0	0	0	0	#NULL!	#NULL!	#NULL!	#NULL!	#NULL!	#NULL!	#NULL!	#NULL!	0	0	0	#NULL!	0	#NULL!	0	0	0
0	82	10	0	#NULL!	2012	1	2002	2012	10	0	#NULL!	1	2012	0	#NULL!	1	#NULL!	0	#NULL!	0	#NULL!	1	2012	1	0	0	0	0	0	0	0	0	#NULL!	#NULL!	#NULL!	#NULL!	#NULL!	#NULL!	#NULL!	#NULL!	0	0	0	#NULL!	0	#NULL!	0	0	0
0	82	9	7	1934	#NULL!	0	2003	2012	18	1	#NULL!	0	#NULL!	1	2001	1	2000	0	#NULL!	0	#NULL!	0	#NULL!	1	0	0	0	1	1	0	0	0	#NULL!	#NULL!	#NULL!	#NULL!	#NULL!	#NULL!	#NULL!	#NULL!	0	0	0	#NULL!	0	#NULL!	0	0	0
0	88	8	4	1949	2011	1	2003	2012	25	0	#NULL!	0	#NULL!	1	2007	1	2001	0	#NULL!	0	#NULL!	1	2007	1	0	0	0	0	1	0	0	0	#NULL!	#NULL!	#NULL!	#NULL!	#NULL!	#NULL!	#NULL!	#NULL!	0	0	0	#NULL!	0	#NULL!	0	0	0
0	84	5	2	1940	2007	1	2002	2012	13	0	#NULL!	0	#NULL!	0	#NULL!	1	#NULL!	0	#NULL!	0	#NULL!	1	1975	1	0	0	0	0	0	0	1	0	#NULL!	#NULL!	#NULL!	#NULL!	#NULL!	#NULL!	#NULL!	#NULL!	0	0	0	#NULL!	0	#NULL!	0	0	0
0	75	10	3	#NULL!	#NULL!	0	2002	2012	18	0	#NULL!	0	#NULL!	1	2011	1	1982	0	#NULL!	1	2003	0	#NULL!	1	0	0	0	0	1	0	0	0	#NULL!	#NULL!	#NULL!	#NULL!	#NULL!	#NULL!	#NULL!	#NULL!	0	0	0	#NULL!	0	#NULL!	0	0	0
0	77	10	2	#NULL!	#NULL!	0	2002	2012	20	0	#NULL!	0	#NULL!	0	#NULL!	1	1990	0	#NULL!	0	#NULL!	1	2007	1	0	0	0	0	1	0	0	0	#NULL!	#NULL!	#NULL!	#NULL!	#NULL!	#NULL!	#NULL!	#NULL!	0	0	0	#NULL!	0	#NULL!	0	0	0
0	103	8	0	1933	2010	1	2002	2012	9	0	#NULL!	0	#NULL!	0	#NULL!	1	#NULL!	0	#NULL!	0	#NULL!	0	#NULL!	1	0	0	0	0	0	0	0	0	#NULL!	#NULL!	#NULL!	#NULL!	#NULL!	#NULL!	#NULL!	#NULL!	0	0	0	#NULL!	0	#NULL!	0	0	0
0	77	10	0	#NULL!	#NULL!	0	2002	2012	23	0	#NULL!	0	#NULL!	0	#NULL!	1	2000	1	2001	0	#NULL!	0	#NULL!	1	1	0	0	0	1	0	0	0	#NULL!	#NULL!	#NULL!	#NULL!	#NULL!	#NULL!	#NULL!	#NULL!	0	0	0	#NULL!	0	#NULL!	0	0	0
0	78	10	6	#NULL!	2012	1	2002	2012	21	1	2007	1	2009	0	#NULL!	1	2006	0	#NULL!	1	2012	0	#NULL!	1	0	0	0	0	0	0	0	0	#NULL!	#NULL!	#NULL!	#NULL!	#NULL!	#NULL!	#NULL!	#NULL!	0	1	1	#NULL!	0	#NULL!	0	0	1
0	90	3	4	1934	2005	1	2002	2012	8	0	#NULL!	0	#NULL!	0	#NULL!	1	2001	0	#NULL!	0	#NULL!	0	#NULL!	1	0	0	0	0	1	0	0	0	#NULL!	#NULL!	#NULL!	#NULL!	#NULL!	#NULL!	#NULL!	#NULL!	0	0	0	#NULL!	0	#NULL!	0	0	0
0	79	1	1	#NULL!	2003	1	2002	2012	7	0	#NULL!	1	2001	1	2001	1	#NULL!	1	#NULL!	0	#NULL!	0	#NULL!	1	0	1	0	1	0	0	0	0	#NULL!	#NULL!	#NULL!	#NULL!	#NULL!	#NULL!	#NULL!	#NULL!	0	0	0	#NULL!	0	#NULL!	0	0	0
0	86	10	6	1948	#NULL!	0	2002	2012	19	0	#NULL!	1	1900	0	#NULL!	1	#NULL!	1	#NULL!	0	#NULL!	0	#NULL!	1	0	1	0	0	0	0	0	0	#NULL!	#NULL!	#NULL!	#NULL!	#NULL!	#NULL!	#NULL!	#NULL!	0	0	0	#NULL!	0	#NULL!	0	0	0
0	80	10	2	#NULL!	#NULL!	0	2002	2012	22	0	#NULL!	1	2010	0	#NULL!	1	2000	1	2001	0	#NULL!	0	#NULL!	1	1	0	0	0	1	0	0	0	#NULL!	#NULL!	#NULL!	#NULL!	#NULL!	#NULL!	#NULL!	#NULL!	0	0	0	#NULL!	0	#NULL!	0	0	0
0	77	10	1	#NULL!	#NULL!	0	2002	2012	13	0	#NULL!	0	#NULL!	0	#NULL!	0	#NULL!	0	#NULL!	0	#NULL!	0	#NULL!	1	0	0	0	0	0	0	0	0	#NULL!	#NULL!	#NULL!	#NULL!	#NULL!	#NULL!	#NULL!	#NULL!	0	0	0	#NULL!	0	#NULL!	0	0	0
0	98	7	1	1930	2009	1	2002	2012	6	0	#NULL!	0	#NULL!	0	#NULL!	1	2000	1	1975	0	#NULL!	0	#NULL!	1	1	0	0	0	1	0	0	0	#NULL!	#NULL!	#NULL!	#NULL!	#NULL!	#NULL!	#NULL!	#NULL!	0	0	0	#NULL!	0	#NULL!	0	0	0
0	90	8	3	1939	2010	1	2002	2012	17	0	#NULL!	0	#NULL!	1	2007	1	2001	0	#NULL!	0	#NULL!	0	#NULL!	1	0	0	0	0	1	0	0	0	#NULL!	#NULL!	#NULL!	#NULL!	#NULL!	#NULL!	#NULL!	#NULL!	0	0	0	#NULL!	0	#NULL!	0	0	0
0	77	10	5	#NULL!	#NULL!	0	2002	2012	17	0	#NULL!	0	#NULL!	0	#NULL!	1	#NULL!	0	#NULL!	1	2006	0	#NULL!	1	0	0	0	0	0	0	0	0	#NULL!	#NULL!	#NULL!	#NULL!	#NULL!	#NULL!	#NULL!	#NULL!	0	0	0	#NULL!	0	#NULL!	0	0	0
0	86	9	3	#NULL!	#NULL!	0	2003	2012	53	0	#NULL!	0	#NULL!	1	2006	1	2000	0	#NULL!	1	2009	0	#NULL!	0	0	0	0	0	1	0	0	0	#NULL!	#NULL!	#NULL!	#NULL!	#NULL!	#NULL!	#NULL!	#NULL!	0	0	0	#NULL!	0	#NULL!	0	0	0
0	93	8	2	1939	2010	1	2002	2012	14	0	#NULL!	0	#NULL!	0	#NULL!	0	#NULL!	0	#NULL!	0	#NULL!	0	#NULL!	1	0	0	0	0	0	0	0	0	#NULL!	#NULL!	#NULL!	#NULL!	#NULL!	#NULL!	#NULL!	#NULL!	0	0	0	#NULL!	0	#NULL!	0	0	0
0	95	1	0	1913	2003	1	2002	2012	10	0	#NULL!	0	#NULL!	0	#NULL!	0	#NULL!	0	#NULL!	0	#NULL!	0	#NULL!	1	0	0	0	0	0	0	0	0	#NULL!	#NULL!	#NULL!	#NULL!	#NULL!	#NULL!	#NULL!	#NULL!	0	0	0	#NULL!	0	#NULL!	0	0	0
0	96	6	7	1932	2008	1	2002	2012	5	1	#NULL!	0	#NULL!	1	#NULL!	1	#NULL!	0	#NULL!	0	#NULL!	1	2006	1	0	0	0	0	0	0	0	0	#NULL!	#NULL!	#NULL!	#NULL!	#NULL!	#NULL!	#NULL!	#NULL!	0	0	0	#NULL!	0	#NULL!	0	0	0
0	86	4	1	1934	2006	1	2002	2012	8	0	#NULL!	0	#NULL!	1	2001	1	1998	0	#NULL!	0	#NULL!	0	#NULL!	1	0	0	0	1	1	0	0	0	#NULL!	#NULL!	#NULL!	#NULL!	#NULL!	#NULL!	#NULL!	#NULL!	0	0	0	#NULL!	0	#NULL!	0	0	0
0	92	4	1	1935	2006	1	2002	2012	20	0	#NULL!	1	2005	0	#NULL!	1	2000	1	2000	0	#NULL!	0	#NULL!	1	1	0	0	0	1	0	0	0	#NULL!	#NULL!	#NULL!	#NULL!	#NULL!	#NULL!	#NULL!	#NULL!	0	0	0	#NULL!	0	#NULL!	0	0	0
0	86	9	4	#NULL!	#NULL!	0	2003	2012	34	1	2010	0	#NULL!	1	#NULL!	1	#NULL!	0	#NULL!	0	#NULL!	0	#NULL!	1	0	0	0	0	0	0	0	0	#NULL!	#NULL!	#NULL!	#NULL!	#NULL!	#NULL!	#NULL!	#NULL!	0	0	0	#NULL!	0	#NULL!	0	0	0
0	86	4	3	1949	2008	1	2004	2012	17	0	#NULL!	0	#NULL!	1	2004	1	1999	0	#NULL!	0	#NULL!	1	2007	1	0	0	0	1	1	0	0	0	#NULL!	#NULL!	#NULL!	#NULL!	#NULL!	#NULL!	#NULL!	#NULL!	0	0	0	#NULL!	0	#NULL!	0	0	0
0	81	10	2	1948	#NULL!	0	2002	2012	13	0	#NULL!	0	#NULL!	0	#NULL!	1	2007	1	2001	0	#NULL!	1	2008	1	1	0	0	0	0	0	0	0	#NULL!	#NULL!	#NULL!	#NULL!	#NULL!	#NULL!	#NULL!	#NULL!	0	0	0	#NULL!	0	#NULL!	0	0	0
0	76	10	1	#NULL!	#NULL!	0	2002	2012	22	0	#NULL!	0	#NULL!	0	#NULL!	1	#NULL!	0	#NULL!	0	#NULL!	0	#NULL!	1	0	0	0	0	0	0	0	0	#NULL!	#NULL!	#NULL!	#NULL!	#NULL!	#NULL!	#NULL!	#NULL!	0	0	0	#NULL!	0	#NULL!	0	0	0
0	78	10	0	#NULL!	#NULL!	0	2002	2012	19	0	#NULL!	0	#NULL!	0	#NULL!	0	2013	0	#NULL!	0	#NULL!	0	#NULL!	1	0	0	0	0	0	0	0	0	#NULL!	#NULL!	#NULL!	#NULL!	#NULL!	#NULL!	#NULL!	#NULL!	0	0	0	#NULL!	0	#NULL!	0	0	0
0	80	10	1	#NULL!	#NULL!	0	2002	2012	33	0	#NULL!	0	#NULL!	0	#NULL!	1	2001	0	#NULL!	0	#NULL!	0	#NULL!	1	0	0	0	0	1	0	0	0	#NULL!	#NULL!	#NULL!	#NULL!	#NULL!	#NULL!	#NULL!	#NULL!	0	0	0	#NULL!	0	#NULL!	0	0	0
0	87	9	3	1946	2011	1	2002	2012	11	0	#NULL!	1	2011	0	#NULL!	1	2006	0	#NULL!	0	#NULL!	0	#NULL!	1	0	0	0	0	0	0	0	0	#NULL!	#NULL!	#NULL!	#NULL!	#NULL!	#NULL!	#NULL!	#NULL!	0	0	0	#NULL!	0	#NULL!	0	0	0
0	87	8	#NULL!	1944	2010	1	2002	2012	20	0	#NULL!	1	2004	0	#NULL!	1	#NULL!	1	#NULL!	0	#NULL!	0	#NULL!	1	0	0	0	0	0	0	0	0	#NULL!	#NULL!	#NULL!	#NULL!	#NULL!	#NULL!	#NULL!	#NULL!	0	0	0	#NULL!	0	#NULL!	0	0	0
0	84	10	1	1934	#NULL!	0	2002	2012	12	0	#NULL!	0	#NULL!	0	#NULL!	1	#NULL!	0	#NULL!	0	#NULL!	0	#NULL!	1	0	0	0	0	0	0	0	0	#NULL!	#NULL!	#NULL!	#NULL!	#NULL!	#NULL!	#NULL!	#NULL!	0	0	0	#NULL!	0	#NULL!	0	0	0
0	83	9	2	1934	#NULL!	0	2003	2012	28	0	#NULL!	1	#NULL!	0	#NULL!	0	#NULL!	0	#NULL!	1	#NULL!	0	#NULL!	1	0	0	0	0	0	0	0	0	0	0	0	0	1	0	0	0	0	0	0	1	0	0	0	0	0
0	83	10	3	1933	#NULL!	0	2002	2012	18	0	#NULL!	0	#NULL!	1	1999	1	#NULL!	1	1999	0	#NULL!	0	#NULL!	1	1	0	0	1	0	0	0	0	#NULL!	#NULL!	#NULL!	#NULL!	#NULL!	#NULL!	#NULL!	#NULL!	0	0	0	#NULL!	0	#NULL!	0	0	0
0	93	1	#NULL!	1938	2003	1	2002	2012	8	0	#NULL!	0	#NULL!	0	#NULL!	1	#NULL!	0	#NULL!	0	#NULL!	0	#NULL!	1	0	0	0	0	0	0	0	0	#NULL!	#NULL!	#NULL!	#NULL!	#NULL!	#NULL!	#NULL!	#NULL!	0	0	0	#NULL!	0	#NULL!	0	0	0
0	73	5	3	#NULL!	2008	1	2003	2012	29	0	#NULL!	0	#NULL!	1	2001	1	2007	0	#NULL!	0	#NULL!	0	#NULL!	1	0	0	0	1	0	0	0	0	#NULL!	#NULL!	#NULL!	#NULL!	#NULL!	#NULL!	#NULL!	#NULL!	0	0	0	#NULL!	0	#NULL!	0	0	0
0	84	8	4	1936	2011	1	2003	2012	21	0	#NULL!	0	#NULL!	0	#NULL!	1	#NULL!	0	#NULL!	0	#NULL!	1	2008	1	0	0	0	0	0	0	0	0	#NULL!	#NULL!	#NULL!	#NULL!	#NULL!	#NULL!	#NULL!	#NULL!	0	0	0	#NULL!	0	#NULL!	0	0	0
0	85	10	6	1936	2012	1	2002	2012	10	0	#NULL!	0	#NULL!	0	#NULL!	1	2000	1	2004	1	2009	1	2010	1	0	0	0	0	1	0	0	0	#NULL!	#NULL!	#NULL!	#NULL!	#NULL!	#NULL!	#NULL!	#NULL!	0	0	0	#NULL!	0	#NULL!	0	0	0
0	87	9	3	1943	#NULL!	0	2003	2012	15	1	2000	0	#NULL!	0	#NULL!	1	#NULL!	0	#NULL!	0	#NULL!	0	#NULL!	1	0	0	1	0	0	0	0	0	#NULL!	#NULL!	#NULL!	#NULL!	#NULL!	#NULL!	#NULL!	#NULL!	0	0	0	#NULL!	0	#NULL!	0	0	0
0	80	10	#NULL!	1934	#NULL!	0	2002	2012	17	0	#NULL!	0	#NULL!	1	#NULL!	0	#NULL!	1	2012	0	#NULL!	0	#NULL!	1	0	0	0	0	0	0	0	0	#NULL!	#NULL!	#NULL!	#NULL!	#NULL!	#NULL!	#NULL!	#NULL!	0	0	0	#NULL!	0	#NULL!	0	0	0
0	79	10	1	1935	#NULL!	0	2002	2012	35	0	#NULL!	0	#NULL!	0	#NULL!	1	#NULL!	0	#NULL!	0	#NULL!	0	#NULL!	0	0	0	0	0	0	0	0	0	#NULL!	#NULL!	#NULL!	#NULL!	#NULL!	#NULL!	#NULL!	#NULL!	0	0	0	#NULL!	0	#NULL!	0	0	0
0	87	0	6	1938	2002	1	2002	2012	6	0	#NULL!	1	2001	1	#NULL!	1	#NULL!	1	2001	0	#NULL!	0	#NULL!	1	1	1	0	0	0	0	0	0	#NULL!	#NULL!	#NULL!	#NULL!	#NULL!	#NULL!	#NULL!	#NULL!	0	0	0	#NULL!	0	#NULL!	0	0	0
0	78	0	0	#NULL!	2003	1	2003	2012	14	0	#NULL!	0	#NULL!	1	2001	1	2003	0	#NULL!	0	#NULL!	0	#NULL!	1	0	0	0	1	1	0	0	0	#NULL!	#NULL!	#NULL!	#NULL!	#NULL!	#NULL!	#NULL!	#NULL!	0	0	0	#NULL!	0	#NULL!	0	0	0
0	92	1	1	#NULL!	2003	1	2002	2012	15	0	#NULL!	0	#NULL!	0	#NULL!	0	#NULL!	0	#NULL!	0	#NULL!	0	#NULL!	1	0	0	0	0	0	0	0	0	#NULL!	#NULL!	#NULL!	#NULL!	#NULL!	#NULL!	#NULL!	#NULL!	0	0	0	#NULL!	0	#NULL!	0	0	0
0	79	10	5	1937	#NULL!	0	2002	2012	29	0	#NULL!	0	#NULL!	0	#NULL!	0	#NULL!	0	#NULL!	0	#NULL!	0	#NULL!	1	0	0	0	0	0	0	0	0	#NULL!	#NULL!	#NULL!	#NULL!	#NULL!	#NULL!	#NULL!	#NULL!	0	0	0	#NULL!	0	#NULL!	0	0	0
0	85	10	2	1928	#NULL!	0	2002	2012	18	0	#NULL!	0	#NULL!	0	#NULL!	1	2002	0	#NULL!	0	#NULL!	0	#NULL!	1	0	0	0	0	1	0	0	0	#NULL!	#NULL!	#NULL!	#NULL!	#NULL!	#NULL!	#NULL!	#NULL!	0	0	0	#NULL!	0	#NULL!	0	0	0
0	79	10	1	#NULL!	#NULL!	0	2002	2012	15	0	#NULL!	0	#NULL!	0	#NULL!	0	#NULL!	0	#NULL!	0	#NULL!	0	#NULL!	1	0	0	0	0	0	0	0	0	#NULL!	#NULL!	#NULL!	#NULL!	#NULL!	#NULL!	#NULL!	#NULL!	0	0	0	#NULL!	0	#NULL!	0	0	0
0	98	4	3	1936	2006	1	2002	2012	10	0	#NULL!	1	2006	1	2001	1	#NULL!	1	#NULL!	0	#NULL!	1	2002	1	0	0	0	1	0	0	1	0	#NULL!	#NULL!	#NULL!	#NULL!	#NULL!	#NULL!	#NULL!	#NULL!	0	0	0	#NULL!	0	#NULL!	0	0	0
0	78	10	8	1934	2012	1	2002	2012	16	1	2003	0	#NULL!	1	1999	1	1999	1	1999	0	#NULL!	0	#NULL!	1	1	0	0	1	1	0	0	0	#NULL!	#NULL!	#NULL!	#NULL!	#NULL!	#NULL!	#NULL!	#NULL!	0	0	0	#NULL!	0	#NULL!	0	0	0
0	78	10	1	#NULL!	#NULL!	0	2002	2012	18	0	#NULL!	0	#NULL!	0	#NULL!	0	#NULL!	0	#NULL!	0	#NULL!	0	#NULL!	1	0	0	0	0	0	0	0	0	#NULL!	#NULL!	#NULL!	#NULL!	#NULL!	#NULL!	#NULL!	#NULL!	0	0	0	#NULL!	0	#NULL!	0	0	0
0	77	10	3	#NULL!	#NULL!	0	2002	2012	16	0	#NULL!	0	#NULL!	0	#NULL!	1	#NULL!	0	#NULL!	0	#NULL!	0	#NULL!	1	0	0	0	0	0	0	0	0	#NULL!	#NULL!	#NULL!	#NULL!	#NULL!	#NULL!	#NULL!	#NULL!	0	0	0	#NULL!	0	#NULL!	0	0	0
0	87	10	1	1947	#NULL!	0	2002	2012	14	0	#NULL!	0	#NULL!	0	#NULL!	1	#NULL!	0	#NULL!	0	#NULL!	0	#NULL!	1	0	0	0	0	0	0	0	0	#NULL!	#NULL!	#NULL!	#NULL!	#NULL!	#NULL!	#NULL!	#NULL!	0	0	0	#NULL!	0	#NULL!	0	0	0
0	82	10	2	1949	#NULL!	0	2002	2012	15	0	#NULL!	0	#NULL!	1	2009	1	2011	0	#NULL!	0	#NULL!	0	#NULL!	1	0	0	0	0	0	0	0	0	#NULL!	#NULL!	#NULL!	#NULL!	#NULL!	#NULL!	#NULL!	#NULL!	0	0	0	#NULL!	0	#NULL!	0	0	0
0	95	1	6	1933	2003	1	2002	2012	15	0	#NULL!	1	1999	0	#NULL!	1	2000	1	2002	0	#NULL!	1	2000	1	1	1	0	0	1	0	1	0	#NULL!	#NULL!	#NULL!	#NULL!	#NULL!	#NULL!	#NULL!	#NULL!	0	0	0	#NULL!	0	#NULL!	0	0	0
0	79	10	7	#NULL!	#NULL!	0	2002	2012	27	1	2011	1	2007	1	1999	1	2002	1	2001	0	#NULL!	1	2012	1	1	0	0	1	1	0	0	0	#NULL!	#NULL!	#NULL!	#NULL!	#NULL!	#NULL!	#NULL!	#NULL!	0	0	0	#NULL!	0	#NULL!	0	0	0
0	88	6	7	1948	2009	1	2003	2012	13	0	#NULL!	1	2006	0	#NULL!	1	#NULL!	1	2008	1	2007	0	#NULL!	1	0	0	0	0	0	0	0	0	#NULL!	#NULL!	#NULL!	#NULL!	#NULL!	#NULL!	#NULL!	#NULL!	0	0	0	#NULL!	0	#NULL!	0	0	0
0	88	10	1	1936	#NULL!	0	2002	2012	22	0	#NULL!	0	#NULL!	1	#NULL!	1	#NULL!	0	#NULL!	0	#NULL!	0	#NULL!	1	0	0	0	0	0	0	0	0	#NULL!	#NULL!	#NULL!	#NULL!	#NULL!	#NULL!	#NULL!	#NULL!	0	0	0	#NULL!	0	#NULL!	0	0	0
0	88	8	2	#NULL!	2010	1	2002	2012	18	0	#NULL!	0	#NULL!	1	#NULL!	0	#NULL!	0	#NULL!	0	#NULL!	0	#NULL!	1	0	0	0	0	0	0	0	0	#NULL!	#NULL!	#NULL!	#NULL!	#NULL!	#NULL!	#NULL!	#NULL!	0	0	0	#NULL!	0	#NULL!	0	0	0
0	94	5	2	1930	2009	1	2004	2012	14	0	#NULL!	1	2008	0	#NULL!	1	2001	0	#NULL!	0	#NULL!	1	2001	1	0	0	0	0	1	0	1	0	#NULL!	#NULL!	#NULL!	#NULL!	#NULL!	#NULL!	#NULL!	#NULL!	0	0	0	#NULL!	0	#NULL!	0	0	0
0	80	5	0	1934	#NULL!	0	2007	2012	28	0	#NULL!	0	#NULL!	0	#NULL!	1	1997	0	#NULL!	0	#NULL!	0	#NULL!	1	0	0	0	0	1	0	0	0	#NULL!	#NULL!	#NULL!	#NULL!	#NULL!	#NULL!	#NULL!	#NULL!	0	0	0	#NULL!	0	#NULL!	0	0	0
0	93	10	3	1948	#NULL!	0	2002	2012	14	0	#NULL!	0	#NULL!	1	1999	0	#NULL!	0	#NULL!	0	#NULL!	0	#NULL!	1	0	0	0	1	0	0	0	0	#NULL!	#NULL!	#NULL!	#NULL!	#NULL!	#NULL!	#NULL!	#NULL!	0	0	0	#NULL!	0	#NULL!	0	0	0
0	76	9	1	#NULL!	#NULL!	0	2003	2012	8	0	#NULL!	0	#NULL!	0	#NULL!	1	#NULL!	0	#NULL!	0	#NULL!	0	#NULL!	1	0	0	0	0	0	0	0	0	#NULL!	#NULL!	#NULL!	#NULL!	#NULL!	#NULL!	#NULL!	#NULL!	0	0	0	#NULL!	0	#NULL!	0	0	0
0	87	10	3	1938	#NULL!	0	2002	2012	15	0	#NULL!	0	#NULL!	0	#NULL!	1	#NULL!	1	#NULL!	0	#NULL!	1	1982	1	0	0	0	0	0	0	1	0	#NULL!	#NULL!	#NULL!	#NULL!	#NULL!	#NULL!	#NULL!	#NULL!	0	0	0	#NULL!	0	#NULL!	0	0	0
0	93	10	3	1949	#NULL!	0	2002	2012	11	0	#NULL!	0	#NULL!	0	#NULL!	0	#NULL!	0	#NULL!	1	2012	0	#NULL!	1	0	0	0	0	0	0	0	0	#NULL!	#NULL!	#NULL!	#NULL!	#NULL!	#NULL!	#NULL!	#NULL!	0	0	0	#NULL!	0	#NULL!	0	0	0
0	92	4	1	1936	2006	1	2002	2012	19	0	#NULL!	0	#NULL!	1	1990	1	2004	0	#NULL!	0	#NULL!	0	#NULL!	1	0	0	0	1	0	0	0	0	#NULL!	#NULL!	#NULL!	#NULL!	#NULL!	#NULL!	#NULL!	#NULL!	0	0	0	#NULL!	0	#NULL!	0	0	0
0	84	7	1	1936	2009	1	2002	2012	12	0	#NULL!	0	#NULL!	0	#NULL!	0	#NULL!	0	#NULL!	0	#NULL!	0	#NULL!	1	0	0	0	0	0	0	0	0	#NULL!	#NULL!	#NULL!	#NULL!	#NULL!	#NULL!	#NULL!	#NULL!	0	0	0	#NULL!	0	#NULL!	0	0	0
0	79	10	0	1935	#NULL!	0	2002	2012	15	0	#NULL!	0	#NULL!	0	#NULL!	1	1999	0	#NULL!	0	#NULL!	0	#NULL!	1	0	0	0	0	1	0	0	0	#NULL!	#NULL!	#NULL!	#NULL!	#NULL!	#NULL!	#NULL!	#NULL!	0	0	0	#NULL!	0	#NULL!	0	0	0
0	98	4	2	1929	2008	1	2004	2012	14	0	#NULL!	1	2007	0	#NULL!	0	#NULL!	1	#NULL!	1	2007	1	2006	1	0	0	0	0	0	0	0	0	#NULL!	#NULL!	#NULL!	#NULL!	#NULL!	#NULL!	#NULL!	#NULL!	0	0	0	#NULL!	0	#NULL!	0	0	0
0	74	3	0	1935	2005	1	2002	2012	13	0	#NULL!	0	#NULL!	0	#NULL!	1	2003	0	#NULL!	0	#NULL!	0	#NULL!	1	0	0	0	0	0	0	0	0	#NULL!	#NULL!	#NULL!	#NULL!	#NULL!	#NULL!	#NULL!	#NULL!	0	0	0	#NULL!	0	#NULL!	0	0	0
0	85	10	1	1936	#NULL!	0	2002	2012	26	0	#NULL!	0	#NULL!	0	#NULL!	0	#NULL!	0	#NULL!	0	#NULL!	0	#NULL!	1	0	0	0	0	0	0	0	0	#NULL!	#NULL!	#NULL!	#NULL!	#NULL!	#NULL!	#NULL!	#NULL!	0	0	0	#NULL!	0	#NULL!	0	0	0
0	89	8	0	1933	2010	1	2002	2012	18	0	#NULL!	0	#NULL!	0	#NULL!	0	#NULL!	0	#NULL!	0	#NULL!	0	#NULL!	1	0	0	0	0	0	0	0	0	#NULL!	#NULL!	#NULL!	#NULL!	#NULL!	#NULL!	#NULL!	#NULL!	0	0	0	#NULL!	0	#NULL!	0	0	0
0	77	10	4	#NULL!	2012	1	2002	2012	13	0	#NULL!	0	#NULL!	1	2001	1	#NULL!	1	2001	1	2012	0	#NULL!	1	1	0	0	1	0	0	0	0	#NULL!	#NULL!	#NULL!	#NULL!	#NULL!	#NULL!	#NULL!	#NULL!	0	0	0	#NULL!	0	#NULL!	0	0	0
0	95	5	1	1935	2007	1	2002	2012	22	0	#NULL!	0	#NULL!	0	#NULL!	1	#NULL!	0	#NULL!	0	#NULL!	0	#NULL!	1	0	0	0	0	0	0	0	0	#NULL!	#NULL!	#NULL!	#NULL!	#NULL!	#NULL!	#NULL!	#NULL!	0	0	0	#NULL!	0	#NULL!	0	0	0
0	85	10	2	#NULL!	#NULL!	0	2002	2012	12	0	#NULL!	0	#NULL!	0	#NULL!	1	#NULL!	1	2011	0	#NULL!	0	#NULL!	1	0	0	0	0	0	0	0	0	#NULL!	#NULL!	#NULL!	#NULL!	#NULL!	#NULL!	#NULL!	#NULL!	0	0	0	#NULL!	0	#NULL!	0	0	0
0	77	9	1	#NULL!	#NULL!	0	2003	2012	21	0	#NULL!	0	#NULL!	0	#NULL!	0	#NULL!	0	#NULL!	0	#NULL!	0	#NULL!	1	0	0	0	0	0	0	0	0	#NULL!	#NULL!	#NULL!	#NULL!	#NULL!	#NULL!	#NULL!	#NULL!	0	0	0	#NULL!	0	#NULL!	0	0	0
0	96	9	2	1938	2011	1	2002	2012	16	0	#NULL!	0	#NULL!	1	2002	0	#NULL!	0	#NULL!	0	#NULL!	0	#NULL!	1	0	0	0	1	0	0	0	0	#NULL!	#NULL!	#NULL!	#NULL!	#NULL!	#NULL!	#NULL!	#NULL!	0	0	0	#NULL!	0	#NULL!	0	0	0
0	87	6	3	1949	#NULL!	0	2006	2012	15	0	#NULL!	0	#NULL!	0	#NULL!	1	#NULL!	0	#NULL!	0	#NULL!	1	2005	1	0	0	0	0	0	0	1	0	#NULL!	#NULL!	#NULL!	#NULL!	#NULL!	#NULL!	#NULL!	#NULL!	0	0	0	#NULL!	0	#NULL!	0	0	0
0	88	0	0	1948	2002	1	2002	2012	39	0	#NULL!	1	2002	0	#NULL!	1	1999	0	#NULL!	0	#NULL!	0	#NULL!	0	0	1	0	0	1	0	0	0	#NULL!	#NULL!	#NULL!	#NULL!	#NULL!	#NULL!	#NULL!	#NULL!	0	0	0	#NULL!	0	#NULL!	0	0	0
0	94	7	2	1947	2009	1	2002	2012	16	0	#NULL!	0	#NULL!	0	#NULL!	1	1992	0	#NULL!	0	#NULL!	0	#NULL!	1	0	0	0	0	1	0	0	0	#NULL!	#NULL!	#NULL!	#NULL!	#NULL!	#NULL!	#NULL!	#NULL!	0	0	0	#NULL!	0	#NULL!	0	0	0
0	97	8	2	1925	2010	1	2002	2012	17	1	#NULL!	1	2010	1	#NULL!	1	#NULL!	1	1975	0	#NULL!	0	#NULL!	1	1	0	0	0	0	0	0	0	#NULL!	#NULL!	#NULL!	#NULL!	#NULL!	#NULL!	#NULL!	#NULL!	0	0	0	#NULL!	0	#NULL!	0	0	0
0	91	5	0	1935	2007	1	2002	2012	12	0	#NULL!	0	#NULL!	0	#NULL!	1	#NULL!	0	#NULL!	0	#NULL!	0	#NULL!	1	0	0	0	0	0	0	0	0	#NULL!	#NULL!	#NULL!	#NULL!	#NULL!	#NULL!	#NULL!	#NULL!	0	0	0	#NULL!	0	#NULL!	0	0	0
0	91	10	4	1938	#NULL!	0	2002	2012	15	0	#NULL!	0	#NULL!	0	#NULL!	1	#NULL!	0	#NULL!	0	#NULL!	0	#NULL!	1	0	0	0	0	0	0	0	0	#NULL!	#NULL!	#NULL!	#NULL!	#NULL!	#NULL!	#NULL!	#NULL!	0	0	0	#NULL!	0	#NULL!	0	0	0
0	89	9	3	1939	#NULL!	0	2003	2012	12	0	#NULL!	0	#NULL!	0	#NULL!	0	#NULL!	0	#NULL!	0	#NULL!	0	#NULL!	1	0	0	0	0	0	0	0	0	#NULL!	#NULL!	#NULL!	#NULL!	#NULL!	#NULL!	#NULL!	#NULL!	0	0	0	#NULL!	0	#NULL!	0	0	0
0	88	10	1	#NULL!	#NULL!	0	2002	2012	10	0	#NULL!	1	2009	0	#NULL!	1	2001	0	#NULL!	0	#NULL!	0	#NULL!	1	0	0	0	0	1	0	0	0	#NULL!	#NULL!	#NULL!	#NULL!	#NULL!	#NULL!	#NULL!	#NULL!	0	0	0	#NULL!	0	#NULL!	0	0	0
0	95	10	2	1935	#NULL!	0	2002	2012	16	0	#NULL!	0	#NULL!	0	#NULL!	1	2001	0	#NULL!	0	#NULL!	1	2009	1	0	0	0	0	1	0	0	0	#NULL!	#NULL!	#NULL!	#NULL!	#NULL!	#NULL!	#NULL!	#NULL!	0	0	0	#NULL!	0	#NULL!	0	0	0
0	99	10	1	1937	2012	1	2002	2012	13	0	#NULL!	0	#NULL!	0	#NULL!	0	#NULL!	0	#NULL!	0	#NULL!	0	#NULL!	1	0	0	0	0	0	0	0	0	#NULL!	#NULL!	#NULL!	#NULL!	#NULL!	#NULL!	#NULL!	#NULL!	0	0	0	#NULL!	0	#NULL!	0	0	0
0	86	8	10	1933	2010	1	2002	2012	11	0	#NULL!	0	#NULL!	0	#NULL!	1	#NULL!	0	#NULL!	1	2006	0	#NULL!	1	0	0	0	0	0	0	0	0	#NULL!	#NULL!	#NULL!	#NULL!	#NULL!	#NULL!	#NULL!	#NULL!	0	0	0	#NULL!	0	#NULL!	0	0	0
0	71	0	4	1949	2002	1	2002	2012	9	0	#NULL!	0	#NULL!	1	2000	0	#NULL!	0	#NULL!	0	#NULL!	0	#NULL!	1	0	0	0	1	0	0	0	0	#NULL!	#NULL!	#NULL!	#NULL!	#NULL!	#NULL!	#NULL!	#NULL!	0	0	0	#NULL!	0	#NULL!	0	0	0
0	93	4	3	1925	2006	1	2002	2012	18	0	#NULL!	0	#NULL!	1	2001	1	2001	1	2002	0	#NULL!	0	#NULL!	1	1	0	0	1	1	0	0	0	#NULL!	#NULL!	#NULL!	#NULL!	#NULL!	#NULL!	#NULL!	#NULL!	0	0	0	#NULL!	0	#NULL!	0	0	0
0	84	7	4	#NULL!	2009	1	2002	2012	60	1	2007	1	2002	1	2000	1	#NULL!	1	2002	0	#NULL!	0	#NULL!	0	1	1	0	1	0	0	0	0	#NULL!	#NULL!	#NULL!	#NULL!	#NULL!	#NULL!	#NULL!	#NULL!	0	0	0	#NULL!	0	#NULL!	0	0	0
0	88	5	4	1936	2007	1	2002	2012	8	1	#NULL!	1	2007	0	#NULL!	1	2000	1	#NULL!	0	#NULL!	0	#NULL!	1	0	0	0	0	1	0	0	0	#NULL!	#NULL!	#NULL!	#NULL!	#NULL!	#NULL!	#NULL!	#NULL!	0	0	0	#NULL!	0	#NULL!	0	0	0
0	88	0	0	1935	2002	1	2002	2012	36	0	#NULL!	0	#NULL!	0	#NULL!	1	#NULL!	1	2002	0	#NULL!	0	#NULL!	0	1	0	0	0	0	0	0	0	#NULL!	#NULL!	#NULL!	#NULL!	#NULL!	#NULL!	#NULL!	#NULL!	0	0	0	#NULL!	0	#NULL!	0	0	0
0	89	7	1	1945	#NULL!	0	2005	2012	14	0	#NULL!	0	#NULL!	0	#NULL!	1	#NULL!	0	#NULL!	0	#NULL!	0	#NULL!	1	0	0	0	0	0	0	0	0	#NULL!	#NULL!	#NULL!	#NULL!	#NULL!	#NULL!	#NULL!	#NULL!	0	0	0	#NULL!	0	#NULL!	0	0	0
0	81	9	1	1935	#NULL!	0	2003	2012	17	0	#NULL!	0	#NULL!	0	#NULL!	0	2012	0	#NULL!	0	#NULL!	0	#NULL!	1	0	0	0	0	0	0	0	0	#NULL!	#NULL!	#NULL!	#NULL!	#NULL!	#NULL!	#NULL!	#NULL!	0	0	0	#NULL!	0	#NULL!	0	0	0
0	81	1	4	1935	2005	1	2004	2012	9	0	#NULL!	0	#NULL!	1	2002	1	#NULL!	0	#NULL!	0	#NULL!	0	#NULL!	1	0	0	0	1	0	0	0	0	#NULL!	#NULL!	#NULL!	#NULL!	#NULL!	#NULL!	#NULL!	#NULL!	0	0	0	#NULL!	0	#NULL!	0	0	0
0	90	5	0	1948	2007	1	2002	2012	11	0	#NULL!	0	#NULL!	0	#NULL!	0	#NULL!	0	#NULL!	0	#NULL!	0	#NULL!	1	0	0	0	0	0	0	0	0	#NULL!	#NULL!	#NULL!	#NULL!	#NULL!	#NULL!	#NULL!	#NULL!	0	0	0	#NULL!	0	#NULL!	0	0	0
0	81	10	1	1949	#NULL!	0	2002	2012	15	0	#NULL!	0	#NULL!	0	#NULL!	1	#NULL!	0	#NULL!	0	#NULL!	0	#NULL!	1	0	0	0	0	0	0	0	0	#NULL!	#NULL!	#NULL!	#NULL!	#NULL!	#NULL!	#NULL!	#NULL!	0	0	0	#NULL!	0	#NULL!	0	0	0
0	81	3	5	1948	2005	1	2002	2012	20	0	#NULL!	0	#NULL!	1	1999	1	#NULL!	0	#NULL!	1	2005	0	#NULL!	1	0	0	0	1	0	0	0	0	#NULL!	#NULL!	#NULL!	#NULL!	#NULL!	#NULL!	#NULL!	#NULL!	0	0	0	#NULL!	0	#NULL!	0	0	0
0	77	10	0	#NULL!	#NULL!	0	2002	2012	11	0	#NULL!	0	#NULL!	0	#NULL!	0	#NULL!	0	#NULL!	0	#NULL!	0	#NULL!	1	0	0	0	0	0	0	0	0	#NULL!	#NULL!	#NULL!	#NULL!	#NULL!	#NULL!	#NULL!	#NULL!	0	0	0	#NULL!	0	#NULL!	0	0	0
0	103	6	2	1935	#NULL!	0	2006	2012	14	0	#NULL!	0	#NULL!	0	#NULL!	1	#NULL!	1	2001	0	#NULL!	0	#NULL!	1	1	0	0	0	0	0	0	0	#NULL!	#NULL!	#NULL!	#NULL!	#NULL!	#NULL!	#NULL!	#NULL!	0	0	0	#NULL!	0	#NULL!	0	0	0
0	79	10	1	1935	#NULL!	0	2002	2012	21	0	#NULL!	0	#NULL!	0	#NULL!	0	#NULL!	0	#NULL!	0	#NULL!	0	#NULL!	1	0	0	0	0	0	0	0	0	#NULL!	#NULL!	#NULL!	#NULL!	#NULL!	#NULL!	#NULL!	#NULL!	0	0	0	#NULL!	0	#NULL!	0	0	0
0	80	9	0	1934	#NULL!	0	2003	2012	18	0	#NULL!	0	#NULL!	0	#NULL!	1	#NULL!	0	#NULL!	0	#NULL!	0	#NULL!	1	0	0	0	0	0	0	0	0	#NULL!	#NULL!	#NULL!	#NULL!	#NULL!	#NULL!	#NULL!	#NULL!	0	0	0	#NULL!	0	#NULL!	0	0	0
0	76	9	0	#NULL!	#NULL!	0	2003	2012	19	0	#NULL!	0	#NULL!	0	#NULL!	1	#NULL!	0	#NULL!	0	#NULL!	0	#NULL!	1	0	0	0	0	0	0	0	0	#NULL!	#NULL!	#NULL!	#NULL!	#NULL!	#NULL!	#NULL!	#NULL!	0	0	0	#NULL!	0	#NULL!	0	0	0
0	79	0	0	1941	2002	1	2002	2012	15	0	#NULL!	0	#NULL!	1	2001	1	#NULL!	0	#NULL!	0	#NULL!	0	#NULL!	1	0	0	0	1	0	0	0	0	#NULL!	#NULL!	#NULL!	#NULL!	#NULL!	#NULL!	#NULL!	#NULL!	0	0	0	#NULL!	0	#NULL!	0	0	0
0	85	7	2	1947	2009	1	2002	2012	15	0	#NULL!	1	2009	1	2003	0	#NULL!	0	#NULL!	0	#NULL!	0	#NULL!	1	0	0	0	0	0	0	0	0	#NULL!	#NULL!	#NULL!	#NULL!	#NULL!	#NULL!	#NULL!	#NULL!	0	0	0	#NULL!	0	#NULL!	0	0	0
0	93	9	1	1947	2011	1	2002	2012	13	1	#NULL!	0	#NULL!	0	#NULL!	1	#NULL!	0	#NULL!	1	2011	1	2001	1	0	0	0	0	0	0	1	0	#NULL!	#NULL!	#NULL!	#NULL!	#NULL!	#NULL!	#NULL!	#NULL!	0	0	0	#NULL!	0	#NULL!	0	0	0
0	92	5	2	1947	2007	1	2002	2012	11	0	#NULL!	0	#NULL!	0	#NULL!	1	#NULL!	0	#NULL!	0	#NULL!	0	#NULL!	1	0	0	0	0	0	0	0	0	#NULL!	#NULL!	#NULL!	#NULL!	#NULL!	#NULL!	#NULL!	#NULL!	0	0	0	#NULL!	0	#NULL!	0	0	0
0	87	10	2	1948	#NULL!	0	2002	2012	20	0	#NULL!	0	#NULL!	0	#NULL!	1	#NULL!	0	#NULL!	0	#NULL!	0	#NULL!	1	0	0	0	0	0	0	0	0	#NULL!	#NULL!	#NULL!	#NULL!	#NULL!	#NULL!	#NULL!	#NULL!	0	0	0	#NULL!	0	#NULL!	0	0	0
0	82	10	6	1948	#NULL!	0	2002	2012	11	1	2011	0	#NULL!	1	2000	1	2000	1	2006	0	#NULL!	0	#NULL!	1	0	0	0	1	1	0	0	0	#NULL!	#NULL!	#NULL!	#NULL!	#NULL!	#NULL!	#NULL!	#NULL!	0	0	0	#NULL!	0	#NULL!	0	0	0
0	86	10	3	1948	#NULL!	0	2002	2012	18	0	#NULL!	1	2003	0	#NULL!	1	2000	1	1999	0	#NULL!	0	#NULL!	1	1	0	0	0	1	0	0	0	#NULL!	#NULL!	#NULL!	#NULL!	#NULL!	#NULL!	#NULL!	#NULL!	0	0	0	#NULL!	0	#NULL!	0	0	0
0	94	10	#NULL!	1947	#NULL!	0	2002	2012	20	0	#NULL!	0	#NULL!	0	#NULL!	1	#NULL!	0	#NULL!	0	#NULL!	0	#NULL!	1	0	0	0	0	0	0	0	0	#NULL!	#NULL!	#NULL!	#NULL!	#NULL!	#NULL!	#NULL!	#NULL!	0	0	0	#NULL!	0	#NULL!	0	0	0
0	80	9	3	1948	#NULL!	0	2003	2012	12	0	#NULL!	0	#NULL!	0	#NULL!	0	#NULL!	1	2010	0	#NULL!	0	#NULL!	1	0	0	0	0	0	0	0	0	#NULL!	#NULL!	#NULL!	#NULL!	#NULL!	#NULL!	#NULL!	#NULL!	0	0	0	#NULL!	0	#NULL!	0	0	0
0	85	10	5	1948	#NULL!	0	2002	2012	15	0	#NULL!	0	#NULL!	0	#NULL!	1	#NULL!	1	2005	0	#NULL!	1	2005	1	0	0	0	0	0	0	0	0	#NULL!	#NULL!	#NULL!	#NULL!	#NULL!	#NULL!	#NULL!	#NULL!	0	0	0	#NULL!	0	#NULL!	0	0	0
0	86	10	5	1947	#NULL!	0	2002	2012	21	0	#NULL!	0	#NULL!	0	#NULL!	1	2011	0	#NULL!	1	2003	0	#NULL!	1	0	0	0	0	0	0	0	0	#NULL!	#NULL!	#NULL!	#NULL!	#NULL!	#NULL!	#NULL!	#NULL!	0	0	0	#NULL!	0	#NULL!	0	0	0
0	86	10	2	1947	#NULL!	0	2002	2012	13	0	#NULL!	0	#NULL!	0	#NULL!	0	#NULL!	0	2013	0	#NULL!	0	#NULL!	1	0	0	0	0	0	0	0	0	#NULL!	#NULL!	#NULL!	#NULL!	#NULL!	#NULL!	#NULL!	#NULL!	0	0	0	#NULL!	0	#NULL!	0	0	0
0	88	10	3	1947	#NULL!	0	2002	2012	16	0	#NULL!	0	#NULL!	1	#NULL!	1	2003	0	#NULL!	0	#NULL!	0	#NULL!	1	0	0	0	0	0	0	0	0	#NULL!	#NULL!	#NULL!	#NULL!	#NULL!	#NULL!	#NULL!	#NULL!	0	0	0	#NULL!	0	#NULL!	0	0	0
0	94	4	1	1947	2006	1	2002	2012	13	0	#NULL!	0	#NULL!	1	2006	1	#NULL!	0	#NULL!	0	#NULL!	0	#NULL!	1	0	0	0	0	0	0	0	0	#NULL!	#NULL!	#NULL!	#NULL!	#NULL!	#NULL!	#NULL!	#NULL!	0	0	0	#NULL!	0	#NULL!	0	0	0
0	84	6	2	1947	2008	1	2002	2012	14	0	#NULL!	1	2008	0	#NULL!	1	#NULL!	0	#NULL!	0	#NULL!	0	#NULL!	1	0	0	0	0	0	0	0	0	#NULL!	#NULL!	#NULL!	#NULL!	#NULL!	#NULL!	#NULL!	#NULL!	0	0	0	#NULL!	0	#NULL!	0	0	0
0	86	10	2	1947	#NULL!	0	2002	2012	14	0	#NULL!	0	#NULL!	1	#NULL!	1	#NULL!	1	2002	0	#NULL!	0	#NULL!	1	1	0	0	0	0	0	0	0	#NULL!	#NULL!	#NULL!	#NULL!	#NULL!	#NULL!	#NULL!	#NULL!	0	0	0	#NULL!	0	#NULL!	0	0	0
0	89	9	2	1947	#NULL!	0	2003	2012	20	0	#NULL!	0	#NULL!	1	#NULL!	1	1999	0	#NULL!	0	#NULL!	0	#NULL!	1	0	0	0	0	1	0	0	0	#NULL!	#NULL!	#NULL!	#NULL!	#NULL!	#NULL!	#NULL!	#NULL!	0	0	0	#NULL!	0	#NULL!	0	0	0
0	79	2	2	1947	2004	1	2002	2012	21	0	#NULL!	0	#NULL!	0	#NULL!	1	#NULL!	1	2001	1	2003	0	#NULL!	1	1	0	0	0	0	0	0	0	#NULL!	#NULL!	#NULL!	#NULL!	#NULL!	#NULL!	#NULL!	#NULL!	0	0	0	#NULL!	0	#NULL!	0	0	0
0	90	10	5	1948	#NULL!	0	2002	2012	15	0	#NULL!	0	#NULL!	0	#NULL!	1	#NULL!	1	2002	0	#NULL!	0	#NULL!	1	1	0	0	0	0	0	0	0	#NULL!	#NULL!	#NULL!	#NULL!	#NULL!	#NULL!	#NULL!	#NULL!	0	0	0	#NULL!	0	#NULL!	0	0	0
0	80	9	6	1948	2011	1	2002	2012	17	0	#NULL!	0	#NULL!	0	#NULL!	1	2002	0	#NULL!	0	#NULL!	0	#NULL!	1	0	0	0	0	1	0	0	0	#NULL!	#NULL!	#NULL!	#NULL!	#NULL!	#NULL!	#NULL!	#NULL!	0	0	0	#NULL!	0	#NULL!	0	0	0
0	94	7	2	1939	2009	1	2002	2012	13	0	#NULL!	0	#NULL!	0	#NULL!	0	#NULL!	0	#NULL!	0	#NULL!	1	2001	1	0	0	0	0	0	0	1	0	#NULL!	#NULL!	#NULL!	#NULL!	#NULL!	#NULL!	#NULL!	#NULL!	0	0	0	#NULL!	0	#NULL!	0	0	0
0	90	10	4	1940	#NULL!	0	2002	2012	16	1	#NULL!	0	#NULL!	0	#NULL!	1	#NULL!	0	2015	0	#NULL!	1	2002	1	0	0	0	0	0	0	1	0	#NULL!	#NULL!	#NULL!	#NULL!	#NULL!	#NULL!	#NULL!	#NULL!	0	0	0	#NULL!	0	#NULL!	0	0	0
0	83	3	3	1939	2007	1	2004	2012	19	0	#NULL!	1	2005	0	#NULL!	1	#NULL!	1	1975	0	#NULL!	1	2006	1	1	0	0	0	0	0	0	0	#NULL!	#NULL!	#NULL!	#NULL!	#NULL!	#NULL!	#NULL!	#NULL!	0	0	0	#NULL!	0	#NULL!	0	0	0
0	80	10	2	#NULL!	#NULL!	0	2002	2012	21	0	#NULL!	0	#NULL!	1	2000	1	#NULL!	1	2001	0	#NULL!	0	#NULL!	1	1	0	0	1	0	0	0	0	#NULL!	#NULL!	#NULL!	#NULL!	#NULL!	#NULL!	#NULL!	#NULL!	0	0	0	#NULL!	0	#NULL!	0	0	0
0	78	3	7	1947	2005	1	2002	2012	7	0	#NULL!	1	2004	1	#NULL!	1	#NULL!	0	#NULL!	0	#NULL!	1	2002	1	0	0	0	0	0	0	1	0	#NULL!	#NULL!	#NULL!	#NULL!	#NULL!	#NULL!	#NULL!	#NULL!	0	0	0	#NULL!	0	#NULL!	0	0	0
0	85	6	4	1933	2009	1	2003	2012	13	1	2003	0	#NULL!	1	2001	1	2003	1	2001	1	2009	1	2009	1	1	0	1	1	1	0	0	0	#NULL!	#NULL!	#NULL!	#NULL!	#NULL!	#NULL!	#NULL!	#NULL!	0	0	0	#NULL!	0	#NULL!	0	0	0
0	80	10	7	1948	#NULL!	0	2002	2012	22	0	#NULL!	0	#NULL!	1	2002	1	#NULL!	0	#NULL!	0	#NULL!	0	#NULL!	1	0	0	0	1	0	0	0	0	#NULL!	#NULL!	#NULL!	#NULL!	#NULL!	#NULL!	#NULL!	#NULL!	0	0	0	#NULL!	0	#NULL!	0	0	0
0	86	10	4	1948	2012	1	2002	2012	79	0	#NULL!	0	#NULL!	1	2000	1	1999	0	#NULL!	1	2003	0	#NULL!	0	0	0	0	1	1	0	0	0	0	0	0	0	1	0	0	0	0	0	0	1	0	0	0	0	0
0	84	5	1	1949	2007	1	2002	2012	10	0	#NULL!	0	#NULL!	0	#NULL!	0	#NULL!	0	#NULL!	0	#NULL!	0	#NULL!	1	0	0	0	0	0	0	0	0	#NULL!	#NULL!	#NULL!	#NULL!	#NULL!	#NULL!	#NULL!	#NULL!	0	0	0	#NULL!	0	#NULL!	0	0	0
0	84	10	4	1943	#NULL!	0	2002	2012	13	1	#NULL!	0	#NULL!	0	#NULL!	0	#NULL!	0	#NULL!	0	#NULL!	0	#NULL!	1	0	0	0	0	0	0	0	0	#NULL!	#NULL!	#NULL!	#NULL!	#NULL!	#NULL!	#NULL!	#NULL!	0	0	0	#NULL!	0	#NULL!	0	0	0
0	73	8	7	#NULL!	2010	1	2002	2012	19	0	#NULL!	0	#NULL!	1	2001	1	#NULL!	0	#NULL!	0	#NULL!	1	2000	1	0	0	0	1	0	0	1	0	#NULL!	#NULL!	#NULL!	#NULL!	#NULL!	#NULL!	#NULL!	#NULL!	0	0	0	#NULL!	0	#NULL!	0	0	0
0	93	6	#NULL!	1939	2009	1	2003	2012	12	0	#NULL!	0	#NULL!	1	#NULL!	1	#NULL!	0	#NULL!	0	#NULL!	0	#NULL!	1	0	0	0	0	0	0	0	0	#NULL!	#NULL!	#NULL!	#NULL!	#NULL!	#NULL!	#NULL!	#NULL!	0	0	0	#NULL!	0	#NULL!	0	0	0
0	93	3	0	1939	2005	1	2002	2012	7	1	#NULL!	0	#NULL!	0	#NULL!	0	#NULL!	1	2001	0	#NULL!	0	#NULL!	1	1	0	0	0	0	0	0	0	#NULL!	#NULL!	#NULL!	#NULL!	#NULL!	#NULL!	#NULL!	#NULL!	0	0	0	#NULL!	0	#NULL!	0	0	0
0	78	10	1	1939	#NULL!	0	2002	2012	13	0	#NULL!	0	#NULL!	0	#NULL!	0	#NULL!	0	#NULL!	0	#NULL!	0	#NULL!	1	0	0	0	0	0	0	0	0	#NULL!	#NULL!	#NULL!	#NULL!	#NULL!	#NULL!	#NULL!	#NULL!	0	0	0	#NULL!	0	#NULL!	0	0	0
0	91	10	7	1935	#NULL!	0	2002	2012	16	0	#NULL!	1	2009	1	2012	1	2000	1	2000	0	#NULL!	0	#NULL!	1	1	0	0	0	1	0	0	0	#NULL!	#NULL!	#NULL!	#NULL!	#NULL!	#NULL!	#NULL!	#NULL!	0	0	0	#NULL!	0	#NULL!	0	0	0
0	78	10	4	1939	#NULL!	0	2002	2012	19	0	#NULL!	0	#NULL!	1	2007	1	#NULL!	1	1975	0	#NULL!	1	2010	1	1	0	0	0	0	0	0	0	#NULL!	#NULL!	#NULL!	#NULL!	#NULL!	#NULL!	#NULL!	#NULL!	0	0	0	#NULL!	0	#NULL!	0	0	0
0	80	9	3	1935	#NULL!	0	2003	2012	11	0	#NULL!	0	#NULL!	0	#NULL!	0	#NULL!	0	#NULL!	0	#NULL!	1	2007	1	0	0	0	0	0	0	0	0	#NULL!	#NULL!	#NULL!	#NULL!	#NULL!	#NULL!	#NULL!	#NULL!	0	0	0	#NULL!	0	#NULL!	0	0	0
0	92	1	3	1939	2003	1	2002	2012	9	0	#NULL!	0	#NULL!	0	#NULL!	1	#NULL!	0	#NULL!	1	2002	0	#NULL!	1	0	0	0	0	0	1	0	0	#NULL!	#NULL!	#NULL!	#NULL!	#NULL!	#NULL!	#NULL!	#NULL!	0	0	0	#NULL!	0	#NULL!	0	0	0
0	82	10	7	1935	#NULL!	0	2002	2012	15	0	#NULL!	0	#NULL!	1	1975	0	#NULL!	1	2001	0	#NULL!	1	2008	1	1	0	0	1	0	0	0	0	#NULL!	#NULL!	#NULL!	#NULL!	#NULL!	#NULL!	#NULL!	#NULL!	0	0	0	#NULL!	0	#NULL!	0	0	0
0	88	0	0	1923	2002	1	2002	2012	20	0	#NULL!	0	#NULL!	1	2002	0	#NULL!	0	#NULL!	0	#NULL!	0	#NULL!	1	0	0	0	1	0	0	0	0	#NULL!	#NULL!	#NULL!	#NULL!	#NULL!	#NULL!	#NULL!	#NULL!	0	0	0	#NULL!	0	#NULL!	0	0	0
0	93	10	2	1936	#NULL!	0	2002	2012	10	0	#NULL!	1	2011	0	#NULL!	1	2000	0	#NULL!	0	#NULL!	1	2000	1	0	0	0	0	1	0	1	0	#NULL!	#NULL!	#NULL!	#NULL!	#NULL!	#NULL!	#NULL!	#NULL!	0	0	0	#NULL!	0	#NULL!	0	0	0
0	83	6	6	1948	2009	1	2003	2012	12	1	2000	0	#NULL!	1	2001	1	#NULL!	0	#NULL!	0	#NULL!	0	#NULL!	1	0	0	1	1	0	0	0	0	#NULL!	#NULL!	#NULL!	#NULL!	#NULL!	#NULL!	#NULL!	#NULL!	0	0	0	#NULL!	0	#NULL!	0	0	0
0	87	10	0	#NULL!	#NULL!	0	2002	2012	27	0	#NULL!	0	#NULL!	0	#NULL!	1	2001	0	#NULL!	0	#NULL!	0	#NULL!	1	0	0	0	0	1	0	0	0	#NULL!	#NULL!	#NULL!	#NULL!	#NULL!	#NULL!	#NULL!	#NULL!	0	0	0	#NULL!	0	#NULL!	0	0	0
0	77	10	1	#NULL!	#NULL!	0	2002	2012	18	0	#NULL!	0	#NULL!	0	#NULL!	0	#NULL!	0	#NULL!	0	#NULL!	0	#NULL!	1	0	0	0	0	0	0	0	0	#NULL!	#NULL!	#NULL!	#NULL!	#NULL!	#NULL!	#NULL!	#NULL!	0	0	0	#NULL!	0	#NULL!	0	0	0
0	77	1	4	1948	2003	1	2002	2012	15	0	#NULL!	0	#NULL!	1	#NULL!	1	#NULL!	0	#NULL!	0	#NULL!	0	#NULL!	1	0	0	0	0	0	0	0	0	#NULL!	#NULL!	#NULL!	#NULL!	#NULL!	#NULL!	#NULL!	#NULL!	0	0	0	#NULL!	0	#NULL!	0	0	0
0	78	10	3	#NULL!	#NULL!	0	2002	2012	19	0	#NULL!	0	#NULL!	0	#NULL!	1	#NULL!	1	#NULL!	0	#NULL!	1	2012	1	0	0	0	0	0	0	0	0	#NULL!	#NULL!	#NULL!	#NULL!	#NULL!	#NULL!	#NULL!	#NULL!	0	0	0	#NULL!	0	#NULL!	0	0	0
0	92	10	6	#NULL!	2012	1	2002	2012	17	0	#NULL!	1	2003	1	2001	1	#NULL!	1	2001	0	#NULL!	1	2006	1	1	0	0	1	0	0	0	0	#NULL!	#NULL!	#NULL!	#NULL!	#NULL!	#NULL!	#NULL!	#NULL!	0	0	0	#NULL!	0	#NULL!	0	0	0
0	83	10	3	1948	#NULL!	0	2002	2012	16	0	#NULL!	0	#NULL!	0	#NULL!	1	#NULL!	0	#NULL!	0	#NULL!	0	#NULL!	1	0	0	0	0	0	0	0	0	#NULL!	#NULL!	#NULL!	#NULL!	#NULL!	#NULL!	#NULL!	#NULL!	0	0	0	#NULL!	0	#NULL!	0	0	0
0	79	3	4	1945	2005	1	2002	2012	17	1	#NULL!	0	#NULL!	1	#NULL!	1	#NULL!	1	1999	0	#NULL!	0	#NULL!	1	1	0	0	0	0	0	0	0	#NULL!	#NULL!	#NULL!	#NULL!	#NULL!	#NULL!	#NULL!	#NULL!	0	0	0	#NULL!	0	#NULL!	0	0	0
0	87	10	7	1946	#NULL!	0	2002	2012	28	0	#NULL!	1	2004	1	1999	1	#NULL!	1	2001	0	#NULL!	1	2001	1	1	0	0	1	0	0	1	0	#NULL!	#NULL!	#NULL!	#NULL!	#NULL!	#NULL!	#NULL!	#NULL!	0	0	0	#NULL!	0	#NULL!	0	0	0
0	85	10	2	#NULL!	#NULL!	0	2002	2012	13	0	#NULL!	1	2012	0	#NULL!	1	#NULL!	0	#NULL!	0	#NULL!	0	#NULL!	1	0	0	0	0	0	0	0	0	#NULL!	#NULL!	#NULL!	#NULL!	#NULL!	#NULL!	#NULL!	#NULL!	0	0	0	#NULL!	0	#NULL!	0	0	0
0	80	10	4	#NULL!	#NULL!	0	2002	2012	27	0	#NULL!	0	#NULL!	1	2001	1	#NULL!	1	2001	0	#NULL!	1	2010	1	1	0	0	1	0	0	0	0	#NULL!	#NULL!	#NULL!	#NULL!	#NULL!	#NULL!	#NULL!	#NULL!	0	0	0	#NULL!	0	#NULL!	0	0	0
0	92	10	4	1923	#NULL!	0	2002	2012	18	0	#NULL!	0	#NULL!	0	#NULL!	1	2003	1	2001	1	2011	0	#NULL!	1	1	0	0	0	0	0	0	0	#NULL!	#NULL!	#NULL!	#NULL!	#NULL!	#NULL!	#NULL!	#NULL!	0	0	0	#NULL!	0	#NULL!	0	0	0
0	83	5	1	1948	2008	1	2003	2012	12	0	#NULL!	0	#NULL!	0	#NULL!	0	#NULL!	0	#NULL!	0	#NULL!	0	#NULL!	1	0	0	0	0	0	0	0	0	#NULL!	#NULL!	#NULL!	#NULL!	#NULL!	#NULL!	#NULL!	#NULL!	0	0	0	#NULL!	0	#NULL!	0	0	0
0	87	0	3	1947	2002	1	2002	2012	20	0	#NULL!	0	#NULL!	0	#NULL!	1	#NULL!	0	#NULL!	1	2002	0	#NULL!	1	0	0	0	0	0	1	0	0	#NULL!	#NULL!	#NULL!	#NULL!	#NULL!	#NULL!	#NULL!	#NULL!	0	0	0	#NULL!	0	#NULL!	0	0	0
0	83	10	2	1935	#NULL!	0	2002	2012	9	0	#NULL!	0	#NULL!	0	#NULL!	1	#NULL!	0	#NULL!	0	#NULL!	0	#NULL!	1	0	0	0	0	0	0	0	0	#NULL!	#NULL!	#NULL!	#NULL!	#NULL!	#NULL!	#NULL!	#NULL!	0	0	0	#NULL!	0	#NULL!	0	0	0
0	92	10	5	1946	2012	1	2002	2012	5	0	#NULL!	0	#NULL!	0	#NULL!	1	2000	1	2001	0	#NULL!	1	2000	1	1	0	0	0	1	0	1	0	#NULL!	#NULL!	#NULL!	#NULL!	#NULL!	#NULL!	#NULL!	#NULL!	0	0	0	#NULL!	0	#NULL!	0	0	0
0	77	8	1	1948	2010	1	2002	2012	20	0	#NULL!	1	2010	0	#NULL!	1	2005	0	#NULL!	0	#NULL!	0	#NULL!	1	0	0	0	0	0	0	0	0	#NULL!	#NULL!	#NULL!	#NULL!	#NULL!	#NULL!	#NULL!	#NULL!	0	0	0	#NULL!	0	#NULL!	0	0	0
0	89	7	4	1946	2009	1	2002	2012	14	0	#NULL!	0	#NULL!	0	#NULL!	0	#NULL!	0	#NULL!	0	#NULL!	1	2006	1	0	0	0	0	0	0	0	0	#NULL!	#NULL!	#NULL!	#NULL!	#NULL!	#NULL!	#NULL!	#NULL!	0	0	0	#NULL!	0	#NULL!	0	0	0
0	89	10	7	1946	#NULL!	0	2002	2012	16	0	#NULL!	0	#NULL!	1	2008	1	#NULL!	0	#NULL!	1	2004	0	#NULL!	1	0	0	0	0	0	0	0	0	#NULL!	#NULL!	#NULL!	#NULL!	#NULL!	#NULL!	#NULL!	#NULL!	0	0	0	#NULL!	0	#NULL!	0	0	0
0	94	10	1	1941	#NULL!	0	2002	2012	19	0	#NULL!	0	#NULL!	0	#NULL!	1	2000	0	#NULL!	0	#NULL!	0	#NULL!	1	0	0	0	0	1	0	0	0	#NULL!	#NULL!	#NULL!	#NULL!	#NULL!	#NULL!	#NULL!	#NULL!	0	0	0	#NULL!	0	#NULL!	0	0	0
0	87	7	6	1936	2009	1	2002	2012	28	0	#NULL!	1	2009	0	#NULL!	1	#NULL!	0	#NULL!	0	#NULL!	0	#NULL!	1	0	0	0	0	0	0	0	0	0	0	1	0	0	0	0	0	0	0	0	0	1	1	0	1	1
0	78	10	4	#NULL!	#NULL!	0	2002	2012	21	0	#NULL!	0	#NULL!	1	2009	0	#NULL!	0	#NULL!	0	#NULL!	0	#NULL!	1	0	0	0	0	0	0	0	0	#NULL!	#NULL!	#NULL!	#NULL!	#NULL!	#NULL!	#NULL!	#NULL!	0	0	0	#NULL!	0	#NULL!	0	0	0
0	85	5	3	1933	2007	1	2002	2012	18	0	#NULL!	1	2004	0	#NULL!	1	1999	0	#NULL!	0	#NULL!	0	#NULL!	1	0	0	0	0	1	0	0	0	#NULL!	#NULL!	#NULL!	#NULL!	#NULL!	#NULL!	#NULL!	#NULL!	0	0	0	#NULL!	0	#NULL!	0	0	0
0	92	8	1	1947	2010	1	2002	2012	12	0	#NULL!	0	#NULL!	0	#NULL!	1	#NULL!	0	#NULL!	0	#NULL!	0	#NULL!	1	0	0	0	0	0	0	0	0	#NULL!	#NULL!	#NULL!	#NULL!	#NULL!	#NULL!	#NULL!	#NULL!	0	0	0	#NULL!	0	#NULL!	0	0	0
0	89	9	2	1925	2012	1	2003	2012	15	1	2012	0	#NULL!	0	#NULL!	0	#NULL!	0	#NULL!	0	#NULL!	0	#NULL!	1	0	0	0	0	0	0	0	0	#NULL!	#NULL!	#NULL!	#NULL!	#NULL!	#NULL!	#NULL!	#NULL!	0	0	0	#NULL!	0	#NULL!	0	0	0
0	96	5	0	1932	2007	1	2002	2012	17	0	#NULL!	0	#NULL!	0	#NULL!	1	#NULL!	0	#NULL!	0	#NULL!	0	#NULL!	1	0	0	0	0	0	0	0	0	#NULL!	#NULL!	#NULL!	#NULL!	#NULL!	#NULL!	#NULL!	#NULL!	0	0	0	#NULL!	0	#NULL!	0	0	0
0	78	9	0	#NULL!	#NULL!	0	2003	2012	18	0	#NULL!	0	#NULL!	0	#NULL!	1	2012	1	2003	0	#NULL!	0	#NULL!	1	1	0	0	0	0	0	0	0	#NULL!	#NULL!	#NULL!	#NULL!	#NULL!	#NULL!	#NULL!	#NULL!	0	0	0	#NULL!	0	#NULL!	0	0	0
0	79	10	3	#NULL!	#NULL!	0	2002	2012	14	0	#NULL!	0	#NULL!	0	#NULL!	1	1970	1	#NULL!	0	#NULL!	0	#NULL!	1	0	0	0	0	1	0	0	0	#NULL!	#NULL!	#NULL!	#NULL!	#NULL!	#NULL!	#NULL!	#NULL!	0	0	0	#NULL!	0	#NULL!	0	0	0
0	88	7	2	1941	#NULL!	0	2005	2012	29	0	#NULL!	1	2001	1	2006	1	#NULL!	1	1981	0	#NULL!	0	#NULL!	1	1	1	0	0	0	0	0	0	#NULL!	#NULL!	#NULL!	#NULL!	#NULL!	#NULL!	#NULL!	#NULL!	0	0	0	#NULL!	0	#NULL!	0	0	0
0	87	1	0	1934	2003	1	2002	2012	10	1	2003	1	2003	0	#NULL!	0	#NULL!	1	2003	0	#NULL!	0	#NULL!	1	0	0	0	0	0	0	0	0	#NULL!	#NULL!	#NULL!	#NULL!	#NULL!	#NULL!	#NULL!	#NULL!	0	0	0	#NULL!	0	#NULL!	0	0	0
0	78	9	3	#NULL!	#NULL!	0	2003	2012	21	0	#NULL!	0	#NULL!	0	#NULL!	0	#NULL!	1	#NULL!	0	#NULL!	1	1994	1	0	0	0	0	0	0	1	0	#NULL!	#NULL!	#NULL!	#NULL!	#NULL!	#NULL!	#NULL!	#NULL!	0	0	0	#NULL!	0	#NULL!	0	0	0
0	89	10	2	1935	#NULL!	0	2002	2012	16	0	#NULL!	0	#NULL!	0	#NULL!	1	#NULL!	0	#NULL!	1	2004	0	#NULL!	1	0	0	0	0	0	0	0	0	#NULL!	#NULL!	#NULL!	#NULL!	#NULL!	#NULL!	#NULL!	#NULL!	0	0	0	#NULL!	0	#NULL!	0	0	0
0	83	10	3	1949	#NULL!	0	2002	2012	11	0	#NULL!	0	#NULL!	0	#NULL!	1	2002	0	#NULL!	0	#NULL!	0	#NULL!	1	0	0	0	0	1	0	0	0	#NULL!	#NULL!	#NULL!	#NULL!	#NULL!	#NULL!	#NULL!	#NULL!	0	0	0	#NULL!	0	#NULL!	0	0	0
0	76	2	1	#NULL!	2004	1	2002	2012	36	0	#NULL!	0	#NULL!	0	#NULL!	0	#NULL!	0	#NULL!	0	#NULL!	0	#NULL!	0	0	0	0	0	0	0	0	0	#NULL!	#NULL!	#NULL!	#NULL!	#NULL!	#NULL!	#NULL!	#NULL!	0	0	0	#NULL!	0	#NULL!	0	0	0
0	80	8	4	#NULL!	2010	1	2002	2012	12	0	#NULL!	0	#NULL!	0	#NULL!	0	#NULL!	0	#NULL!	1	2002	0	#NULL!	1	0	0	0	0	0	1	0	0	#NULL!	#NULL!	#NULL!	#NULL!	#NULL!	#NULL!	#NULL!	#NULL!	0	0	0	#NULL!	0	#NULL!	0	0	0
0	86	10	3	1948	#NULL!	0	2002	2012	13	0	#NULL!	0	#NULL!	1	2007	1	#NULL!	1	2012	0	#NULL!	0	#NULL!	1	0	0	0	0	0	0	0	0	#NULL!	#NULL!	#NULL!	#NULL!	#NULL!	#NULL!	#NULL!	#NULL!	0	0	0	#NULL!	0	#NULL!	0	0	0
0	91	10	3	1938	#NULL!	0	2002	2012	23	0	#NULL!	0	#NULL!	0	#NULL!	1	#NULL!	0	#NULL!	0	#NULL!	0	#NULL!	1	0	0	0	0	0	0	0	0	#NULL!	#NULL!	#NULL!	#NULL!	#NULL!	#NULL!	#NULL!	#NULL!	0	0	0	#NULL!	0	#NULL!	0	0	0
0	89	4	7	1948	2008	1	2004	2012	9	0	#NULL!	1	2001	0	#NULL!	1	2003	0	#NULL!	1	2008	1	2004	1	0	1	0	0	1	0	1	0	#NULL!	#NULL!	#NULL!	#NULL!	#NULL!	#NULL!	#NULL!	#NULL!	0	0	0	#NULL!	0	#NULL!	0	0	0
0	97	7	3	1935	#NULL!	0	2005	2012	21	0	#NULL!	0	#NULL!	0	#NULL!	0	#NULL!	0	#NULL!	0	#NULL!	0	#NULL!	1	0	0	0	0	0	0	0	0	#NULL!	#NULL!	#NULL!	#NULL!	#NULL!	#NULL!	#NULL!	#NULL!	0	0	0	#NULL!	0	#NULL!	0	0	0
0	94	3	2	1934	2007	1	2004	2012	25	0	#NULL!	1	1975	0	#NULL!	1	#NULL!	1	#NULL!	0	#NULL!	0	#NULL!	1	0	1	0	0	0	0	0	0	#NULL!	#NULL!	#NULL!	#NULL!	#NULL!	#NULL!	#NULL!	#NULL!	0	0	0	#NULL!	0	#NULL!	0	0	0
0	77	10	8	1935	#NULL!	0	2002	2012	15	1	#NULL!	1	2012	1	2001	1	2009	0	#NULL!	0	#NULL!	0	#NULL!	1	0	0	0	1	0	0	0	0	#NULL!	#NULL!	#NULL!	#NULL!	#NULL!	#NULL!	#NULL!	#NULL!	0	0	0	#NULL!	0	#NULL!	0	0	0
0	87	9	5	1945	2011	1	2002	2012	12	1	#NULL!	0	#NULL!	1	#NULL!	1	#NULL!	1	2000	0	#NULL!	0	#NULL!	1	1	0	0	0	0	0	0	0	#NULL!	#NULL!	#NULL!	#NULL!	#NULL!	#NULL!	#NULL!	#NULL!	0	0	0	#NULL!	0	#NULL!	0	0	0
0	85	10	3	1937	#NULL!	0	2002	2012	18	0	#NULL!	1	2000	0	#NULL!	1	#NULL!	1	1997	0	#NULL!	0	#NULL!	1	1	1	0	0	0	0	0	0	#NULL!	#NULL!	#NULL!	#NULL!	#NULL!	#NULL!	#NULL!	#NULL!	0	0	0	#NULL!	0	#NULL!	0	0	0
0	93	2	1	1935	2004	1	2002	2012	9	0	#NULL!	0	#NULL!	0	#NULL!	1	#NULL!	0	#NULL!	0	#NULL!	0	#NULL!	1	0	0	0	0	0	0	0	0	#NULL!	#NULL!	#NULL!	#NULL!	#NULL!	#NULL!	#NULL!	#NULL!	0	0	0	#NULL!	0	#NULL!	0	0	0
0	80	10	4	1948	#NULL!	0	2002	2012	13	0	#NULL!	0	#NULL!	1	2008	1	2011	0	#NULL!	0	#NULL!	0	#NULL!	1	0	0	0	0	0	0	0	0	#NULL!	#NULL!	#NULL!	#NULL!	#NULL!	#NULL!	#NULL!	#NULL!	0	0	0	#NULL!	0	#NULL!	0	0	0
0	83	10	4	1948	#NULL!	0	2002	2012	19	0	#NULL!	0	#NULL!	0	#NULL!	1	2001	0	#NULL!	1	2002	0	#NULL!	1	0	0	0	0	1	1	0	0	#NULL!	#NULL!	#NULL!	#NULL!	#NULL!	#NULL!	#NULL!	#NULL!	0	0	0	#NULL!	0	#NULL!	0	0	0
0	90	4	2	1946	2006	1	2002	2012	120	0	#NULL!	1	2002	0	#NULL!	1	2000	0	#NULL!	0	#NULL!	0	#NULL!	0	0	1	0	0	1	0	0	0	#NULL!	#NULL!	#NULL!	#NULL!	#NULL!	#NULL!	#NULL!	#NULL!	0	0	0	#NULL!	0	#NULL!	0	0	0
0	86	10	#NULL!	#NULL!	#NULL!	0	2002	2012	17	0	#NULL!	0	#NULL!	0	#NULL!	0	#NULL!	0	#NULL!	1	2009	0	#NULL!	1	0	0	0	0	0	0	0	0	#NULL!	#NULL!	#NULL!	#NULL!	#NULL!	#NULL!	#NULL!	#NULL!	0	0	0	#NULL!	0	#NULL!	0	0	0
0	86	10	2	1935	#NULL!	0	2002	2012	20	0	#NULL!	1	2012	0	#NULL!	1	2000	1	2001	0	#NULL!	0	#NULL!	1	1	0	0	0	1	0	0	0	#NULL!	#NULL!	#NULL!	#NULL!	#NULL!	#NULL!	#NULL!	#NULL!	0	0	0	#NULL!	0	#NULL!	0	0	0
0	82	2	1	1939	2004	1	2002	2012	48	0	#NULL!	0	#NULL!	0	#NULL!	0	#NULL!	0	#NULL!	0	#NULL!	0	#NULL!	0	0	0	0	0	0	0	0	0	#NULL!	#NULL!	#NULL!	#NULL!	#NULL!	#NULL!	#NULL!	#NULL!	0	0	0	#NULL!	0	#NULL!	0	0	0
0	88	10	5	1939	#NULL!	0	2002	2012	16	0	#NULL!	0	#NULL!	1	2007	1	2008	0	#NULL!	0	#NULL!	1	2008	1	0	0	0	0	0	0	0	0	#NULL!	#NULL!	#NULL!	#NULL!	#NULL!	#NULL!	#NULL!	#NULL!	0	0	0	#NULL!	0	#NULL!	0	0	0
0	84	10	0	1939	#NULL!	0	2002	2012	12	0	#NULL!	0	#NULL!	0	#NULL!	0	2013	1	#NULL!	0	#NULL!	0	#NULL!	1	0	0	0	0	0	0	0	0	#NULL!	#NULL!	#NULL!	#NULL!	#NULL!	#NULL!	#NULL!	#NULL!	0	0	0	#NULL!	0	#NULL!	0	0	0
0	80	9	2	1934	#NULL!	0	2003	2012	15	0	#NULL!	0	#NULL!	0	#NULL!	0	#NULL!	0	#NULL!	0	#NULL!	0	#NULL!	1	0	0	0	0	0	0	0	0	#NULL!	#NULL!	#NULL!	#NULL!	#NULL!	#NULL!	#NULL!	#NULL!	0	0	0	#NULL!	0	#NULL!	0	0	0
0	81	10	3	1935	#NULL!	0	2002	2012	18	0	#NULL!	0	#NULL!	1	2002	1	#NULL!	0	#NULL!	0	#NULL!	0	#NULL!	1	0	0	0	1	0	0	0	0	#NULL!	#NULL!	#NULL!	#NULL!	#NULL!	#NULL!	#NULL!	#NULL!	0	0	0	#NULL!	0	#NULL!	0	0	0
0	77	10	3	#NULL!	#NULL!	0	2002	2012	19	0	#NULL!	0	#NULL!	1	#NULL!	0	#NULL!	0	#NULL!	0	#NULL!	1	2009	1	0	0	0	0	0	0	0	0	#NULL!	#NULL!	#NULL!	#NULL!	#NULL!	#NULL!	#NULL!	#NULL!	0	0	0	#NULL!	0	#NULL!	0	0	0
0	79	6	5	1933	2009	1	2003	2012	20	1	#NULL!	0	#NULL!	1	1975	0	#NULL!	1	2001	0	#NULL!	0	#NULL!	1	1	0	0	1	0	0	0	0	#NULL!	#NULL!	#NULL!	#NULL!	#NULL!	#NULL!	#NULL!	#NULL!	0	0	0	#NULL!	0	#NULL!	0	0	0
0	68	3	#NULL!	#NULL!	2005	1	2002	2012	10	1	#NULL!	0	#NULL!	1	2002	0	#NULL!	0	#NULL!	1	2004	0	#NULL!	1	0	0	0	1	0	0	0	0	#NULL!	#NULL!	#NULL!	#NULL!	#NULL!	#NULL!	#NULL!	#NULL!	0	0	0	#NULL!	0	#NULL!	0	0	0
0	76	0	1	1934	2004	1	2004	2012	14	0	#NULL!	0	#NULL!	1	2001	1	2000	1	2004	0	#NULL!	0	#NULL!	1	1	0	0	1	1	0	0	0	#NULL!	#NULL!	#NULL!	#NULL!	#NULL!	#NULL!	#NULL!	#NULL!	0	0	0	#NULL!	0	#NULL!	0	0	0
0	91	10	4	1947	2012	1	2002	2012	14	0	#NULL!	0	#NULL!	0	#NULL!	1	#NULL!	0	#NULL!	0	#NULL!	0	#NULL!	1	0	0	0	0	0	0	0	0	#NULL!	#NULL!	#NULL!	#NULL!	#NULL!	#NULL!	#NULL!	#NULL!	0	0	0	#NULL!	0	#NULL!	0	0	0
0	77	10	3	#NULL!	#NULL!	0	2002	2012	15	0	#NULL!	0	#NULL!	1	#NULL!	1	#NULL!	0	#NULL!	1	2007	0	#NULL!	1	0	0	0	0	0	0	0	0	#NULL!	#NULL!	#NULL!	#NULL!	#NULL!	#NULL!	#NULL!	#NULL!	0	0	0	#NULL!	0	#NULL!	0	0	0
0	96	0	2	1935	2002	1	2002	2012	7	1	#NULL!	0	#NULL!	0	#NULL!	1	#NULL!	1	2002	0	#NULL!	0	#NULL!	1	1	0	0	0	0	0	0	0	#NULL!	#NULL!	#NULL!	#NULL!	#NULL!	#NULL!	#NULL!	#NULL!	0	0	0	#NULL!	0	#NULL!	0	0	0
0	89	8	6	1946	2010	1	2002	2012	8	1	#NULL!	1	2004	0	#NULL!	1	#NULL!	0	#NULL!	0	#NULL!	0	#NULL!	1	0	0	0	0	0	0	0	0	#NULL!	#NULL!	#NULL!	#NULL!	#NULL!	#NULL!	#NULL!	#NULL!	0	0	0	#NULL!	0	#NULL!	0	0	0
0	87	8	5	1947	2011	1	2003	2012	19	1	#NULL!	1	2008	0	#NULL!	1	#NULL!	0	#NULL!	0	#NULL!	1	2002	1	0	0	0	0	0	0	1	0	#NULL!	#NULL!	#NULL!	#NULL!	#NULL!	#NULL!	#NULL!	#NULL!	0	0	0	#NULL!	0	#NULL!	0	0	0
0	80	7	0	#NULL!	#NULL!	0	2005	2012	13	0	#NULL!	0	#NULL!	0	#NULL!	1	#NULL!	0	#NULL!	0	#NULL!	0	#NULL!	1	0	0	0	0	0	0	0	0	#NULL!	#NULL!	#NULL!	#NULL!	#NULL!	#NULL!	#NULL!	#NULL!	0	0	0	#NULL!	0	#NULL!	0	0	0
0	78	10	2	#NULL!	#NULL!	0	2002	2012	27	0	#NULL!	0	#NULL!	0	#NULL!	1	2002	0	#NULL!	0	#NULL!	0	#NULL!	1	0	0	0	0	1	0	0	0	0	0	0	0	1	0	0	0	0	0	0	1	0	0	0	0	0
0	85	9	3	1946	#NULL!	0	2003	2012	12	0	#NULL!	0	#NULL!	0	#NULL!	0	#NULL!	0	#NULL!	0	#NULL!	0	#NULL!	1	0	0	0	0	0	0	0	0	#NULL!	#NULL!	#NULL!	#NULL!	#NULL!	#NULL!	#NULL!	#NULL!	0	0	0	#NULL!	0	#NULL!	0	0	0
0	93	4	2	1945	2008	1	2004	2012	15	0	#NULL!	1	2008	0	#NULL!	1	2000	0	#NULL!	0	#NULL!	1	2000	1	0	0	0	0	1	0	1	0	#NULL!	#NULL!	#NULL!	#NULL!	#NULL!	#NULL!	#NULL!	#NULL!	0	0	0	#NULL!	0	#NULL!	0	0	0
0	95	9	2	1934	#NULL!	0	2003	2012	14	0	#NULL!	0	#NULL!	0	#NULL!	1	2007	0	#NULL!	0	#NULL!	1	2004	1	0	0	0	0	0	0	0	0	#NULL!	#NULL!	#NULL!	#NULL!	#NULL!	#NULL!	#NULL!	#NULL!	0	0	0	#NULL!	0	#NULL!	0	0	0
0	89	10	5	1946	#NULL!	0	2002	2012	31	0	#NULL!	1	2011	1	#NULL!	1	#NULL!	0	#NULL!	0	#NULL!	0	#NULL!	1	0	0	0	0	0	0	0	0	#NULL!	#NULL!	#NULL!	#NULL!	#NULL!	#NULL!	#NULL!	#NULL!	0	0	0	#NULL!	0	#NULL!	0	0	0
0	87	10	2	1946	#NULL!	0	2002	2012	18	0	#NULL!	1	#NULL!	0	#NULL!	0	#NULL!	0	#NULL!	0	#NULL!	1	2003	1	0	0	0	0	0	0	0	0	#NULL!	#NULL!	#NULL!	#NULL!	#NULL!	#NULL!	#NULL!	#NULL!	0	0	0	#NULL!	0	#NULL!	0	0	0
0	87	10	4	1947	#NULL!	0	2002	2012	11	1	#NULL!	1	#NULL!	0	#NULL!	1	2006	1	2000	0	#NULL!	1	2011	1	1	0	0	0	0	0	0	0	#NULL!	#NULL!	#NULL!	#NULL!	#NULL!	#NULL!	#NULL!	#NULL!	0	0	0	#NULL!	0	#NULL!	0	0	0
0	86	10	3	1947	#NULL!	0	2002	2012	12	0	#NULL!	0	#NULL!	0	#NULL!	1	2003	1	2008	0	#NULL!	0	#NULL!	1	0	0	0	0	0	0	0	0	#NULL!	#NULL!	#NULL!	#NULL!	#NULL!	#NULL!	#NULL!	#NULL!	0	0	0	#NULL!	0	#NULL!	0	0	0
0	77	7	6	1944	2009	1	2002	2012	14	0	#NULL!	1	2009	1	2003	1	1997	1	2001	0	#NULL!	1	2002	1	1	0	0	0	1	0	1	0	#NULL!	#NULL!	#NULL!	#NULL!	#NULL!	#NULL!	#NULL!	#NULL!	0	0	0	#NULL!	0	#NULL!	0	0	0
0	71	1	0	1944	2004	1	2003	2012	11	0	#NULL!	1	2004	0	#NULL!	1	2000	0	#NULL!	0	#NULL!	0	#NULL!	1	0	0	0	0	1	0	0	0	#NULL!	#NULL!	#NULL!	#NULL!	#NULL!	#NULL!	#NULL!	#NULL!	0	0	0	#NULL!	0	#NULL!	0	0	0
0	85	9	4	1946	2012	1	2003	2012	13	0	#NULL!	0	#NULL!	0	#NULL!	1	2000	0	#NULL!	0	#NULL!	1	2002	1	0	0	0	0	1	0	1	0	#NULL!	#NULL!	#NULL!	#NULL!	#NULL!	#NULL!	#NULL!	#NULL!	0	0	0	#NULL!	0	#NULL!	0	0	0
0	79	5	11	1948	2007	1	2002	2012	12	1	#NULL!	1	2001	1	2000	1	1998	1	1997	0	#NULL!	1	2000	1	1	1	0	1	1	0	1	0	#NULL!	#NULL!	#NULL!	#NULL!	#NULL!	#NULL!	#NULL!	#NULL!	0	0	0	#NULL!	0	#NULL!	0	0	0
0	86	6	8	1949	2008	1	2002	2012	21	0	#NULL!	1	2000	1	1998	1	2000	0	#NULL!	0	#NULL!	1	2000	1	0	1	0	1	1	0	1	0	#NULL!	#NULL!	#NULL!	#NULL!	#NULL!	#NULL!	#NULL!	#NULL!	0	0	0	#NULL!	0	#NULL!	0	0	0
0	93	3	2	1936	2005	1	2002	2012	7	0	#NULL!	0	#NULL!	0	#NULL!	1	#NULL!	0	#NULL!	0	#NULL!	1	2004	1	0	0	0	0	0	0	0	0	#NULL!	#NULL!	#NULL!	#NULL!	#NULL!	#NULL!	#NULL!	#NULL!	0	0	0	#NULL!	0	#NULL!	0	0	0
0	90	1	2	1935	2003	1	2002	2012	13	0	#NULL!	0	#NULL!	0	#NULL!	1	2001	1	2001	0	#NULL!	0	#NULL!	1	1	0	0	0	1	0	0	0	#NULL!	#NULL!	#NULL!	#NULL!	#NULL!	#NULL!	#NULL!	#NULL!	0	0	0	#NULL!	0	#NULL!	0	0	0
0	82	10	0	1939	#NULL!	0	2002	2012	10	0	#NULL!	0	#NULL!	0	#NULL!	0	#NULL!	0	#NULL!	0	#NULL!	0	#NULL!	1	0	0	0	0	0	0	0	0	#NULL!	#NULL!	#NULL!	#NULL!	#NULL!	#NULL!	#NULL!	#NULL!	0	0	0	#NULL!	0	#NULL!	0	0	0
0	89	10	3	1947	#NULL!	0	2002	2012	43	0	#NULL!	1	2005	0	#NULL!	1	#NULL!	1	2001	0	#NULL!	0	#NULL!	0	1	0	0	0	0	0	0	0	#NULL!	#NULL!	#NULL!	#NULL!	#NULL!	#NULL!	#NULL!	#NULL!	0	0	0	#NULL!	0	#NULL!	0	0	0
0	90	3	1	1936	2005	1	2002	2012	31	0	#NULL!	0	#NULL!	0	#NULL!	0	#NULL!	0	#NULL!	0	#NULL!	0	#NULL!	1	0	0	0	0	0	0	0	0	#NULL!	#NULL!	#NULL!	#NULL!	#NULL!	#NULL!	#NULL!	#NULL!	0	0	0	#NULL!	0	#NULL!	0	0	0
0	83	4	5	1946	2006	1	2002	2012	17	0	#NULL!	0	#NULL!	0	#NULL!	1	2004	0	#NULL!	0	#NULL!	0	#NULL!	1	0	0	0	0	0	0	0	0	#NULL!	#NULL!	#NULL!	#NULL!	#NULL!	#NULL!	#NULL!	#NULL!	0	0	0	#NULL!	0	#NULL!	0	0	0
0	79	10	1	#NULL!	2012	1	2002	2012	15	0	#NULL!	0	#NULL!	0	#NULL!	0	#NULL!	0	#NULL!	0	#NULL!	0	#NULL!	1	0	0	0	0	0	0	0	0	#NULL!	#NULL!	#NULL!	#NULL!	#NULL!	#NULL!	#NULL!	#NULL!	0	0	0	#NULL!	0	#NULL!	0	0	0
0	82	1	0	1940	2003	1	2002	2012	12	0	#NULL!	0	#NULL!	0	#NULL!	1	#NULL!	1	2001	0	#NULL!	0	#NULL!	1	1	0	0	0	0	0	0	0	#NULL!	#NULL!	#NULL!	#NULL!	#NULL!	#NULL!	#NULL!	#NULL!	0	0	0	#NULL!	0	#NULL!	0	0	0
0	76	10	13	#NULL!	#NULL!	0	2002	2012	15	0	#NULL!	0	#NULL!	0	#NULL!	1	2010	0	#NULL!	1	2010	1	2009	1	0	0	0	0	0	0	0	0	#NULL!	#NULL!	#NULL!	#NULL!	#NULL!	#NULL!	#NULL!	#NULL!	0	0	0	#NULL!	0	#NULL!	0	0	0
0	89	6	4	1935	2008	1	2002	2012	18	0	#NULL!	0	#NULL!	1	1990	1	#NULL!	0	#NULL!	0	#NULL!	0	#NULL!	1	0	0	0	1	0	0	0	0	#NULL!	#NULL!	#NULL!	#NULL!	#NULL!	#NULL!	#NULL!	#NULL!	0	0	0	#NULL!	0	#NULL!	0	0	0
0	71	3	0	#NULL!	2005	1	2002	2012	15	0	#NULL!	0	#NULL!	0	#NULL!	1	#NULL!	0	#NULL!	0	#NULL!	0	#NULL!	1	0	0	0	0	0	0	0	0	#NULL!	#NULL!	#NULL!	#NULL!	#NULL!	#NULL!	#NULL!	#NULL!	0	0	0	#NULL!	0	#NULL!	0	0	0
0	88	4	2	1947	2006	1	2002	2012	10	0	#NULL!	0	#NULL!	1	#NULL!	1	#NULL!	0	#NULL!	0	#NULL!	0	#NULL!	1	0	0	0	0	0	0	0	0	#NULL!	#NULL!	#NULL!	#NULL!	#NULL!	#NULL!	#NULL!	#NULL!	0	0	0	#NULL!	0	#NULL!	0	0	0
0	91	2	1	1936	2005	1	2003	2012	17	0	#NULL!	0	#NULL!	0	#NULL!	1	#NULL!	0	#NULL!	1	2004	0	#NULL!	1	0	0	0	0	0	0	0	0	#NULL!	#NULL!	#NULL!	#NULL!	#NULL!	#NULL!	#NULL!	#NULL!	0	0	0	#NULL!	0	#NULL!	0	0	0
0	76	10	0	#NULL!	#NULL!	0	2002	2012	15	0	#NULL!	0	#NULL!	0	#NULL!	0	#NULL!	0	#NULL!	0	#NULL!	0	#NULL!	1	0	0	0	0	0	0	0	0	#NULL!	#NULL!	#NULL!	#NULL!	#NULL!	#NULL!	#NULL!	#NULL!	0	0	0	#NULL!	0	#NULL!	0	0	0
0	94	0	2	1911	2002	1	2002	2012	20	0	#NULL!	0	#NULL!	1	#NULL!	1	#NULL!	1	#NULL!	0	#NULL!	1	2001	1	0	0	0	0	0	0	1	0	#NULL!	#NULL!	#NULL!	#NULL!	#NULL!	#NULL!	#NULL!	#NULL!	0	0	0	#NULL!	0	#NULL!	0	0	0
0	81	10	1	#NULL!	#NULL!	0	2002	2012	19	0	#NULL!	0	#NULL!	0	#NULL!	0	#NULL!	0	#NULL!	0	#NULL!	0	#NULL!	1	0	0	0	0	0	0	0	0	#NULL!	#NULL!	#NULL!	#NULL!	#NULL!	#NULL!	#NULL!	#NULL!	0	0	0	#NULL!	0	#NULL!	0	0	0
0	82	10	#NULL!	#NULL!	#NULL!	0	2002	2012	13	0	#NULL!	0	#NULL!	0	#NULL!	1	2004	1	2000	1	2011	0	#NULL!	1	1	0	0	0	0	0	0	0	#NULL!	#NULL!	#NULL!	#NULL!	#NULL!	#NULL!	#NULL!	#NULL!	0	0	0	#NULL!	0	#NULL!	0	0	0
0	77	9	0	#NULL!	#NULL!	0	2003	2012	15	0	#NULL!	0	#NULL!	0	#NULL!	1	#NULL!	0	#NULL!	0	#NULL!	0	#NULL!	1	0	0	0	0	0	0	0	0	#NULL!	#NULL!	#NULL!	#NULL!	#NULL!	#NULL!	#NULL!	#NULL!	0	0	0	#NULL!	0	#NULL!	0	0	0
0	81	9	9	#NULL!	#NULL!	0	2003	2012	21	0	#NULL!	0	#NULL!	0	#NULL!	0	#NULL!	0	#NULL!	1	2006	0	#NULL!	1	0	0	0	0	0	0	0	0	#NULL!	#NULL!	#NULL!	#NULL!	#NULL!	#NULL!	#NULL!	#NULL!	0	0	0	#NULL!	0	#NULL!	0	0	0
0	75	6	1	#NULL!	#NULL!	0	2006	2012	15	0	#NULL!	0	#NULL!	0	#NULL!	0	#NULL!	0	#NULL!	0	#NULL!	0	#NULL!	1	0	0	0	0	0	0	0	0	#NULL!	#NULL!	#NULL!	#NULL!	#NULL!	#NULL!	#NULL!	#NULL!	0	0	0	#NULL!	0	#NULL!	0	0	0
0	78	10	4	1945	#NULL!	0	2002	2012	10	1	#NULL!	0	#NULL!	0	#NULL!	1	2006	0	#NULL!	0	#NULL!	0	#NULL!	1	0	0	0	0	0	0	0	0	#NULL!	#NULL!	#NULL!	#NULL!	#NULL!	#NULL!	#NULL!	#NULL!	0	0	0	#NULL!	0	#NULL!	0	0	0
0	79	9	2	1944	#NULL!	0	2003	2012	17	0	#NULL!	0	#NULL!	0	#NULL!	0	#NULL!	0	#NULL!	0	#NULL!	0	#NULL!	1	0	0	0	0	0	0	0	0	#NULL!	#NULL!	#NULL!	#NULL!	#NULL!	#NULL!	#NULL!	#NULL!	0	0	0	#NULL!	0	#NULL!	0	0	0
0	73	6	0	1944	2008	1	2002	2012	17	0	#NULL!	0	#NULL!	0	#NULL!	1	2007	1	1975	1	2007	0	#NULL!	1	1	0	0	0	0	0	0	0	#NULL!	#NULL!	#NULL!	#NULL!	#NULL!	#NULL!	#NULL!	#NULL!	0	0	0	#NULL!	0	#NULL!	0	0	0
0	74	1	#NULL!	1946	2003	1	2002	2012	19	0	#NULL!	0	#NULL!	0	#NULL!	1	#NULL!	0	#NULL!	1	2002	0	#NULL!	1	0	0	0	0	0	1	0	0	#NULL!	#NULL!	#NULL!	#NULL!	#NULL!	#NULL!	#NULL!	#NULL!	0	0	0	#NULL!	0	#NULL!	0	0	0
0	90	7	1	#NULL!	2009	1	2002	2012	16	0	#NULL!	0	#NULL!	0	#NULL!	0	#NULL!	0	#NULL!	0	#NULL!	0	#NULL!	1	0	0	0	0	0	0	0	0	#NULL!	#NULL!	#NULL!	#NULL!	#NULL!	#NULL!	#NULL!	#NULL!	0	0	0	#NULL!	0	#NULL!	0	0	0
0	81	8	0	1944	2010	1	2002	2012	24	0	#NULL!	0	#NULL!	0	#NULL!	1	2007	0	#NULL!	0	#NULL!	0	#NULL!	1	0	0	0	0	0	0	0	0	#NULL!	#NULL!	#NULL!	#NULL!	#NULL!	#NULL!	#NULL!	#NULL!	0	0	0	#NULL!	0	#NULL!	0	0	0
0	79	10	1	1935	#NULL!	0	2002	2012	15	0	#NULL!	0	#NULL!	0	#NULL!	0	#NULL!	0	#NULL!	0	#NULL!	0	#NULL!	1	0	0	0	0	0	0	0	0	#NULL!	#NULL!	#NULL!	#NULL!	#NULL!	#NULL!	#NULL!	#NULL!	0	0	0	#NULL!	0	#NULL!	0	0	0
0	84	9	2	1935	2011	1	2002	2012	14	0	#NULL!	0	#NULL!	0	#NULL!	0	#NULL!	0	#NULL!	0	#NULL!	0	#NULL!	1	0	0	0	0	0	0	0	0	#NULL!	#NULL!	#NULL!	#NULL!	#NULL!	#NULL!	#NULL!	#NULL!	0	0	0	#NULL!	0	#NULL!	0	0	0
0	81	10	4	1943	#NULL!	0	2002	2012	11	0	#NULL!	0	#NULL!	1	2011	1	1998	1	1991	0	#NULL!	1	2005	1	1	0	0	0	1	0	0	0	#NULL!	#NULL!	#NULL!	#NULL!	#NULL!	#NULL!	#NULL!	#NULL!	0	0	0	#NULL!	0	#NULL!	0	0	0
0	92	10	1	1945	2012	1	2002	2012	9	0	#NULL!	0	#NULL!	0	#NULL!	1	#NULL!	0	#NULL!	0	#NULL!	0	#NULL!	1	0	0	0	0	0	0	0	0	#NULL!	#NULL!	#NULL!	#NULL!	#NULL!	#NULL!	#NULL!	#NULL!	0	0	0	#NULL!	0	#NULL!	0	0	0
0	82	6	2	1946	2008	1	2002	2012	28	0	#NULL!	1	2007	1	2000	1	2007	1	2007	0	#NULL!	0	#NULL!	1	0	0	0	1	0	0	0	0	#NULL!	#NULL!	#NULL!	#NULL!	#NULL!	#NULL!	#NULL!	#NULL!	0	0	0	#NULL!	0	#NULL!	0	0	0
0	86	10	1	1946	#NULL!	0	2002	2012	11	0	#NULL!	0	#NULL!	0	#NULL!	1	1999	0	#NULL!	0	#NULL!	0	#NULL!	1	0	0	0	0	1	0	0	0	#NULL!	#NULL!	#NULL!	#NULL!	#NULL!	#NULL!	#NULL!	#NULL!	0	0	0	#NULL!	0	#NULL!	0	0	0
0	88	9	3	1944	#NULL!	0	2003	2012	17	0	2013	1	2012	0	#NULL!	1	#NULL!	1	2007	0	#NULL!	0	#NULL!	1	0	0	0	0	0	0	0	0	#NULL!	#NULL!	#NULL!	#NULL!	#NULL!	#NULL!	#NULL!	#NULL!	0	0	0	#NULL!	0	#NULL!	0	0	0
0	80	10	2	1946	#NULL!	0	2002	2012	11	0	#NULL!	0	#NULL!	1	2001	1	#NULL!	0	#NULL!	0	#NULL!	0	#NULL!	1	0	0	0	1	0	0	0	0	#NULL!	#NULL!	#NULL!	#NULL!	#NULL!	#NULL!	#NULL!	#NULL!	0	0	0	#NULL!	0	#NULL!	0	0	0
0	79	10	2	1946	#NULL!	0	2002	2012	19	0	#NULL!	0	#NULL!	0	#NULL!	1	2003	0	#NULL!	0	#NULL!	0	#NULL!	1	0	0	0	0	0	0	0	0	#NULL!	#NULL!	#NULL!	#NULL!	#NULL!	#NULL!	#NULL!	#NULL!	0	0	0	#NULL!	0	#NULL!	0	0	0
0	81	10	1	#NULL!	#NULL!	0	2002	2012	20	0	#NULL!	0	#NULL!	0	#NULL!	1	2004	0	#NULL!	0	#NULL!	0	#NULL!	1	0	0	0	0	0	0	0	0	0	0	0	0	1	0	0	0	0	0	0	1	0	0	0	0	0
0	85	10	5	1935	#NULL!	0	2002	2012	14	0	#NULL!	0	#NULL!	0	#NULL!	1	2004	1	2008	0	#NULL!	1	2008	1	0	0	0	0	0	0	0	0	#NULL!	#NULL!	#NULL!	#NULL!	#NULL!	#NULL!	#NULL!	#NULL!	0	0	0	#NULL!	0	#NULL!	0	0	0
0	67	0	0	1946	2004	1	2004	2012	27	0	#NULL!	0	#NULL!	0	#NULL!	1	2004	0	#NULL!	0	#NULL!	0	#NULL!	1	0	0	0	0	1	0	0	0	#NULL!	#NULL!	#NULL!	#NULL!	#NULL!	#NULL!	#NULL!	#NULL!	0	0	0	#NULL!	0	#NULL!	0	0	0
0	92	4	0	1948	2006	1	2002	2012	14	0	#NULL!	0	#NULL!	0	#NULL!	1	#NULL!	0	#NULL!	0	#NULL!	1	2006	1	0	0	0	0	0	0	0	0	#NULL!	#NULL!	#NULL!	#NULL!	#NULL!	#NULL!	#NULL!	#NULL!	0	0	0	#NULL!	0	#NULL!	0	0	0
0	84	3	4	1948	2005	1	2002	2012	10	0	#NULL!	0	#NULL!	1	1999	1	1999	0	#NULL!	0	#NULL!	0	#NULL!	1	0	0	0	1	1	0	0	0	#NULL!	#NULL!	#NULL!	#NULL!	#NULL!	#NULL!	#NULL!	#NULL!	0	0	0	#NULL!	0	#NULL!	0	0	0
0	81	6	2	1947	2008	1	2002	2012	13	0	#NULL!	0	#NULL!	0	#NULL!	1	#NULL!	1	2002	0	#NULL!	0	#NULL!	1	1	0	0	0	0	0	0	0	#NULL!	#NULL!	#NULL!	#NULL!	#NULL!	#NULL!	#NULL!	#NULL!	0	0	0	#NULL!	0	#NULL!	0	0	0
0	89	10	3	1948	#NULL!	0	2002	2012	13	0	#NULL!	0	#NULL!	0	#NULL!	0	#NULL!	0	#NULL!	0	#NULL!	0	#NULL!	1	0	0	0	0	0	0	0	0	#NULL!	#NULL!	#NULL!	#NULL!	#NULL!	#NULL!	#NULL!	#NULL!	0	0	0	#NULL!	0	#NULL!	0	0	0
0	92	9	6	#NULL!	2011	1	2002	2012	21	1	2010	1	2007	1	2001	1	2001	1	2001	0	#NULL!	0	#NULL!	1	1	0	0	1	1	0	0	0	#NULL!	#NULL!	#NULL!	#NULL!	#NULL!	#NULL!	#NULL!	#NULL!	0	0	0	#NULL!	0	#NULL!	0	0	0
0	84	10	1	1948	#NULL!	0	2002	2012	16	0	#NULL!	0	#NULL!	1	2001	1	#NULL!	0	#NULL!	0	#NULL!	0	#NULL!	1	0	0	0	1	0	0	0	0	0	0	0	0	1	0	0	0	0	0	0	1	0	0	0	0	0
0	83	4	3	1948	2006	1	2002	2012	22	0	#NULL!	0	#NULL!	0	#NULL!	0	#NULL!	0	#NULL!	0	#NULL!	0	#NULL!	1	0	0	0	0	0	0	0	0	#NULL!	#NULL!	#NULL!	#NULL!	#NULL!	#NULL!	#NULL!	#NULL!	0	0	0	#NULL!	0	#NULL!	0	0	0
0	83	7	3	1934	2009	1	2002	2012	15	0	#NULL!	0	#NULL!	0	#NULL!	1	#NULL!	1	1999	1	2003	0	#NULL!	1	1	0	0	0	0	0	0	0	#NULL!	#NULL!	#NULL!	#NULL!	#NULL!	#NULL!	#NULL!	#NULL!	0	0	0	#NULL!	0	#NULL!	0	0	0
0	85	6	6	1946	2009	1	2003	2012	22	1	#NULL!	0	#NULL!	0	#NULL!	1	#NULL!	1	#NULL!	1	2008	0	#NULL!	1	0	0	0	0	0	0	0	0	#NULL!	#NULL!	#NULL!	#NULL!	#NULL!	#NULL!	#NULL!	#NULL!	0	0	0	#NULL!	0	#NULL!	0	0	0
0	89	8	2	1944	#NULL!	0	2004	2012	28	0	#NULL!	0	#NULL!	0	#NULL!	1	#NULL!	0	#NULL!	0	#NULL!	0	#NULL!	1	0	0	0	0	0	0	0	0	#NULL!	#NULL!	#NULL!	#NULL!	#NULL!	#NULL!	#NULL!	#NULL!	0	0	0	#NULL!	0	#NULL!	0	0	0
0	98	2	1	1933	2004	1	2002	2012	9	0	#NULL!	0	#NULL!	0	#NULL!	0	#NULL!	0	#NULL!	0	#NULL!	1	2001	1	0	0	0	0	0	0	1	0	#NULL!	#NULL!	#NULL!	#NULL!	#NULL!	#NULL!	#NULL!	#NULL!	0	0	0	#NULL!	0	#NULL!	0	0	0
0	92	0	0	1933	2002	1	2002	2012	16	0	#NULL!	1	2002	1	2002	1	#NULL!	1	2001	0	#NULL!	0	#NULL!	1	1	1	0	1	0	0	0	0	#NULL!	#NULL!	#NULL!	#NULL!	#NULL!	#NULL!	#NULL!	#NULL!	0	0	0	#NULL!	0	#NULL!	0	0	0
0	88	3	2	1947	2005	1	2002	2012	8	0	#NULL!	0	#NULL!	0	#NULL!	1	2000	0	#NULL!	0	#NULL!	1	2004	1	0	0	0	0	1	0	0	0	#NULL!	#NULL!	#NULL!	#NULL!	#NULL!	#NULL!	#NULL!	#NULL!	0	0	0	#NULL!	0	#NULL!	0	0	0
0	91	10	0	#NULL!	#NULL!	0	2002	2012	9	0	#NULL!	0	#NULL!	0	#NULL!	1	#NULL!	0	#NULL!	0	#NULL!	0	#NULL!	1	0	0	0	0	0	0	0	0	#NULL!	#NULL!	#NULL!	#NULL!	#NULL!	#NULL!	#NULL!	#NULL!	0	0	0	#NULL!	0	#NULL!	0	0	0
0	96	3	1	1944	2005	1	2002	2012	9	1	#NULL!	0	#NULL!	0	#NULL!	1	#NULL!	1	2003	0	#NULL!	0	#NULL!	1	0	0	0	0	0	0	0	0	#NULL!	#NULL!	#NULL!	#NULL!	#NULL!	#NULL!	#NULL!	#NULL!	0	0	0	#NULL!	0	#NULL!	0	0	0
0	89	6	3	1940	2010	1	2004	2012	16	0	#NULL!	1	2007	1	#NULL!	1	#NULL!	1	2001	0	#NULL!	0	#NULL!	1	1	0	0	0	0	0	0	0	#NULL!	#NULL!	#NULL!	#NULL!	#NULL!	#NULL!	#NULL!	#NULL!	0	0	0	#NULL!	0	#NULL!	0	0	0
0	81	1	2	1939	2003	1	2002	2012	18	0	#NULL!	0	#NULL!	0	#NULL!	0	#NULL!	0	#NULL!	0	#NULL!	0	#NULL!	1	0	0	0	0	0	0	0	0	#NULL!	#NULL!	#NULL!	#NULL!	#NULL!	#NULL!	#NULL!	#NULL!	0	0	0	#NULL!	0	#NULL!	0	0	0
0	78	10	2	#NULL!	#NULL!	0	2002	2012	31	0	#NULL!	0	#NULL!	1	#NULL!	0	#NULL!	0	#NULL!	0	#NULL!	0	#NULL!	1	0	0	0	0	0	0	0	0	#NULL!	#NULL!	#NULL!	#NULL!	#NULL!	#NULL!	#NULL!	#NULL!	0	0	0	#NULL!	0	#NULL!	0	0	0
0	69	1	10	1948	2003	1	2002	2012	14	0	#NULL!	1	2002	1	#NULL!	1	1999	1	2003	0	#NULL!	1	1999	1	0	1	0	0	1	0	1	0	#NULL!	#NULL!	#NULL!	#NULL!	#NULL!	#NULL!	#NULL!	#NULL!	0	0	0	#NULL!	0	#NULL!	0	0	0
0	88	5	#NULL!	1945	2007	1	2002	2012	10	0	#NULL!	0	#NULL!	0	#NULL!	1	1999	0	#NULL!	0	#NULL!	0	#NULL!	1	0	0	0	0	1	0	0	0	#NULL!	#NULL!	#NULL!	#NULL!	#NULL!	#NULL!	#NULL!	#NULL!	0	0	0	#NULL!	0	#NULL!	0	0	0
0	87	10	2	1944	#NULL!	0	2002	2012	13	0	#NULL!	0	#NULL!	0	#NULL!	1	2009	0	#NULL!	0	#NULL!	1	2008	1	0	0	0	0	0	0	0	0	#NULL!	#NULL!	#NULL!	#NULL!	#NULL!	#NULL!	#NULL!	#NULL!	0	0	0	#NULL!	0	#NULL!	0	0	0
0	86	4	2	1944	2006	1	2002	2012	23	0	#NULL!	0	#NULL!	0	#NULL!	1	#NULL!	1	#NULL!	0	#NULL!	0	#NULL!	1	0	0	0	0	0	0	0	0	#NULL!	#NULL!	#NULL!	#NULL!	#NULL!	#NULL!	#NULL!	#NULL!	0	0	0	#NULL!	0	#NULL!	0	0	0
0	95	5	1	1944	2009	1	2004	2012	26	1	#NULL!	1	2009	0	#NULL!	1	#NULL!	1	2009	0	#NULL!	1	2009	1	0	0	0	0	0	0	0	0	#NULL!	#NULL!	#NULL!	#NULL!	#NULL!	#NULL!	#NULL!	#NULL!	0	0	0	#NULL!	0	#NULL!	0	0	0
0	87	1	0	1944	2004	1	2003	2012	10	0	#NULL!	0	#NULL!	0	#NULL!	1	2002	1	2002	0	#NULL!	0	#NULL!	1	1	0	0	0	1	0	0	0	#NULL!	#NULL!	#NULL!	#NULL!	#NULL!	#NULL!	#NULL!	#NULL!	0	0	0	#NULL!	0	#NULL!	0	0	0
0	87	1	0	1945	2003	1	2002	2012	19	0	#NULL!	1	2003	0	#NULL!	1	2001	0	#NULL!	0	#NULL!	0	#NULL!	1	0	0	0	0	1	0	0	0	#NULL!	#NULL!	#NULL!	#NULL!	#NULL!	#NULL!	#NULL!	#NULL!	0	0	0	#NULL!	0	#NULL!	0	0	0
0	95	5	8	1944	2007	1	2002	2012	25	0	#NULL!	1	1999	0	#NULL!	1	1999	1	2004	0	#NULL!	1	2004	1	0	1	0	0	1	0	0	0	#NULL!	#NULL!	#NULL!	#NULL!	#NULL!	#NULL!	#NULL!	#NULL!	0	0	0	#NULL!	0	#NULL!	0	0	0
0	89	10	3	1947	#NULL!	0	2002	2012	14	0	#NULL!	0	#NULL!	0	#NULL!	1	#NULL!	1	2004	1	2010	0	#NULL!	1	0	0	0	0	0	0	0	0	#NULL!	#NULL!	#NULL!	#NULL!	#NULL!	#NULL!	#NULL!	#NULL!	0	0	0	#NULL!	0	#NULL!	0	0	0
0	96	3	1	1947	2006	1	2003	2012	11	0	#NULL!	0	#NULL!	1	2001	1	#NULL!	1	2001	0	#NULL!	0	#NULL!	1	1	0	0	1	0	0	0	0	#NULL!	#NULL!	#NULL!	#NULL!	#NULL!	#NULL!	#NULL!	#NULL!	0	0	0	#NULL!	0	#NULL!	0	0	0
0	86	10	1	1948	#NULL!	0	2002	2012	21	0	#NULL!	1	#NULL!	0	#NULL!	1	2004	1	#NULL!	0	#NULL!	0	#NULL!	1	0	0	0	0	0	0	0	0	#NULL!	#NULL!	#NULL!	#NULL!	#NULL!	#NULL!	#NULL!	#NULL!	0	0	0	#NULL!	0	#NULL!	0	0	0
0	77	0	0	1948	2002	1	2002	2012	73	0	#NULL!	1	2002	1	2002	1	2000	1	2002	1	2002	0	#NULL!	0	1	1	0	1	1	1	0	0	#NULL!	#NULL!	#NULL!	#NULL!	#NULL!	#NULL!	#NULL!	#NULL!	0	0	0	#NULL!	0	#NULL!	0	0	0
0	91	5	2	1939	2007	1	2002	2012	13	0	#NULL!	0	#NULL!	0	#NULL!	0	#NULL!	0	#NULL!	0	#NULL!	0	#NULL!	1	0	0	0	0	0	0	0	0	#NULL!	#NULL!	#NULL!	#NULL!	#NULL!	#NULL!	#NULL!	#NULL!	0	0	0	#NULL!	0	#NULL!	0	0	0
0	87	5	12	1941	2007	1	2002	2012	14	1	#NULL!	1	2004	1	2001	1	#NULL!	0	#NULL!	0	#NULL!	0	#NULL!	1	0	0	0	1	0	0	0	0	#NULL!	#NULL!	#NULL!	#NULL!	#NULL!	#NULL!	#NULL!	#NULL!	0	0	0	#NULL!	0	#NULL!	0	0	0
0	90	8	2	1938	2011	1	2003	2012	15	0	#NULL!	0	#NULL!	0	#NULL!	1	#NULL!	0	#NULL!	0	#NULL!	1	2003	1	0	0	0	0	0	0	1	0	#NULL!	#NULL!	#NULL!	#NULL!	#NULL!	#NULL!	#NULL!	#NULL!	0	0	0	#NULL!	0	#NULL!	0	0	0
0	77	10	0	1943	#NULL!	0	2002	2012	21	0	#NULL!	0	#NULL!	0	#NULL!	1	2006	0	#NULL!	0	#NULL!	0	#NULL!	1	0	0	0	0	0	0	0	0	#NULL!	#NULL!	#NULL!	#NULL!	#NULL!	#NULL!	#NULL!	#NULL!	0	0	0	#NULL!	0	#NULL!	0	0	0
0	79	10	3	1943	#NULL!	0	2002	2012	15	0	#NULL!	1	2007	1	2000	1	#NULL!	0	#NULL!	0	#NULL!	1	2000	1	0	0	0	1	0	0	1	0	#NULL!	#NULL!	#NULL!	#NULL!	#NULL!	#NULL!	#NULL!	#NULL!	0	0	0	#NULL!	0	#NULL!	0	0	0
0	88	4	5	1935	2007	1	2003	2012	18	0	#NULL!	1	2005	1	2001	1	#NULL!	1	2001	0	#NULL!	1	2004	1	1	0	0	1	0	0	0	0	#NULL!	#NULL!	#NULL!	#NULL!	#NULL!	#NULL!	#NULL!	#NULL!	0	0	0	#NULL!	0	#NULL!	0	0	0
0	82	10	3	1939	#NULL!	0	2002	2012	27	0	#NULL!	0	#NULL!	0	#NULL!	1	#NULL!	0	#NULL!	1	2010	0	#NULL!	1	0	0	0	0	0	0	0	0	#NULL!	#NULL!	#NULL!	#NULL!	#NULL!	#NULL!	#NULL!	#NULL!	0	0	0	#NULL!	0	#NULL!	0	0	0
0	75	10	2	#NULL!	#NULL!	0	2002	2012	28	0	#NULL!	0	#NULL!	0	#NULL!	1	2006	1	2006	0	#NULL!	0	#NULL!	1	0	0	0	0	0	0	0	0	#NULL!	#NULL!	#NULL!	#NULL!	#NULL!	#NULL!	#NULL!	#NULL!	0	0	0	#NULL!	0	#NULL!	0	0	0
0	90	10	7	1946	#NULL!	0	2002	2012	16	0	#NULL!	0	#NULL!	1	#NULL!	1	#NULL!	0	#NULL!	0	#NULL!	1	2004	1	0	0	0	0	0	0	0	0	#NULL!	#NULL!	#NULL!	#NULL!	#NULL!	#NULL!	#NULL!	#NULL!	0	0	0	#NULL!	0	#NULL!	0	0	0
0	89	10	4	1946	#NULL!	0	2002	2012	16	0	#NULL!	1	2004	0	#NULL!	1	2000	0	#NULL!	0	#NULL!	1	2006	1	0	0	0	0	1	0	0	0	#NULL!	#NULL!	#NULL!	#NULL!	#NULL!	#NULL!	#NULL!	#NULL!	0	0	0	#NULL!	0	#NULL!	0	0	0
0	98	10	6	1948	#NULL!	0	2002	2012	13	1	2012	0	#NULL!	0	#NULL!	1	2000	1	2001	0	#NULL!	0	#NULL!	1	1	0	0	0	1	0	0	0	#NULL!	#NULL!	#NULL!	#NULL!	#NULL!	#NULL!	#NULL!	#NULL!	0	0	0	#NULL!	0	#NULL!	0	0	0
0	99	10	1	1947	#NULL!	0	2002	2012	16	0	#NULL!	0	#NULL!	0	#NULL!	0	#NULL!	0	#NULL!	0	#NULL!	0	#NULL!	1	0	0	0	0	0	0	0	0	#NULL!	#NULL!	#NULL!	#NULL!	#NULL!	#NULL!	#NULL!	#NULL!	0	0	0	#NULL!	0	#NULL!	0	0	0
0	86	10	2	1947	#NULL!	0	2002	2012	17	0	#NULL!	0	#NULL!	0	#NULL!	1	#NULL!	0	#NULL!	0	#NULL!	0	#NULL!	1	0	0	0	0	0	0	0	0	#NULL!	#NULL!	#NULL!	#NULL!	#NULL!	#NULL!	#NULL!	#NULL!	0	0	0	#NULL!	0	#NULL!	0	0	0
0	80	10	7	1946	#NULL!	0	2002	2012	81	0	#NULL!	0	#NULL!	1	2007	0	#NULL!	0	#NULL!	1	2006	0	#NULL!	0	0	0	0	0	0	0	0	0	0	0	0	0	1	0	0	0	0	0	0	1	0	0	0	0	0
0	87	5	6	1948	2007	1	2002	2012	19	0	#NULL!	0	#NULL!	1	1997	1	1997	1	2001	0	#NULL!	1	2006	1	1	0	0	1	1	0	0	0	#NULL!	#NULL!	#NULL!	#NULL!	#NULL!	#NULL!	#NULL!	#NULL!	0	0	0	#NULL!	0	#NULL!	0	0	0
0	91	5	2	1947	2007	1	2002	2012	10	0	#NULL!	0	#NULL!	0	#NULL!	1	2001	0	#NULL!	0	#NULL!	1	2000	1	0	0	0	0	1	0	1	0	#NULL!	#NULL!	#NULL!	#NULL!	#NULL!	#NULL!	#NULL!	#NULL!	0	0	0	#NULL!	0	#NULL!	0	0	0
0	86	10	2	1947	#NULL!	0	2002	2012	10	0	#NULL!	0	#NULL!	0	#NULL!	1	#NULL!	0	#NULL!	0	#NULL!	0	#NULL!	1	0	0	0	0	0	0	0	0	#NULL!	#NULL!	#NULL!	#NULL!	#NULL!	#NULL!	#NULL!	#NULL!	0	0	0	#NULL!	0	#NULL!	0	0	0
0	85	7	2	1947	2009	1	2002	2012	16	0	#NULL!	0	#NULL!	0	#NULL!	1	#NULL!	0	#NULL!	1	2009	1	2005	1	0	0	0	0	0	0	0	0	#NULL!	#NULL!	#NULL!	#NULL!	#NULL!	#NULL!	#NULL!	#NULL!	0	0	0	#NULL!	0	#NULL!	0	0	0
0	84	3	12	#NULL!	2005	1	2002	2012	9	1	#NULL!	1	1999	1	1999	1	1999	1	2001	0	#NULL!	1	2001	1	1	1	0	1	1	0	1	0	#NULL!	#NULL!	#NULL!	#NULL!	#NULL!	#NULL!	#NULL!	#NULL!	0	0	0	#NULL!	0	#NULL!	0	0	0
0	87	1	3	1947	2003	1	2002	2012	17	0	#NULL!	0	#NULL!	0	#NULL!	1	2001	0	#NULL!	0	#NULL!	0	#NULL!	1	0	0	0	0	1	0	0	0	#NULL!	#NULL!	#NULL!	#NULL!	#NULL!	#NULL!	#NULL!	#NULL!	0	0	0	#NULL!	0	#NULL!	0	0	0
0	84	10	4	1947	2012	1	2002	2012	10	0	#NULL!	1	2002	0	#NULL!	1	#NULL!	1	2001	0	#NULL!	1	2010	1	1	1	0	0	0	0	0	0	#NULL!	#NULL!	#NULL!	#NULL!	#NULL!	#NULL!	#NULL!	#NULL!	0	0	0	#NULL!	0	#NULL!	0	0	0
0	81	9	4	1948	2011	1	2002	2012	14	0	#NULL!	1	2010	1	#NULL!	1	#NULL!	0	#NULL!	0	#NULL!	0	#NULL!	1	0	0	0	0	0	0	0	0	#NULL!	#NULL!	#NULL!	#NULL!	#NULL!	#NULL!	#NULL!	#NULL!	0	0	0	#NULL!	0	#NULL!	0	0	0
0	75	2	4	1947	2004	1	2002	2012	28	0	#NULL!	0	#NULL!	1	#NULL!	1	#NULL!	1	2001	1	2003	0	#NULL!	1	1	0	0	0	0	0	0	0	#NULL!	#NULL!	#NULL!	#NULL!	#NULL!	#NULL!	#NULL!	#NULL!	0	0	0	#NULL!	0	#NULL!	0	0	0
0	79	0	3	1947	2002	1	2002	2012	33	1	2002	1	2002	1	1999	1	1999	1	1999	0	#NULL!	0	#NULL!	1	1	1	1	1	1	0	0	0	#NULL!	#NULL!	#NULL!	#NULL!	#NULL!	#NULL!	#NULL!	#NULL!	0	0	0	#NULL!	0	#NULL!	0	0	0
0	75	5	6	1947	2007	1	2002	2012	14	0	#NULL!	1	2002	1	2001	1	2000	0	#NULL!	0	#NULL!	1	2005	1	0	1	0	1	1	0	0	0	#NULL!	#NULL!	#NULL!	#NULL!	#NULL!	#NULL!	#NULL!	#NULL!	0	0	0	#NULL!	0	#NULL!	0	0	0
0	84	10	3	1947	#NULL!	0	2002	2012	19	0	#NULL!	0	#NULL!	0	#NULL!	1	2002	0	#NULL!	1	2004	0	#NULL!	1	0	0	0	0	1	0	0	0	#NULL!	#NULL!	#NULL!	#NULL!	#NULL!	#NULL!	#NULL!	#NULL!	0	0	0	#NULL!	0	#NULL!	0	0	0
0	80	10	2	1944	#NULL!	0	2002	2012	24	0	#NULL!	0	#NULL!	0	#NULL!	1	#NULL!	0	#NULL!	0	#NULL!	0	#NULL!	1	0	0	0	0	0	0	0	0	#NULL!	#NULL!	#NULL!	#NULL!	#NULL!	#NULL!	#NULL!	#NULL!	0	0	0	#NULL!	0	#NULL!	0	0	0
0	94	3	0	1947	#NULL!	0	2009	2012	9	0	#NULL!	0	#NULL!	0	#NULL!	1	2009	0	#NULL!	0	#NULL!	0	#NULL!	1	0	0	0	0	1	0	0	0	#NULL!	#NULL!	#NULL!	#NULL!	#NULL!	#NULL!	#NULL!	#NULL!	0	0	0	#NULL!	0	#NULL!	0	0	0
[truncated: 47,636 more rows]
[truncated: 42 more columns]
